# Supplementary material for: Molecular and functional profiling of cell diversity and identity in the lateral superior olive, an auditory brainstem center with ascending and descending projections
Source: Front Cell Neurosci. 2024 May 23;18:1354520. doi: 10.3389/fncel.2024.1354520 (PMC11153811; doi:10.3389/fncel.2024.1354520)
Supplement: Supplementary file 1 [file Table_1.xlsx]

## Sheet: Suppl. Table 1
Suppl. Table 1	Oligonucleotide sequences used during library preparation
All oligonucleotides were RP-HPLC purified.
V = A, C or G; N = any base; B = biotin; rG = riboguanosine; +G = a locked nucleic acid (LNA)-modified guanosine; i5 & i7 = 8 index read bases as described in the Nextera xt index kit.
Name	Sequence
IS PCR primer	5′-AAGCAGTGGTATCAACGCAGAGT-3′
Oligo-dT primer	5′-AAGCAGTGGTATCAACGCAGAGTACT(30xT)VN-3′
Nextera PCR Primer i5	5’-AATGATACGGCGACCACCGAGATCTACAC[i5]TCGTCGGCAGCGTC-3’
Nextera PCR Primer i7	5’-CAAGCAGAAGACGGCATACGAGAT[i7]GTCTCGTGGGCTCGG -3’
TSO	5′-BAAGCAGTGGTATCAACGCAGAGTACATrGrG+G-3′
