# Supplementary material for: Molecular and functional profiling of cell diversity and identity in the lateral superior olive, an auditory brainstem center with ascending and descending projections
Source: Front Cell Neurosci. 2024 May 23;18:1354520. doi: 10.3389/fncel.2024.1354520 (PMC11153811; doi:10.3389/fncel.2024.1354520)
Supplement: Supplementary file 2 [file Table_2.xlsx]

## Sheet: Glycolysis
Suppl. Table 2.1	Glycolysis	KEGG pathway 	M00001
Related to Fig. 2 E
N.A., not available		*DEG				Highlight genes at position ≤
						500		adjustable value
KEGG ID	Ensembl ID	Gene	Protein	Expressed in present study	Mean TPM	Position (based on TPM)
4.2.1.11	ENSMUSG00000004267	Eno2	enolase 2, gamma neuronal(Eno2)	yes	2791.67	37
4.1.2.13	ENSMUSG00000017390	Aldoc	aldolase C, fructose-bisphosphate(Aldoc)	yes	1233.49	146
2.7.1.11	ENSMUSG00000021196	Pfkp*	phosphofructokinase, platelet(Pfkp)	yes	637.42	314
5.3.1.1	ENSMUSG00000023456	Tpi1	triosephosphate isomerase 1(Tpi1)	yes	531.874	377
4.1.2.13	ENSMUSG00000030695	Aldoa	aldolase A, fructose-bisphosphate(Aldoa)	yes	166.849	1003
2.7.1.40	ENSMUSG00000032294	Pkm	pyruvate kinase, muscle(Pkm)	yes	87.2658	1456
2.7.1.1	ENSMUSG00000000628	Hk2	hexokinase 2(Hk2)	yes	81.5367	1523
2.7.1.11	ENSMUSG00000020277	Pfkl	phosphofructokinase, liver, B-type(Pfkl)	yes	77.8444	1567
4.2.1.11	ENSMUSG00000063524	Eno1	enolase 1, alpha non-neuron(Eno1)	yes	46.5214	2097
5.4.2.11	ENSMUSG00000025791	Pgm2	phosphoglucomutase 1(Pgm1)	yes	40.7764	2227
5.3.1.9	ENSMUSG00000036427	Gpi1	glucose-6-phosphate isomerase 1(Gpi1)	yes	38.2304	2307
1.2.1.12	ENSMUSG00000057666	Gapdh	glyceraldehyde-3-phosphate dehydrogenase(Gapdh)	yes	34.759	2417
2.7.1.11	ENSMUSG00000033065	Pfkm	phosphofructokinase, muscle(Pfkm)	yes	18.5371	3142
2.7.2.3	ENSMUSG00000062070	Pgk1	phosphoglycerate kinase 1(Pgk1)	yes	16.7221	3270
2.7.1.147	ENSMUSG00000025236	Adpgk	ADP-dependent glucokinase(Adpgk)	yes	14.6065	3464
2.7.1.1	ENSMUSG00000037012	Hk1	hexokinase 1(Hk1)	yes	9.83115	4049
5.4.2.11	ENSMUSG00000029171	Pgm1	phosphoglucomutase 2(Pgm2)	yes	2.06474	6903
4.2.1.11	ENSMUSG00000060600	Eno3	enolase 3, beta muscle(Eno3)	yes	0.499084	9265
4.1.2.13	ENSMUSG00000059343	Aldoart1	aldolase 1 A, retrogene 1(Aldoart1)	yes	0.00298975	11514
4.1.2.13	ENSMUSG00000114515	Aldoa	aldolase A, fructose-bisphosphate(Aldoa)	no	N.A.	N.A.
4.1.2.13	ENSMUSG00000028307	Aldob	aldolase B, fructose-bisphosphate(Aldob)	no	N.A.	N.A.
4.2.1.11	ENSMUSG00000059040	Eno1b	enolase 1B, retrotransposed(Eno1b)	no	N.A.	N.A.
4.2.1.11	ENSMUSG00000048029	Eno4	enolase 4(Eno4)	no	N.A.	N.A.
2.7.1.1	ENSMUSG00000025877	Hk3	hexokinase 3(Hk3)	no	N.A.	N.A.
2.7.2.3	ENSMUSG00000031233	Pgk2	phosphoglycerate kinase 2(Pgk2)	no	N.A.	N.A.
2.7.1.2	ENSMUSG00000041798	Gck	glucokinase(Gck)	no	N.A.	N.A.
2.7.1.1	ENSMUSG00000020080	Hkdc1	hexokinase domain containing 1(Hkdc1)	no	N.A.	N.A.
4.1.2.13	ENSMUSG00000063129	Aldoart2	aldolase 1 A, retrogene 2(Aldoart2)	no	N.A.	N.A.
1.2.1.12	ENSMUSG00000061099	Gapdhs	glyceraldehyde-3-phosphate dehydrogenase, spermatogenic(Gapdhs)	no	N.A.	N.A.
2.7.1.40	ENSMUSG00000041237	Pklr	pyruvate kinase liver and red blood cell(Pklr)	no	N.A.	N.A.

## Sheet: Pyruvate oxidation
Suppl. Table 2.2	Pyruvate oxidation	KEGG pathway 	M00307
Related to Fig. 2 E
N.A., not available						Highlight genes at position ≤
						500		adjustable value
KEGG ID	Ensembl ID	Gene	Protein	Expressed in present study	Mean TPM	Position (based on TPM)
1.2.4.1	ENSMUSG00000000168	Dlat	dihydrolipoamide S-acetyltransferase (E2 component of pyruvate dehydrogenase complex)(Dlat)	yes	3468.96	25
1.2.4.1	ENSMUSG00000021748	Pdhb	pyruvate dehydrogenase (lipoamide) beta(Pdhb)	yes	475.171	421
1.2.4.1	ENSMUSG00000020664	Dld	dihydrolipoamide dehydrogenase(Dld)	yes	141.979	1102
2.3.1.12	ENSMUSG00000031299	Pdha1	pyruvate dehydrogenase E1 alpha 1(Pdha1)	yes	17.9182	3193
1.8.1.4	ENSMUSG00000047674	Pdha2	pyruvate dehydrogenase E1 alpha 2(Pdha2)	no	N.A.	N.A.

## Sheet: Citrate cycle
Suppl. Table 2.3	Citrate cycle	KEGG pathway 	M00009
Related to Fig. 2 E
N.A., not available		*DEG				Highlight genes at position ≤
						500		adjustable value
KEGG ID	Ensembl ID	Gene	Protein	Expressed in present study	Mean TPM	Position (based on TPM)
1.3.5.1	ENSMUSG00000000171	Sdhd	succinate dehydrogenase complex, subunit D, integral membrane protein(Sdhd)	yes	7530.66	11
1.1.1.41	ENSMUSG00000002010	Idh3g	isocitrate dehydrogenase 3 (NAD+), gamma(Idh3g)	yes	5979.61	13
1.1.1.37	ENSMUSG00000020321	Mdh1	malate dehydrogenase 1, NAD (soluble)(Mdh1)	yes	2037.08	61
1.1.1.37	ENSMUSG00000019179	Mdh2	malate dehydrogenase 2, NAD (mitochondrial)(Mdh2)	yes	1978.12	67
1.3.5.1	ENSMUSG00000009863	Sdhb	succinate dehydrogenase complex, subunit B, iron sulfur (Ip)(Sdhb)	yes	1932.45	68
2.3.3.1	ENSMUSG00000005683	Cs	citrate synthase(Cs)	yes	1270.42	140
2.3.3.8	ENSMUSG00000020917	Acly*	ATP citrate lyase(Acly)	yes	442.413	456
2.3.1.61	ENSMUSG00000004789	Dlst	dihydrolipoamide S-succinyltransferase (E2 component of 2-oxo-glutarate complex)(Dlst)	yes	323.862	595
6.2.1.5	ENSMUSG00000022110	Sucla2*	succinate-Coenzyme A ligase, ADP-forming, beta subunit(Sucla2)	yes	320.484	600
1.2.4.2	ENSMUSG00000020456	Ogdh	oxoglutarate (alpha-ketoglutarate) dehydrogenase (lipoamide)(Ogdh)	yes	294.059	644
1.3.5.1	ENSMUSG00000021577	Sdha	succinate dehydrogenase complex, subunit A, flavoprotein (Fp)(Sdha)	yes	265.768	711
4.2.1.3	ENSMUSG00000022477	Aco2	aconitase 2, mitochondrial(Aco2)	yes	150.126	1073
1.8.1.4	ENSMUSG00000020664	Dld	dihydrolipoamide dehydrogenase(Dld)	yes	141.979	1102
1.1.1.41	ENSMUSG00000027406	Idh3b	isocitrate dehydrogenase 3 (NAD+) beta(Idh3b)	yes	86.376	1466
1.1.1.42	ENSMUSG00000025950	Idh1	isocitrate dehydrogenase 1 (NADP+), soluble(Idh1)	yes	53.0848	1951
1.1.1.41	ENSMUSG00000032279	Idh3a	isocitrate dehydrogenase 3 (NAD+) alpha(Idh3a)	yes	39.8247	2254
4.2.1.2	ENSMUSG00000026526	Fh1	fumarate hydratase 1(Fh1)	yes	30.4399	2565
1.1.1.42	ENSMUSG00000030541	Idh2	isocitrate dehydrogenase 2 (NADP+), mitochondrial(Idh2)	yes	12.7426	3661
1.2.4.2	ENSMUSG00000021913	Ogdhl	oxoglutarate dehydrogenase-like(Ogdhl)	yes	11.31	3824
6.2.1.4	ENSMUSG00000052738	Suclg1	succinate-CoA ligase, GDP-forming, alpha subunit(Suclg1)	yes	7.48214	4456
1.3.5.1	ENSMUSG00000058076	Sdhc	succinate dehydrogenase complex, subunit C, integral membrane protein(Sdhc)	yes	7.14225	4527
4.2.1.3	ENSMUSG00000028405	Aco1	aconitase 1(Aco1)	yes	4.36046	5363
6.2.1.4	ENSMUSG00000061838	Suclg2	succinate-Coenzyme A ligase, GDP-forming, beta subunit(Suclg2)	no	N.A.	N.A.
2.3.3.1	ENSMUSG00000046934	Csl	citrate synthase like(Csl)	no	N.A.	N.A.

## Sheet: Oxidative Phosphorylation
Suppl. Table 2.4	Oxydative Phosphorylation	KEGG pathway 	mmu00190
Related to Fig. 2 E
N.A., not available			*DEG				Highlight genes at position ≤
							500		adjustable value
KEGG ID	Mitochondrial complex	Ensembl ID	Gene	Protein	Expressed in present study	Mean TPM	Position (based on TPM)
7.1.1.9	IV	ENSMUSG00000000088	Cox5a	cytochrome c oxidase subunit 5A(Cox5a)	yes	11318	6
7.1.2.2	V	ENSMUSG00000000563	Atp5f1	ATP synthase peripheral stalk-membrane subunit b(Atp5pb)	yes	9656.2	8
1.3.5.1	II	ENSMUSG00000000171	Sdhd	succinate dehydrogenase complex subunit D integral membrane protein(Sdhd)	yes	7530.66	11
7.1.2.2	V	ENSMUSG00000006057	Atp5g1	ATP synthase H+ transporting mitochondrial F0 complex subunit C1 (subunit 9)(Atp5g1)	yes	4040.77	19
7.1.1.2	I	ENSMUSG00000000399	Ndufa9	NADH:ubiquinone oxidoreductase subunit A9(Ndufa9)	yes	3669.1	23
7.1.2.2	V	ENSMUSG00000006273	Atp6v1b2	ATPase H+ transporting lysosomal V1 subunit B2(Atp6v1b2)	yes	3589.01	24
7.1.1.2	I	ENSMUSG00000002379	Ndufa11	NADH:ubiquinone oxidoreductase subunit A11(Ndufa11)	yes	3353.09	26
7.1.2.2	V	ENSMUSG00000004285	Atp6v1f	ATPase H+ transporting lysosomal V1 subunit F(Atp6v1f)	yes	2834.05	36
7.1.1.2	I	ENSMUSG00000002416	Ndufb2	NADH:ubiquinone oxidoreductase subunit B2(Ndufb2)	yes	2460.38	50
7.1.2.2	V	ENSMUSG00000003072	Atp5d	ATP synthase H+ transporting mitochondrial F1 complex delta subunit(Atp5d)	yes	2339.25	54
7.1.1.9	IV	ENSMUSG00000014313	Cox6c	cytochrome c oxidase subunit 6C (Cox6c)	yes	2016.86	63
1.3.5.1	II	ENSMUSG00000009863	Sdhb	succinate dehydrogenase complex subunit B iron sulfur (Ip)(Sdhb)	yes	1932.45	68
7.1.1.2	I	ENSMUSG00000014294	Ndufa2	NADH:ubiquinone oxidoreductase subunit A2(Ndufa2)	yes	1519.47	104
7.1.1.2	I	ENSMUSG00000005510	Ndufs3	NADH:ubiquinone oxidoreductase core subunit S3(Ndufs3)	yes	1478.74	108
7.1.2.2	V	ENSMUSG00000024121	Atp6v0c	ATPase H+ transporting lysosomal V0 subunit C(Atp6v0c)	yes	1264.12	141
7.1.2.2	V	ENSMUSG00000013160	Atp6v0d1	ATPase H+ transporting lysosomal V0 subunit D1(Atp6v0d1)	yes	1047.71	182
7.1.1.2	I	ENSMUSG00000013593	Ndufs2	NADH:ubiquinone oxidoreductase core subunit S2(Ndufs2)	yes	982.743	195
7.1.2.2	V	ENSMUSG00000019210	Atp6v1e1	ATPase H+ transporting lysosomal V1 subunit E1(Atp6v1e1)	yes	874.674	222
7.1.1.9	IV	ENSMUSG00000017778	Cox7c	cytochrome c oxidase subunit 7C(Cox7c)	yes	869.998	224
7.1.2.2	V	ENSMUSG00000025393	Atp5b	ATP synthase H+ transporting mitochondrial F1 complex beta subunit(Atp5b)	yes	834.729	236
7.1.1.8	III	ENSMUSG00000020163	Uqcr11	ubiquinol-cytochrome c reductase complex III subunit XI(Uqcr11)	yes	752.037	264
7.1.2.2	V	ENSMUSG00000019087	Atp6ap1	ATPase H+ transporting lysosomal accessory protein 1(Atp6ap1)	yes	694.758	292
7.1.2.2	V	ENSMUSG00000018770	Atp5g3	ATP synthase H+ transporting mitochondrial F0 complex subunit C3 (subunit 9)(Atp5g3)	yes	678.026	294
7.1.2.2	V	ENSMUSG00000016252	Atp5e	ATP synthase H+ transporting mitochondrial F1 complex epsilon subunit(Atp5e)	yes	611.231	331
7.1.1.2	I	ENSMUSG00000016427	Ndufa1	NADH:ubiquinone oxidoreductase subunit A1(Ndufa1)	yes	594.351	340
7.1.2.2	V	ENSMUSG00000022956	Atp5o	ATP synthase H+ transporting mitochondrial F1 complex O subunit(Atp5o)	yes	481.174	417
7.1.2.2	V	ENSMUSG00000021114	Atp6v1d	ATPase H+ transporting lysosomal V1 subunit D(Atp6v1d)	yes	437.786	460
7.1.1.2	I	ENSMUSG00000020022	Ndufa12	NADH:ubiquinone oxidoreductase subunit A12(Ndufa12)	yes	434.746	463
7.1.1.2	I	ENSMUSG00000022354	Ndufb9	NADH:ubiquinone oxidoreductase subunit B9(Ndufb9)	yes	401.586	506
7.1.2.2	V	ENSMUSG00000025428	Atp5a1	ATP synthase H+ transporting mitochondrial F1 complex alpha subunit 1(Atp5a1)	yes	374.253	527
7.1.2.2	V	ENSMUSG00000022890	Atp5j	ATP synthase H+ transporting mitochondrial F0 complex subunit F(Atp5j)	yes	372.307	528
7.1.1.2	I	ENSMUSG00000020153	Ndufs7	NADH:ubiquinone oxidoreductase core subunit S7(Ndufs7)	yes	367.814	537
7.1.1.2	I	ENSMUSG00000025204	Ndufb8	NADH:ubiquinone oxidoreductase subunit B8(Ndufb8)	yes	359.971	549
7.1.2.2	V	ENSMUSG00000022295	Atp6v1c1	ATPase H+ transporting lysosomal V1 subunit C1(Atp6v1c1)	yes	352.343	554
7.1.1.8	III	ENSMUSG00000025651	Uqcrc1	ubiquinol-cytochrome c reductase core protein 1(Uqcrc1)	yes	339.699	570
7.1.1.8	III	ENSMUSG00000021520	Uqcrb	ubiquinol-cytochrome c reductase binding protein(Uqcrb)	yes	325.79	592
7.1.2.2	V	ENSMUSG00000019302	Atp6v0a1	ATPase H+ transporting lysosomal V0 subunit A1(Atp6v0a1)	yes	321.001	598
7.1.2.2	V	ENSMUSG00000025781	Atp5c1	ATP synthase H+ transporting mitochondrial F1 complex gamma polypeptide 1(Atp5c1)	yes	320.19	601
7.1.2.2	V	ENSMUSG00000015575	Atp6v0e	ATPase H+ transporting lysosomal V0 subunit E(Atp6v0e)	yes	315.311	609
7.1.1.2	I	ENSMUSG00000024099	Ndufv2	NADH:ubiquinone oxidoreductase core subunit V2(Ndufv2)	yes	274.419	686
1.3.5.1	II	ENSMUSG00000021577	Sdha	succinate dehydrogenase complex subunit A flavoprotein (Fp)(Sdha)	yes	265.768	711
3.6.1.1	V	ENSMUSG00000020089	Ppa1	pyrophosphatase (inorganic) 1(Ppa1)	yes	257.415	731
7.1.1.8	III	ENSMUSG00000022551	Cyc1	cytochrome c-1(Cyc1)	yes	238.258	776
7.1.2.2	V	ENSMUSG00000024403	Atp6v1g2	ATPase H+ transporting lysosomal V1 subunit G2(Atp6v1g2)	yes	204.818	853
7.1.1.2	I	ENSMUSG00000021606	Ndufs6	NADH:ubiquinone oxidoreductase core subunit S6(Ndufs6)	yes	197.543	881
7.1.1.2	I	ENSMUSG00000021764	Ndufs4	NADH:ubiquinone oxidoreductase core subunit S4(Ndufs4)	yes	172.127	988
7.1.1.2	I	ENSMUSG00000024038	Ndufv3	NADH:ubiquinone oxidoreductase core subunit V3(Ndufv3)	yes	136.485	1126
7.1.1.2	I	ENSMUSG00000023089	Ndufa5	NADH:ubiquinone oxidoreductase subunit A5(Ndufa5)	yes	135.794	1130
7.1.1.2	I	ENSMUSG00000026260	Ndufa10	NADH:ubiquinone oxidoreductase subunit A10(Ndufa10)	yes	128.824	1167
7.1.1.9	IV	ENSMUSG00000024248	Cox7a2l	cytochrome c oxidase subunit 7A2 like(Cox7a2l)	yes	119.498	1224
7.1.1.2	I	ENSMUSG00000022450	Ndufa6	NADH:ubiquinone oxidoreductase subunit A6(Ndufa6)	yes	110.431	1273
7.1.1.2	I	ENSMUSG00000029632	Ndufa4	Ndufa4 mitochondrial complex associated(Ndufa4)	yes	90.0538	1431
7.1.2.2	V	ENSMUSG00000001750	Tcirg1	T cell immune regulator 1 ATPase H+ transporting lysosomal V0 protein A3(Tcirg1)	yes	83.1987	1506
7.1.1.2	I	ENSMUSG00000025968	Ndufs1*	NADH:ubiquinone oxidoreductase core subunit S1(Ndufs1)	yes	83.1584	1508
7.1.1.9	IV	ENSMUSG00000031818	Cox4i1	cytochrome c oxidase subunit 4I1(Cox4i1)	yes	81.3114	1526
7.1.1.2	I	ENSMUSG00000026895	Ndufa8	NADH:ubiquinone oxidoreductase subunit A8(Ndufa8)	yes	58.3277	1840
7.1.1.2	I	ENSMUSG00000027673	Ndufb5	NADH:ubiquinone oxidoreductase subunit B5(Ndufb5)	yes	52.5673	1962
7.1.1.2	I	ENSMUSG00000026032	Ndufb3	NADH:ubiquinone oxidoreductase subunit B3(Ndufb3)	yes	51.077	1993
7.1.1.9	IV	ENSMUSG00000036751	Cox6b1	cytochrome c oxidase subunit 6B1(Cox6b1)	yes	50.7246	2000
7.1.2.2	V	ENSMUSG00000033379	Atp6v0b	ATPase H+ transporting lysosomal V0 subunit B(Atp6v0b)	yes	49.041	2029
7.1.1.2	I	ENSMUSG00000022820	Ndufb4	NADH:ubiquinone oxidoreductase subunit B4(Ndufb4)	yes	46.0755	2112
7.1.1.9	IV	ENSMUSG00000035885	Cox8a	cytochrome c oxidase subunit 8A(Cox8a)	yes	41.2306	2215
7.1.1.9	IV	ENSMUSG00000032330	Cox7a2	cytochrome c oxidase subunit 7A2(Cox7a2)	yes	38.975	2274
7.1.1.2	I	ENSMUSG00000028648	Ndufs5	NADH:ubiquinone oxidoreductase core subunit S5(Ndufs5)	yes	38.8501	2280
7.1.1.9	IV	ENSMUSG00000031231	Cox7b	cytochrome c oxidase subunit 7B(Cox7b)	yes	36.0317	2366
7.1.1.9	IV	ENSMUSG00000041697	Cox6a1	cytochrome c oxidase subunit 6A1(Cox6a1)	yes	35.8404	2374
7.1.2.2	V	ENSMUSG00000034566	Atp5h	ATP synthase H+ transporting mitochondrial F0 complex subunit D(Atp5h)	yes	33.9256	2448
7.1.1.2	I	ENSMUSG00000030869	Ndufab1	NADH:ubiquinone oxidoreductase subunit AB1(Ndufab1)	yes	31.9887	2511
7.1.1.8	III	ENSMUSG00000030884	Uqcrc2	ubiquinol cytochrome c reductase core protein 2(Uqcrc2)	yes	29.7095	2597
7.1.1.2	I	ENSMUSG00000030647	Ndufc2	NADH:ubiquinone oxidoreductase subunit C2(Ndufc2)	yes	29.0145	2629
7.1.1.2	I	ENSMUSG00000036199	Ndufa13	NADH:ubiquinone oxidoreductase subunit A13(Ndufa13)	yes	26.2032	2739
7.1.1.2	I	ENSMUSG00000035674	Ndufa3	NADH:ubiquinone oxidoreductase subunit A3(Ndufa3)	yes	22.898	2887
7.1.2.2	V	ENSMUSG00000033793	Atp6v1h	ATPase H+ transporting lysosomal V1 subunit H(Atp6v1h)	yes	22.8946	2888
7.1.1.8	III	ENSMUSG00000044894	Uqcrq	ubiquinol-cytochrome c reductase complex III subunit VII(Uqcrq)	yes	21.4923	2956
7.1.1.2	I	ENSMUSG00000037916	Ndufv1	NADH:ubiquinone oxidoreductase core subunit V1(Ndufv1)	yes	20.4231	3014
7.1.2.2	V	ENSMUSG00000038690	Atp5j2	ATP synthase H+ transporting mitochondrial F0 complex subunit F2(Atp5j2)	yes	19.2855	3089
7.1.1.8	III	ENSMUSG00000038462	Uqcrfs1	ubiquinol-cytochrome c reductase Rieske iron-sulfur polypeptide 1(Uqcrfs1)	yes	18.8253	3124
7.1.1.2	I	ENSMUSG00000031059	Ndufb11	NADH:ubiquinone oxidoreductase subunit B11(Ndufb11)	yes	18.8079	3125
7.1.1.2	I	ENSMUSG00000040048	Ndufb10	NADH:ubiquinone oxidoreductase subunit B10(Ndufb10)	yes	17.5813	3213
7.1.1.9	IV	ENSMUSG00000061518	Cox5b	cytochrome c oxidase subunit 5B(Cox5b)	yes	17.4763	3220
7.1.2.2	V	ENSMUSG00000039347	Atp6v0e2	ATPase H+ transporting lysosomal V0 subunit E2(Atp6v0e2)	yes	15.4106	3378
7.1.1.2	I	ENSMUSG00000033938	Ndufb7	NADH:ubiquinone oxidoreductase subunit B7(Ndufb7)	yes	15.2286	3399
7.1.1.2	I	ENSMUSG00000037152	Ndufc1	NADH:ubiquinone oxidoreductase subunit C1(Ndufc1)	yes	14.8194	3446
7.1.2.2	V	ENSMUSG00000052459	Atp6v1a	ATPase H+ transporting lysosomal V1 subunit A(Atp6v1a)	yes	14.1383	3513
7.1.1.8	III	ENSMUSG00000063882	Uqcrh	ubiquinol-cytochrome c reductase hinge protein(Uqcrh)	yes	14.0803	3518
3.6.1.1	V	ENSMUSG00000028013	Ppa2	pyrophosphatase (inorganic) 2(Ppa2)	yes	11.9526	3749
7.1.2.2	V	ENSMUSG00000039105	Atp6v1g1	ATPase H+ transporting lysosomal V1 subunit G1(Atp6v1g1)	yes	11.9221	3752
7.1.1.2	I	ENSMUSG00000059734	Ndufs8	NADH:ubiquinone oxidoreductase core subunit S8(Ndufs8)	yes	11.1924	3843
7.1.1.2	I	ENSMUSG00000041881	Ndufa7	NADH:ubiquinone oxidoreductase subunit A7(Ndufa7)	yes	10.2317	3985
7.1.1.8	III	ENSMUSG00000059534	Uqcr10	ubiquinol-cytochrome c reductase complex III subunit X(Uqcr10)	yes	9.73478	4063
7.1.1.2	I	ENSMUSG00000071014	Ndufb6	NADH:ubiquinone oxidoreductase subunit B6(Ndufb6)	yes	9.29097	4131
7.1.2.2	V	ENSMUSG00000050856	Atp5k	ATP synthase H+ transporting mitochondrial F1F0 complex subunit E(Atp5k)	yes	7.31991	4491
1.3.5.1	II	ENSMUSG00000058076	Sdhc	succinate dehydrogenase complex subunit C integral membrane protein(Sdhc)	yes	7.14225	4527
7.1.2.2	V	ENSMUSG00000038717	Atp5l	ATP synthase H+ transporting mitochondrial F0 complex subunit G(Atp5l)	yes	4.36001	5364
7.1.2.2	V	ENSMUSG00000038023	Atp6v0a2	ATPase H+ transporting lysosomal V0 subunit A2(Atp6v0a2)	yes	3.00495	6152
7.1.1.2	I	ENSMUSG00000083380	Gm3244	NADH:ubiquinone oxidoreductase subunit B4C(Ndufb4c)	yes	2.5189	6507
7.1.2.2	V	ENSMUSG00000062683	Atp5g2	ATP synthase H+ transporting mitochondrial F0 complex subunit C2 (subunit 9)(Atp5g2)	yes	0.469549	9325
7.1.2.2	V	ENSMUSG00000064357	mt-Atp6	ATP synthase 6 mitochondrial(mt-Atp6)	no	N.A.	N.A.
7.1.2.2	V	ENSMUSG00000064356	mt-Atp8	ATP synthase 8 mitochondrial(mt-Atp8)	no	N.A.	N.A.
7.1.2.2	V	ENSMUSG00000116934	Gm3292	ATP synthase H+ transporting mitochondrial F1 complex O subunit(Atp5o)	no	N.A.	N.A.
7.1.2.2	V	ENSMUSG00000038600	Atp6v0a4	ATPase H+ transporting lysosomal V0 subunit A4(Atp6v0a4)	no	N.A.	N.A.
7.1.2.2	V	ENSMUSG00000028238	Atp6v0d2	ATPase H+ transporting lysosomal V0 subunit D2(Atp6v0d2)	no	N.A.	N.A.
7.1.2.2	V	ENSMUSG00000006269	Atp6v1b1	ATPase H+ transporting lysosomal V1 subunit B1(Atp6v1b1)	no	N.A.	N.A.
7.1.2.2	V	ENSMUSG00000020566	Atp6v1c2	ATPase H+ transporting lysosomal V1 subunit C2(Atp6v1c2)	no	N.A.	N.A.
7.1.2.2	V	ENSMUSG00000053375	Atp6v1e2	ATPase H+ transporting lysosomal V1 subunit E2(Atp6v1e2)	no	N.A.	N.A.
7.1.2.2	V	ENSMUSG00000026394	Atp6v1g3	ATPase H+ transporting lysosomal V1 subunit G3(Atp6v1g3)	no	N.A.	N.A.
7.2.2.19	V	ENSMUSG00000031449	Atp4b	ATPase H+/K+ exchanging beta polypeptide(Atp4b)	no	N.A.	N.A.
7.2.2.19	V	ENSMUSG00000005553	Atp4a	ATPase H+/K+ exchanging gastric alpha polypeptide(Atp4a)	no	N.A.	N.A.
7.2.2.19	V	ENSMUSG00000022229	Atp12a	ATPase H+/K+ transporting nongastric alpha polypeptide(Atp12a)	no	N.A.	N.A.
7.1.1.8	III	ENSMUSG00000064370	mt-Cytb	cytochrome b mitochondrial(mt-Cytb)	no	N.A.	N.A.
7.1.1.9	IV	ENSMUSG00000064351	mt-Co1	cytochrome c oxidase I mitochondrial(mt-Co1)	no	N.A.	N.A.
7.1.1.9	IV	ENSMUSG00000064354	mt-Co2	cytochrome c oxidase II mitochondrial(mt-Co2)	no	N.A.	N.A.
7.1.1.9	IV	ENSMUSG00000064358	mt-Co3	cytochrome c oxidase III mitochondrial(mt-Co3)	no	N.A.	N.A.
7.1.1.9	IV	ENSMUSG00000009876	Cox4i2	cytochrome c oxidase subunit 4I2(Cox4i2)	no	N.A.	N.A.
7.1.1.9	IV	ENSMUSG00000030785	Cox6a2	cytochrome c oxidase subunit 6A2(Cox6a2)	no	N.A.	N.A.
7.1.1.9	IV	ENSMUSG00000051811	Cox6b2	cytochrome c oxidase subunit 6B2(Cox6b2)	no	N.A.	N.A.
7.1.1.9	IV	ENSMUSG00000074218	Cox7a1	cytochrome c oxidase subunit 7A1(Cox7a1)	no	N.A.	N.A.
7.1.1.9	IV	ENSMUSG00000049387	Cox7b2	cytochrome c oxidase subunit 7B2(Cox7b2)	no	N.A.	N.A.
7.1.1.9	IV	ENSMUSG00000025488	Cox8b	cytochrome c oxidase subunit 8B(Cox8b)	no	N.A.	N.A.
7.1.1.9	IV	ENSMUSG00000043319	Cox8c	cytochrome c oxidase subunit 8C(Cox8c)	no	N.A.	N.A.
7.1.1.2	I	ENSMUSG00000064341	mt-Nd1	NADH dehydrogenase 1 mitochondrial(mt-Nd1)	no	N.A.	N.A.
7.1.1.2	I	ENSMUSG00000064345	mt-Nd2	NADH dehydrogenase 2 mitochondrial(mt-Nd2)	no	N.A.	N.A.
7.1.1.2	I	ENSMUSG00000064360	mt-Nd3	NADH dehydrogenase 3 mitochondrial(mt-Nd3)	no	N.A.	N.A.
7.1.1.2	I	ENSMUSG00000064363	mt-Nd4	NADH dehydrogenase 4 mitochondrial(mt-Nd4)	no	N.A.	N.A.
7.1.1.2	I	ENSMUSG00000065947	mt-Nd4l	NADH dehydrogenase 4L mitochondrial(mt-Nd4l)	no	N.A.	N.A.
7.1.1.2	I	ENSMUSG00000064367	mt-Nd5	NADH dehydrogenase 5 mitochondrial(mt-Nd5)	no	N.A.	N.A.
7.1.1.2	I	ENSMUSG00000064368	mt-Nd6	NADH dehydrogenase 6 mitochondrial(mt-Nd6)	no	N.A.	N.A.
7.1.1.2	I	ENSMUSG00000120425		NADH:ubiquinone oxidoreductase subunit B4B(Ndufb4b)	no	N.A.	N.A.
7.1.1.2	I	ENSMUSG00000040280	Ndufa4l2	Ndufa4 mitochondrial complex associated like 2(Ndufa4l2)	no	N.A.	N.A.
3.6.1.1	V	ENSMUSG00000030946	Lhpp	phospholysine phosphohistidine inorganic pyrophosphate phosphatase(Lhpp)	no	N.A.	N.A.

## Sheet: KEGG pathways_Top500
Suppl. Table 2.5	KEGG enrichment analyisis of the 500 most highly expressed genes.
Related to Fig. 2 E
Category	Term	Count	%	p-value	Genes	List Total	Pop Hits	Pop Total	Fold Enrichment	Bonferroni	Benjamini	FDR
KEGG_PATHWAY	mmu05012:Parkinson disease	45	9.01804	1.32e-20	ENSMUSG00000006057, ENSMUSG00000000171, ENSMUSG00000005981, ENSMUSG00000016319, ENSMUSG00000008892, ENSMUSG00000025393, ENSMUSG00000005625, ENSMUSG00000002379, ENSMUSG00000000399, ENSMUSG00000006998, ENSMUSG00000020163, ENSMUSG00000000214, ENSMUSG00000020022, ENSMUSG00000021178, ENSMUSG00000009863, ENSMUSG00000016252, ENSMUSG00000001924, ENSMUSG00000002416, ENSMUSG00000001525, ENSMUSG00000018770,…	282	264	9011	5.44669	3.58e-18	3.58e-18	3.18e-18
KEGG_PATHWAY	mmu05022:Pathways of neurodegeneration - multiple diseases	57	11.4228	6.94e-19	ENSMUSG00000005981, ENSMUSG00000000171, ENSMUSG00000008892, ENSMUSG00000016319, ENSMUSG00000025393, ENSMUSG00000005625, ENSMUSG00000006998, ENSMUSG00000020022, ENSMUSG00000009863, ENSMUSG00000018770, ENSMUSG00000014294, ENSMUSG00000019505, ENSMUSG00000020708, ENSMUSG00000005871, ENSMUSG00000015837, ENSMUSG00000023004, ENSMUSG00000000142, ENSMUSG00000008348, ENSMUSG00000005674, ENSMUSG00000005510,…	282	471	9011	3.86703	1.89e-16	9.43e-17	8.36e-17
KEGG_PATHWAY	mmu05014:Amyotrophic lateral sclerosis	50	10.02	1.47e-18	ENSMUSG00000000171, ENSMUSG00000025393, ENSMUSG00000005625, ENSMUSG00000006998, ENSMUSG00000020022, ENSMUSG00000009863, ENSMUSG00000018770, ENSMUSG00000014294, ENSMUSG00000010097, ENSMUSG00000020708, ENSMUSG00000004980, ENSMUSG00000015837, ENSMUSG00000023004, ENSMUSG00000005674, ENSMUSG00000005312, ENSMUSG00000006005, ENSMUSG00000005510, ENSMUSG00000015671, ENSMUSG00000022956, ENSMUSG00000017778,…	282	369	9011	4.3298	3.99e-16	1.33e-16	1.18e-16
KEGG_PATHWAY	mmu05020:Prion disease	41	8.21643	4.78e-17	ENSMUSG00000006057, ENSMUSG00000000171, ENSMUSG00000016319, ENSMUSG00000008892, ENSMUSG00000025393, ENSMUSG00000005625, ENSMUSG00000000058, ENSMUSG00000002379, ENSMUSG00000000399, ENSMUSG00000006998, ENSMUSG00000020163, ENSMUSG00000020022, ENSMUSG00000021178, ENSMUSG00000009863, ENSMUSG00000001847, ENSMUSG00000016252, ENSMUSG00000002416, ENSMUSG00000001525, ENSMUSG00000018770, ENSMUSG00000014294,…	282	268	9011	4.88847	1.3e-14	3.25e-15	2.88e-15
KEGG_PATHWAY	mmu05016:Huntington disease	42	8.41683	6.83e-16	ENSMUSG00000005089, ENSMUSG00000006057, ENSMUSG00000000171, ENSMUSG00000008036, ENSMUSG00000016319, ENSMUSG00000008892, ENSMUSG00000025393, ENSMUSG00000005625, ENSMUSG00000002379, ENSMUSG00000000399, ENSMUSG00000006998, ENSMUSG00000020163, ENSMUSG00000020022, ENSMUSG00000021178, ENSMUSG00000009863, ENSMUSG00000022841, ENSMUSG00000016252, ENSMUSG00000002416, ENSMUSG00000001525, ENSMUSG00000006818,…	282	302	9011	4.44392	1.81e-13	3.72e-14	3.29e-14
KEGG_PATHWAY	mmu00190:Oxidative phosphorylation	28	5.61122	5.8e-15	ENSMUSG00000006057, ENSMUSG00000000171, ENSMUSG00000006273, ENSMUSG00000025393, ENSMUSG00000002379, ENSMUSG00000000399, ENSMUSG00000024121, ENSMUSG00000020163, ENSMUSG00000020022, ENSMUSG00000009863, ENSMUSG00000021114, ENSMUSG00000013160, ENSMUSG00000016252, ENSMUSG00000002416, ENSMUSG00000018770, ENSMUSG00000014294, ENSMUSG00000019087, ENSMUSG00000014313, ENSMUSG00000004285, ENSMUSG00000003072,…	282	135	9011	6.62748	1.57e-12	2.26e-13	2e-13
KEGG_PATHWAY	mmu05010:Alzheimer disease	46	9.21844	5.81e-15	ENSMUSG00000006057, ENSMUSG00000000171, ENSMUSG00000016319, ENSMUSG00000008892, ENSMUSG00000025393, ENSMUSG00000005625, ENSMUSG00000002379, ENSMUSG00000000399, ENSMUSG00000006998, ENSMUSG00000020163, ENSMUSG00000006932, ENSMUSG00000002413, ENSMUSG00000001127, ENSMUSG00000020022, ENSMUSG00000021178, ENSMUSG00000009863, ENSMUSG00000016252, ENSMUSG00000002416, ENSMUSG00000001525, ENSMUSG00000018770,…	282	383	9011	3.83781	1.57e-12	2.26e-13	2e-13
KEGG_PATHWAY	mmu05415:Diabetic cardiomyopathy	31	6.21242	2.16e-12	ENSMUSG00000006057, ENSMUSG00000000171, ENSMUSG00000016319, ENSMUSG00000008892, ENSMUSG00000014956, ENSMUSG00000025393, ENSMUSG00000002379, ENSMUSG00000000399, ENSMUSG00000020163, ENSMUSG00000020022, ENSMUSG00000009863, ENSMUSG00000004455, ENSMUSG00000001847, ENSMUSG00000016252, ENSMUSG00000002416, ENSMUSG00000018770, ENSMUSG00000014294, ENSMUSG00000013663, ENSMUSG00000014313, ENSMUSG00000007891,…	282	211	9011	4.69465	5.89e-10	7.36e-11	6.52e-11
KEGG_PATHWAY	mmu05208:Chemical carcinogenesis - reactive oxygen species	31	6.21242	8.2e-12	ENSMUSG00000004032, ENSMUSG00000006057, ENSMUSG00000000171, ENSMUSG00000016319, ENSMUSG00000008892, ENSMUSG00000025393, ENSMUSG00000021250, ENSMUSG00000002379, ENSMUSG00000000399, ENSMUSG00000020163, ENSMUSG00000002413, ENSMUSG00000001127, ENSMUSG00000020022, ENSMUSG00000009863, ENSMUSG00000001847, ENSMUSG00000016252, ENSMUSG00000002416, ENSMUSG00000006818, ENSMUSG00000018770, ENSMUSG00000014294,…	282	222	9011	4.46203	2.23e-09	2.48e-10	2.19e-10
KEGG_PATHWAY	mmu04714:Thermogenesis	25	5.01002	2.03e-07	ENSMUSG00000006057, ENSMUSG00000000171, ENSMUSG00000007880, ENSMUSG00000025393, ENSMUSG00000002379, ENSMUSG00000000399, ENSMUSG00000020163, ENSMUSG00000002496, ENSMUSG00000020022, ENSMUSG00000009863, ENSMUSG00000016252, ENSMUSG00000002416, ENSMUSG00000018770, ENSMUSG00000014294, ENSMUSG00000014313, ENSMUSG00000005034, ENSMUSG00000003072, ENSMUSG00000000563, ENSMUSG00000000088, ENSMUSG00000005510,…	282	231	9011	3.45821	5.53e-05	5.53e-06	4.9e-06
KEGG_PATHWAY	mmu00020:Citrate cycle (TCA cycle)	9	1.80361	4.44e-06	ENSMUSG00000005683, ENSMUSG00000000171, ENSMUSG00000019179, ENSMUSG00000002010, ENSMUSG00000021748, ENSMUSG00000000168, ENSMUSG00000020917, ENSMUSG00000009863, ENSMUSG00000020321	282	32	9011	8.98703	0.00120633	0.00011	9.72e-05
KEGG_PATHWAY	mmu04932:Non-alcoholic fatty liver disease	18	3.60721	6.77e-06	ENSMUSG00000000171, ENSMUSG00000021250, ENSMUSG00000002379, ENSMUSG00000000399, ENSMUSG00000020163, ENSMUSG00000020022, ENSMUSG00000006699, ENSMUSG00000009863, ENSMUSG00000000088, ENSMUSG00000005510, ENSMUSG00000001847, ENSMUSG00000022812, ENSMUSG00000002416, ENSMUSG00000013593, ENSMUSG00000014294, ENSMUSG00000017778, ENSMUSG00000016427, ENSMUSG00000014313	282	156	9011	3.68699	0.00184097	0.000154	0.000136
KEGG_PATHWAY	mmu04142:Lysosome	16	3.20641	1.88e-05	ENSMUSG00000003033, ENSMUSG00000021190, ENSMUSG00000007891, ENSMUSG00000002103, ENSMUSG00000024121, ENSMUSG00000004207, ENSMUSG00000007458, ENSMUSG00000000594, ENSMUSG00000021477, ENSMUSG00000007038, ENSMUSG00000013160, ENSMUSG00000004849, ENSMUSG00000019087, ENSMUSG00000021939, ENSMUSG00000016256, ENSMUSG00000016534	282	135	9011	3.78713	0.00509791	0.000393	0.000348
KEGG_PATHWAY	mmu04721:Synaptic vesicle cycle	12	2.40481	2.39e-05	ENSMUSG00000004285, ENSMUSG00000013160, ENSMUSG00000027273, ENSMUSG00000006024, ENSMUSG00000005089, ENSMUSG00000008036, ENSMUSG00000006273, ENSMUSG00000019210, ENSMUSG00000002957, ENSMUSG00000024121, ENSMUSG00000022841, ENSMUSG00000021114	282	77	9011	4.97983	0.00648053	0.000464	0.000411
KEGG_PATHWAY	mmu01100:Metabolic pathways	79	15.8317	2.71e-05	ENSMUSG00000000171, ENSMUSG00000003363, ENSMUSG00000006273, ENSMUSG00000025393, ENSMUSG00000021196, ENSMUSG00000001467, ENSMUSG00000000214, ENSMUSG00000000295, ENSMUSG00000020022, ENSMUSG00000002550, ENSMUSG00000000253, ENSMUSG00000009863, ENSMUSG00000023456, ENSMUSG00000021114, ENSMUSG00000013160, ENSMUSG00000018574, ENSMUSG00000011382, ENSMUSG00000018770, ENSMUSG00000004815, ENSMUSG00000014294,…	282	1621	9011	1.55728	0.00734609	0.000492	0.000436
KEGG_PATHWAY	mmu03050:Proteasome	9	1.80361	8.84e-05	ENSMUSG00000015671, ENSMUSG00000014769, ENSMUSG00000018286, ENSMUSG00000005625, ENSMUSG00000005779, ENSMUSG00000006998, ENSMUSG00000020708, ENSMUSG00000021178, ENSMUSG00000002102	282	47	9011	6.11883	0.0237513	0.0015023	0.00133109
KEGG_PATHWAY	mmu01200:Carbon metabolism	13	2.60521	0.000378	ENSMUSG00000005683, ENSMUSG00000000171, ENSMUSG00000002010, ENSMUSG00000021196, ENSMUSG00000000168, ENSMUSG00000017390, ENSMUSG00000004267, ENSMUSG00000009863, ENSMUSG00000020321, ENSMUSG00000023456, ENSMUSG00000019179, ENSMUSG00000021748, ENSMUSG00000011752	282	121	9011	3.43306	0.0977189	0.00604763	0.00535838
KEGG_PATHWAY	mmu05213:Endometrial cancer	9	1.80361	0.0004	ENSMUSG00000005871, ENSMUSG00000022812, ENSMUSG00000002109, ENSMUSG00000013663, ENSMUSG00000006932, ENSMUSG00000002413, ENSMUSG00000001127, ENSMUSG00000000142, ENSMUSG00000000441	282	58	9011	4.95836	0.103199	0.00604995	0.00536044
KEGG_PATHWAY	mmu05132:Salmonella infection	19	3.80762	0.00093	ENSMUSG00000005354, ENSMUSG00000006740, ENSMUSG00000008475, ENSMUSG00000021270, ENSMUSG00000021250, ENSMUSG00000003269, ENSMUSG00000006932, ENSMUSG00000018293, ENSMUSG00000009013, ENSMUSG00000006699, ENSMUSG00000023004, ENSMUSG00000006304, ENSMUSG00000021288, ENSMUSG00000007458, ENSMUSG00000000441, ENSMUSG00000001847, ENSMUSG00000023944, ENSMUSG00000002718, ENSMUSG00000001525	282	253	9011	2.3997	0.223686	0.01332	0.0118019
KEGG_PATHWAY	mmu04966:Collecting duct acid secretion	6	1.2024	0.00130696	ENSMUSG00000004285, ENSMUSG00000013160, ENSMUSG00000006273, ENSMUSG00000019210, ENSMUSG00000024121, ENSMUSG00000021114	282	27	9011	7.10087	0.299336	0.0177747	0.0157489
KEGG_PATHWAY	mmu05323:Rheumatoid arthritis	10	2.00401	0.00149615	ENSMUSG00000004285, ENSMUSG00000013160, ENSMUSG00000006273, ENSMUSG00000019210, ENSMUSG00000019087, ENSMUSG00000021250, ENSMUSG00000000982, ENSMUSG00000024121, ENSMUSG00000021114, ENSMUSG00000021477	282	87	9011	3.67286	0.334528	0.0193688	0.0171613
KEGG_PATHWAY	mmu05210:Colorectal cancer	10	2.00401	0.00162213	ENSMUSG00000001847, ENSMUSG00000005871, ENSMUSG00000022812, ENSMUSG00000002109, ENSMUSG00000021250, ENSMUSG00000006932, ENSMUSG00000002413, ENSMUSG00000001127, ENSMUSG00000000142, ENSMUSG00000000441	282	88	9011	3.63113	0.356978	0.0193688	0.0171613
KEGG_PATHWAY	mmu04145:Phagosome	15	3.00601	0.0016378	ENSMUSG00000004285, ENSMUSG00000006273, ENSMUSG00000024121, ENSMUSG00000023004, ENSMUSG00000007458, ENSMUSG00000021114, ENSMUSG00000021477, ENSMUSG00000013160, ENSMUSG00000001847, ENSMUSG00000020368, ENSMUSG00000019210, ENSMUSG00000001525, ENSMUSG00000019087, ENSMUSG00000003814, ENSMUSG00000016534	282	182	9011	2.63356	0.359718	0.0193688	0.0171613
KEGG_PATHWAY	mmu04141:Protein processing in endoplasmic reticulum	14	2.80561	0.00277611	ENSMUSG00000004460, ENSMUSG00000001052, ENSMUSG00000005483, ENSMUSG00000005262, ENSMUSG00000021270, ENSMUSG00000002015, ENSMUSG00000002014, ENSMUSG00000005312, ENSMUSG00000020368, ENSMUSG00000000826, ENSMUSG00000023944, ENSMUSG00000003813, ENSMUSG00000003814, ENSMUSG00000015656	282	172	9011	2.6009	0.53053	0.0314625	0.0278767
KEGG_PATHWAY	mmu05165:Human papillomavirus infection	22	4.40882	0.00451918	ENSMUSG00000004285, ENSMUSG00000005034, ENSMUSG00000005871, ENSMUSG00000007564, ENSMUSG00000000184, ENSMUSG00000006273, ENSMUSG00000002015, ENSMUSG00000006932, ENSMUSG00000024121, ENSMUSG00000002496, ENSMUSG00000006699, ENSMUSG00000000142, ENSMUSG00000021178, ENSMUSG00000021114, ENSMUSG00000000441, ENSMUSG00000013160, ENSMUSG00000001507, ENSMUSG00000022812, ENSMUSG00000019210, ENSMUSG00000019087,…	282	362	9011	1.94195	0.708292	0.0473836	0.0419832
KEGG_PATHWAY	mmu05017:Spinocerebellar ataxia	12	2.40481	0.00452931	ENSMUSG00000015671, ENSMUSG00000016541, ENSMUSG00000016319, ENSMUSG00000008892, ENSMUSG00000014769, ENSMUSG00000018286, ENSMUSG00000005625, ENSMUSG00000005779, ENSMUSG00000006998, ENSMUSG00000020708, ENSMUSG00000021178, ENSMUSG00000002102	282	141	9011	2.71948	0.709099	0.0473836	0.0419832
KEGG_PATHWAY	mmu04140:Autophagy - animal	12	2.40481	0.00477745	ENSMUSG00000005034, ENSMUSG00000007891, ENSMUSG00000015837, ENSMUSG00000013663, ENSMUSG00000021939, ENSMUSG00000018171, ENSMUSG00000002496, ENSMUSG00000018567, ENSMUSG00000003037, ENSMUSG00000016534, ENSMUSG00000000441, ENSMUSG00000021477	282	142	9011	2.70033	0.728171	0.0481284	0.0426432
KEGG_PATHWAY	mmu04144:Endocytosis	18	3.60721	0.00496206	ENSMUSG00000006740, ENSMUSG00000008036, ENSMUSG00000004771, ENSMUSG00000008475, ENSMUSG00000004843, ENSMUSG00000000058, ENSMUSG00000003269, ENSMUSG00000005656, ENSMUSG00000006699, ENSMUSG00000006304, ENSMUSG00000003037, ENSMUSG00000022841, ENSMUSG00000000743, ENSMUSG00000002957, ENSMUSG00000019804, ENSMUSG00000014402, ENSMUSG00000015733, ENSMUSG00000015656	282	272	9011	2.1146	0.741547	0.0482028	0.0427091
KEGG_PATHWAY	mmu05203:Viral carcinogenesis	16	3.20641	0.00531375	ENSMUSG00000005034, ENSMUSG00000000184, ENSMUSG00000008892, ENSMUSG00000022285, ENSMUSG00000006699, ENSMUSG00000021178, ENSMUSG00000005732, ENSMUSG00000013160, ENSMUSG00000001847, ENSMUSG00000021546, ENSMUSG00000000787, ENSMUSG00000006728, ENSMUSG00000020849, ENSMUSG00000000708, ENSMUSG00000018965, ENSMUSG00000018326	282	229	9011	2.23259	0.765241	0.0498393	0.0441591
KEGG_PATHWAY	mmu04723:Retrograde endocannabinoid signaling	12	2.40481	0.00650157	ENSMUSG00000005034, ENSMUSG00000020436, ENSMUSG00000013593, ENSMUSG00000002416, ENSMUSG00000010803, ENSMUSG00000014294, ENSMUSG00000002379, ENSMUSG00000000399, ENSMUSG00000016427, ENSMUSG00000020022, ENSMUSG00000000001, ENSMUSG00000005510	282	148	9011	2.59086	0.830381	0.0589475	0.0522293
KEGG_PATHWAY	mmu05225:Hepatocellular carcinoma	13	2.60521	0.00819762	ENSMUSG00000004032, ENSMUSG00000005871, ENSMUSG00000007880, ENSMUSG00000006932, ENSMUSG00000002413, ENSMUSG00000001127, ENSMUSG00000000142, ENSMUSG00000000441, ENSMUSG00000000902, ENSMUSG00000022812, ENSMUSG00000002109, ENSMUSG00000006728, ENSMUSG00000013663	282	174	9011	2.38736	0.893429	0.0719275	0.0637299
KEGG_PATHWAY	mmu03040:Spliceosome	11	2.20441	0.00902492	ENSMUSG00000021546, ENSMUSG00000002129, ENSMUSG00000002477, ENSMUSG00000015656, ENSMUSG00000001158, ENSMUSG00000016921, ENSMUSG00000002455, ENSMUSG00000002524, ENSMUSG00000020719, ENSMUSG00000010608, ENSMUSG00000005687	282	134	9011	2.62308	0.915069	0.0767118	0.0679689
KEGG_PATHWAY	mmu04728:Dopaminergic synapse	11	2.20441	0.00948712	ENSMUSG00000005034, ENSMUSG00000007564, ENSMUSG00000006740, ENSMUSG00000022812, ENSMUSG00000014956, ENSMUSG00000000326, ENSMUSG00000021250, ENSMUSG00000000214, ENSMUSG00000001175, ENSMUSG00000000001, ENSMUSG00000004455	282	135	9011	2.60365	0.925191	0.0781968	0.0692847
KEGG_PATHWAY	mmu04390:Hippo signaling pathway	12	2.40481	0.00996247	ENSMUSG00000007564, ENSMUSG00000005871, ENSMUSG00000022812, ENSMUSG00000000184, ENSMUSG00000014956, ENSMUSG00000022285, ENSMUSG00000020849, ENSMUSG00000006932, ENSMUSG00000000142, ENSMUSG00000018965, ENSMUSG00000018326, ENSMUSG00000004455	282	157	9011	2.44234	0.934348	0.0796998	0.0706164
KEGG_PATHWAY	mmu04961:Endocrine and other factor-regulated calcium reabsorption	7	1.40281	0.0115062	ENSMUSG00000005034, ENSMUSG00000008036, ENSMUSG00000004771, ENSMUSG00000002957, ENSMUSG00000026576, ENSMUSG00000019943, ENSMUSG00000022841	282	61	9011	3.66684	0.957055	0.0894197	0.0792285
KEGG_PATHWAY	mmu05224:Breast cancer	11	2.20441	0.0165522	ENSMUSG00000005871, ENSMUSG00000022812, ENSMUSG00000002109, ENSMUSG00000006728, ENSMUSG00000021250, ENSMUSG00000013663, ENSMUSG00000006932, ENSMUSG00000002413, ENSMUSG00000001127, ENSMUSG00000000142, ENSMUSG00000000441	282	147	9011	2.39111	0.989325	0.121681	0.107813
KEGG_PATHWAY	mmu05418:Fluid shear stress and atherosclerosis	11	2.20441	0.0165522	ENSMUSG00000004032, ENSMUSG00000001847, ENSMUSG00000005354, ENSMUSG00000023944, ENSMUSG00000015837, ENSMUSG00000021270, ENSMUSG00000021250, ENSMUSG00000000058, ENSMUSG00000006932, ENSMUSG00000001175, ENSMUSG00000021477	282	147	9011	2.39111	0.989325	0.121681	0.107813
KEGG_PATHWAY	mmu00010:Glycolysis / Gluconeogenesis	7	1.40281	0.0177289	ENSMUSG00000021748, ENSMUSG00000021196, ENSMUSG00000000168, ENSMUSG00000017390, ENSMUSG00000011752, ENSMUSG00000004267, ENSMUSG00000023456	282	67	9011	3.33847	0.992292	0.123648	0.109555
KEGG_PATHWAY	mmu04720:Long-term potentiation	7	1.40281	0.0177289	ENSMUSG00000005034, ENSMUSG00000014956, ENSMUSG00000002413, ENSMUSG00000001127, ENSMUSG00000001175, ENSMUSG00000004455, ENSMUSG00000000441	282	67	9011	3.33847	0.992292	0.123648	0.109555
KEGG_PATHWAY	mmu04137:Mitophagy - animal	7	1.40281	0.0189531	ENSMUSG00000015837, ENSMUSG00000019054, ENSMUSG00000000134, ENSMUSG00000004535, ENSMUSG00000019505, ENSMUSG00000018567, ENSMUSG00000008348	282	68	9011	3.28937	0.994509	0.128881	0.114193
KEGG_PATHWAY	mmu05031:Amphetamine addiction	7	1.40281	0.0202339	ENSMUSG00000005034, ENSMUSG00000014956, ENSMUSG00000021250, ENSMUSG00000003545, ENSMUSG00000000214, ENSMUSG00000001175, ENSMUSG00000004455	282	69	9011	3.2417	0.996151	0.134235	0.118936
KEGG_PATHWAY	mmu03010:Ribosome	12	2.40481	0.0217571	ENSMUSG00000012405, ENSMUSG00000006333, ENSMUSG00000007892, ENSMUSG00000008682, ENSMUSG00000012848, ENSMUSG00000009927, ENSMUSG00000003429, ENSMUSG00000017404, ENSMUSG00000000740, ENSMUSG00000003970, ENSMUSG00000003299, ENSMUSG00000008668	282	176	9011	2.17868	0.997479	0.139256	0.123385
KEGG_PATHWAY	mmu04612:Antigen processing and presentation	8	1.60321	0.0220147	ENSMUSG00000020368, ENSMUSG00000021190, ENSMUSG00000023944, ENSMUSG00000021270, ENSMUSG00000003814, ENSMUSG00000015656, ENSMUSG00000021939, ENSMUSG00000021477	282	90	9011	2.84035	0.997654	0.139256	0.123385
KEGG_PATHWAY	mmu04150:mTOR signaling pathway	11	2.20441	0.0249394	ENSMUSG00000004285, ENSMUSG00000019970, ENSMUSG00000022812, ENSMUSG00000006273, ENSMUSG00000019210, ENSMUSG00000010095, ENSMUSG00000013663, ENSMUSG00000002413, ENSMUSG00000002496, ENSMUSG00000021114, ENSMUSG00000000441	282	157	9011	2.23881	0.998961	0.154171	0.1366
KEGG_PATHWAY	mmu05214:Glioma	7	1.40281	0.0275215	ENSMUSG00000002109, ENSMUSG00000006728, ENSMUSG00000013663, ENSMUSG00000002413, ENSMUSG00000001127, ENSMUSG00000001175, ENSMUSG00000000441	282	74	9011	3.02267	0.999495	0.166352	0.147393
KEGG_PATHWAY	mmu03013:Nucleocytoplasmic transport	9	1.80361	0.0296357	ENSMUSG00000015120, ENSMUSG00000002718, ENSMUSG00000002319, ENSMUSG00000018362, ENSMUSG00000003226, ENSMUSG00000010097, ENSMUSG00000001440, ENSMUSG00000000131, ENSMUSG00000006005	282	117	9011	2.45799	0.999721	0.171613	0.152054
KEGG_PATHWAY	mmu04910:Insulin signaling pathway	10	2.00401	0.0296536	ENSMUSG00000005034, ENSMUSG00000022812, ENSMUSG00000020612, ENSMUSG00000014956, ENSMUSG00000002413, ENSMUSG00000001127, ENSMUSG00000002496, ENSMUSG00000001175, ENSMUSG00000004455, ENSMUSG00000000441	282	139	9011	2.29884	0.999722	0.171613	0.152054
KEGG_PATHWAY	mmu05212:Pancreatic cancer	7	1.40281	0.0308663	ENSMUSG00000001847, ENSMUSG00000002109, ENSMUSG00000006728, ENSMUSG00000002413, ENSMUSG00000001127, ENSMUSG00000006699, ENSMUSG00000000441	282	76	9011	2.94312	0.999802	0.174909	0.154975
KEGG_PATHWAY	mmu05160:Hepatitis C	11	2.20441	0.0335749	ENSMUSG00000007564, ENSMUSG00000022812, ENSMUSG00000006728, ENSMUSG00000022285, ENSMUSG00000020849, ENSMUSG00000006932, ENSMUSG00000002413, ENSMUSG00000001127, ENSMUSG00000018965, ENSMUSG00000018326, ENSMUSG00000000441	282	165	9011	2.13026	0.999908	0.184164	0.163175
KEGG_PATHWAY	mmu05215:Prostate cancer	8	1.60321	0.0347375	ENSMUSG00000022812, ENSMUSG00000023944, ENSMUSG00000021270, ENSMUSG00000013663, ENSMUSG00000006932, ENSMUSG00000002413, ENSMUSG00000001127, ENSMUSG00000000441	282	99	9011	2.58213	0.999933	0.184164	0.163175
KEGG_PATHWAY	mmu04114:Oocyte meiosis	9	1.80361	0.0352079	ENSMUSG00000005034, ENSMUSG00000007564, ENSMUSG00000014956, ENSMUSG00000022285, ENSMUSG00000020849, ENSMUSG00000001175, ENSMUSG00000018965, ENSMUSG00000018326, ENSMUSG00000004455	282	121	9011	2.37674	0.999942	0.184164	0.163175
KEGG_PATHWAY	mmu04722:Neurotrophin signaling pathway	9	1.80361	0.0352079	ENSMUSG00000001847, ENSMUSG00000022812, ENSMUSG00000025151, ENSMUSG00000020849, ENSMUSG00000004933, ENSMUSG00000002413, ENSMUSG00000001175, ENSMUSG00000006699, ENSMUSG00000000441	282	121	9011	2.37674	0.999942	0.184164	0.163175
KEGG_PATHWAY	mmu01230:Biosynthesis of amino acids	7	1.40281	0.0363642	ENSMUSG00000005683, ENSMUSG00000002010, ENSMUSG00000021196, ENSMUSG00000017390, ENSMUSG00000011752, ENSMUSG00000004267, ENSMUSG00000023456	282	79	9011	2.83136	0.999958	0.186624	0.165354
KEGG_PATHWAY	mmu04730:Long-term depression	6	1.2024	0.0385816	ENSMUSG00000007564, ENSMUSG00000002413, ENSMUSG00000002930, ENSMUSG00000001127, ENSMUSG00000000001, ENSMUSG00000000441	282	60	9011	3.19539	0.999977	0.194337	0.172188
KEGG_PATHWAY	mmu00790:Folate biosynthesis	4	0.801603	0.0459614	ENSMUSG00000015806, ENSMUSG00000001642, ENSMUSG00000015536, ENSMUSG00000000214	282	26	9011	4.91598	0.999997	0.2273	0.201395
KEGG_PATHWAY	mmu04510:Focal adhesion	12	2.40481	0.0495078	ENSMUSG00000001847, ENSMUSG00000001507, ENSMUSG00000022812, ENSMUSG00000000184, ENSMUSG00000014956, ENSMUSG00000013663, ENSMUSG00000000058, ENSMUSG00000006932, ENSMUSG00000002413, ENSMUSG00000006699, ENSMUSG00000004455, ENSMUSG00000000441	282	201	9011	1.9077	0.999999	0.240466	0.21306
KEGG_PATHWAY	mmu05205:Proteoglycans in cancer	12	2.40481	0.0558718	ENSMUSG00000001847, ENSMUSG00000005034, ENSMUSG00000014956, ENSMUSG00000000058, ENSMUSG00000006932, ENSMUSG00000020719, ENSMUSG00000002413, ENSMUSG00000001127, ENSMUSG00000006699, ENSMUSG00000004455, ENSMUSG00000000441, ENSMUSG00000021477	282	205	9011	1.87047	1	0.266616	0.23623
KEGG_PATHWAY	mmu04915:Estrogen signaling pathway	9	1.80361	0.0580709	ENSMUSG00000005034, ENSMUSG00000023944, ENSMUSG00000007891, ENSMUSG00000021270, ENSMUSG00000021250, ENSMUSG00000015656, ENSMUSG00000001175, ENSMUSG00000000001, ENSMUSG00000000441	282	134	9011	2.14616	1	0.272332	0.241294
KEGG_PATHWAY	mmu05211:Renal cell carcinoma	6	1.2024	0.0604527	ENSMUSG00000001847, ENSMUSG00000000134, ENSMUSG00000002413, ENSMUSG00000001127, ENSMUSG00000006699, ENSMUSG00000000441	282	68	9011	2.81946	1	0.276438	0.244932
KEGG_PATHWAY	mmu05030:Cocaine addiction	5	1.002	0.0617506	ENSMUSG00000005034, ENSMUSG00000003974, ENSMUSG00000003545, ENSMUSG00000000214, ENSMUSG00000000001	282	48	9011	3.32853	1	0.276438	0.244932
KEGG_PATHWAY	mmu04218:Cellular senescence	11	2.20441	0.0619953	ENSMUSG00000000184, ENSMUSG00000016319, ENSMUSG00000008892, ENSMUSG00000014956, ENSMUSG00000015837, ENSMUSG00000006728, ENSMUSG00000013663, ENSMUSG00000002496, ENSMUSG00000001175, ENSMUSG00000004455, ENSMUSG00000000441	282	184	9011	1.91029	1	0.276438	0.244932
KEGG_PATHWAY	mmu04914:Progesterone-mediated oocyte maturation	7	1.40281	0.0671796	ENSMUSG00000005034, ENSMUSG00000023944, ENSMUSG00000021270, ENSMUSG00000002413, ENSMUSG00000001127, ENSMUSG00000000001, ENSMUSG00000000441	282	92	9011	2.43128	1	0.294724	0.261134
KEGG_PATHWAY	mmu05161:Hepatitis B	10	2.00401	0.06868	ENSMUSG00000000787, ENSMUSG00000008892, ENSMUSG00000002109, ENSMUSG00000019087, ENSMUSG00000022285, ENSMUSG00000021250, ENSMUSG00000002413, ENSMUSG00000001127, ENSMUSG00000018326, ENSMUSG00000000441	282	163	9011	1.96036	1	0.296523	0.262728
KEGG_PATHWAY	mmu05218:Melanoma	6	1.2024	0.0735621	ENSMUSG00000002109, ENSMUSG00000006728, ENSMUSG00000013663, ENSMUSG00000002413, ENSMUSG00000001127, ENSMUSG00000000441	282	72	9011	2.66283	1	0.307829	0.272746
KEGG_PATHWAY	mmu05223:Non-small cell lung cancer	6	1.2024	0.0735621	ENSMUSG00000006740, ENSMUSG00000002109, ENSMUSG00000006728, ENSMUSG00000002413, ENSMUSG00000001127, ENSMUSG00000000441	282	72	9011	2.66283	1	0.307829	0.272746
KEGG_PATHWAY	mmu04530:Tight junction	10	2.00401	0.0773475	ENSMUSG00000001847, ENSMUSG00000005034, ENSMUSG00000007564, ENSMUSG00000008475, ENSMUSG00000006728, ENSMUSG00000000159, ENSMUSG00000006699, ENSMUSG00000023004, ENSMUSG00000006304, ENSMUSG00000003037	282	167	9011	1.91341	1	0.318765	0.282436
KEGG_PATHWAY	mmu04919:Thyroid hormone signaling pathway	8	1.60321	0.0809595	ENSMUSG00000005034, ENSMUSG00000022812, ENSMUSG00000021196, ENSMUSG00000026576, ENSMUSG00000006932, ENSMUSG00000002496, ENSMUSG00000000708, ENSMUSG00000000441	282	120	9011	2.13026	1	0.328671	0.291212
KEGG_PATHWAY	mmu05100:Bacterial invasion of epithelial cells	6	1.2024	0.0880966	ENSMUSG00000001847, ENSMUSG00000008475, ENSMUSG00000000058, ENSMUSG00000006932, ENSMUSG00000006699, ENSMUSG00000006304	282	76	9011	2.52268	1	0.352386	0.312225
KEGG_PATHWAY	mmu05166:Human T-cell leukemia virus 1 infection	13	2.60521	0.0913281	ENSMUSG00000005034, ENSMUSG00000002372, ENSMUSG00000000184, ENSMUSG00000016319, ENSMUSG00000008892, ENSMUSG00000021250, ENSMUSG00000002111, ENSMUSG00000005732, ENSMUSG00000020368, ENSMUSG00000006728, ENSMUSG00000003814, ENSMUSG00000013663, ENSMUSG00000000708	282	250	9011	1.6616	1	0.360018	0.318986
KEGG_PATHWAY	mmu04151:PI3K-Akt signaling pathway	17	3.40681	0.0952898	ENSMUSG00000007564, ENSMUSG00000000184, ENSMUSG00000004591, ENSMUSG00000021270, ENSMUSG00000022285, ENSMUSG00000002496, ENSMUSG00000000441, ENSMUSG00000001847, ENSMUSG00000001507, ENSMUSG00000019970, ENSMUSG00000022812, ENSMUSG00000023944, ENSMUSG00000006728, ENSMUSG00000013663, ENSMUSG00000020849, ENSMUSG00000018965, ENSMUSG00000018326	282	359	9011	1.51314	1	0.370269	0.328069
