# Supplementary material for: Molecular and functional profiling of cell diversity and identity in the lateral superior olive, an auditory brainstem center with ascending and descending projections
Source: Front Cell Neurosci. 2024 May 23;18:1354520. doi: 10.3389/fncel.2024.1354520 (PMC11153811; doi:10.3389/fncel.2024.1354520)
Supplement: Supplementary file 3 [file Table_3.xlsx]

## Sheet: DEGs
Suppl. Table 3.1	DEGs in Cluster 1 and 2
Related to Fig. 4
t- test with FDR ≤ 0.05 and log2 fold change ≥ 1
Cluster 1										Cluster 2
Position (based on AUROC)	Gene	Ensembl ID	AUROC	Mean TPM	p-value	FDR	-log10(FDR)	log2(FC)		Position (based on AUROC)	Gene	Ensembl ID	AUROC	Mean TPM	p-value	FDR	-log10(FDR)	log2(FC)
1	Spp1	ENSMUSG00000029304	0.978274	306.11	5.28345e-31	6.15998e-27	26.2104	-8.89406		1	Calca	ENSMUSG00000030669	0.953571	1255.6	2.07133e-18	1.20748e-14	13.9181	10.2504
2	Lpgat1	ENSMUSG00000026623	0.934524	228.409	2.23571e-17	8.6887e-14	13.061	-6.23732		2	Ucn	ENSMUSG00000038676	0.912202	35.0633	9.97481e-12	1.05724e-08	7.97583	6.90029
3	Tenm2	ENSMUSG00000049336	0.903571	4.79066	1.441e-14	2.8001e-11	10.5528	-3.82236		3	Col4a3	ENSMUSG00000079465	0.908929	52.8016	2.59279e-12	3.35881e-09	8.47381	8.47485
4	Igsf3	ENSMUSG00000042035	0.88869	6.08613	4.42516e-12	5.1593e-09	8.28741	-3.82537		4	Nxph1	ENSMUSG00000046178	0.89375	28.1303	7.01502e-09	2.86333e-06	5.54313	6.01638
5	Maf	ENSMUSG00000055435	0.865476	6.18035	1.77663e-10	1.15076e-07	6.93901	-3.85514		5	Anxa2	ENSMUSG00000032231	0.891071	143.444	5.6914e-11	5.52967e-08	7.2573	7.56853
6	Kcnh7	ENSMUSG00000059742	0.861905	14.3471	1.31853e-16	3.84317e-13	12.4153	-5.68554		6	Isl1	ENSMUSG00000042258	0.882738	31.5357	5.15293e-09	2.31069e-06	5.63626	5.91654
7	Rorb	ENSMUSG00000036192	0.852083	17.1657	3.63524e-14	6.05476e-11	10.2179	-4.81517		7	Col4a4	ENSMUSG00000067158	0.866071	5.83939	1.68577e-07	4.01111e-05	4.39674	4.46061
8	Plk5	ENSMUSG00000035486	0.850595	46.7472	7.72249e-15	1.80073e-11	10.7446	-5.73501		8	Cit	ENSMUSG00000029516	0.847917	30.6874	1.29214e-08	4.70784e-06	5.32718	4.23942
9	Lrfn5	ENSMUSG00000035653	0.839286	17.5989	8.48109e-11	7.60623e-08	7.11883	-4.46218		9	Fxyd6	ENSMUSG00000066705	0.847024	21.1548	1.7635e-08	6.04725e-06	5.21844	5.97708
10	Ryr3	ENSMUSG00000057378	0.835714	15.0037	6.51303e-08	1.89839e-05	4.72162	-4.25211		10	Acly	ENSMUSG00000020917	0.841071	1047.71	1.90164e-08	6.33463e-06	5.19828	5.15412
11	Cplx1	ENSMUSG00000033615	0.83006	53.3653	4.22388e-07	8.25451e-05	4.08331	-3.86881		11	Scn3a	ENSMUSG00000057182	0.839286	13.6139	2.56998e-08	8.09823e-06	5.09161	4.60587
12	Cacng5	ENSMUSG00000040373	0.821429	5.96472	9.79556e-11	7.85894e-08	7.10464	-3.80482		12	Gata3	ENSMUSG00000015619	0.834524	727.596	6.14261e-07	0.000106891	3.97106	4.21378
13	Ralgapa2	ENSMUSG00000037110	0.816667	11.6812	8.65372e-10	4.80447e-07	6.31835	-3.7512		13	Nfia	ENSMUSG00000028565	0.83244	38.9384	1.48843e-07	3.77252e-05	4.42337	3.87999
14	Tshz2	ENSMUSG00000047907	0.815179	4.44576	5.45353e-10	3.34646e-07	6.47541	-3.56802		14	Rmst	ENSMUSG00000097348	0.829762	3.90482	7.06097e-07	0.000115949	3.93573	4.95651
15	Nebl	ENSMUSG00000053702	0.814583	13.2595	6.78277e-08	1.92879e-05	4.71472	-4.15795		15	Atp8a1	ENSMUSG00000037685	0.828571	30.7155	3.93144e-07	7.90288e-05	4.10221	4.97641
16	Tcf4	ENSMUSG00000053477	0.79494	6.08251	5.35345e-07	9.45694e-05	4.02425	-3.28898		16	Resp18	ENSMUSG00000033061	0.828571	81.3046	2.05063e-06	0.000302637	3.51908	4.03926
17	Bcat1	ENSMUSG00000030268	0.794643	23.8105	1.55942e-07	3.78778e-05	4.42162	-3.53923		17	Spock3	ENSMUSG00000054162	0.82381	60.2726	2.5168e-09	1.17373e-06	5.93043	4.42902
18	Parp8	ENSMUSG00000021725	0.793155	312.434	1.1151e-06	0.000175688	3.75526	-3.57976		18	Pgrmc1	ENSMUSG00000006373	0.823214	4353.06	5.12854e-07	9.34277e-05	4.02952	4.71925
19	Cntn4	ENSMUSG00000064293	0.792262	7.669	1.9839e-09	9.63762e-07	6.01603	-3.85677		19	Rasgrf1	ENSMUSG00000032356	0.817262	46.1044	2.6908e-07	5.94358e-05	4.22595	4.97389
20	Cck	ENSMUSG00000032532	0.791964	14.6006	1.0111e-10	7.85894e-08	7.10464	-4.03659		20	Gm20721	ENSMUSG00000090625	0.814286	8.71248	3.35708e-07	6.86669e-05	4.16325	3.08657
21	Pfkp	ENSMUSG00000021196	0.791071	832.294	1.95683e-05	0.00218926	2.6597	-3.89127		21	Pam	ENSMUSG00000026335	0.810714	267.842	2.95013e-07	6.25373e-05	4.20386	3.74004
22	Bhlhe40	ENSMUSG00000030103	0.790476	32.5292	1.45105e-10	1.00404e-07	6.99825	-4.24452		22	Rpph1	ENSMUSG00000092837	0.805357	3.73535	1.79367e-06	0.000268108	3.57169	3.71859
23	Pde4d	ENSMUSG00000021699	0.782738	315.17	1.34062e-07	3.55235e-05	4.44948	-3.83435		23	Celf4	ENSMUSG00000024268	0.802083	184.781	2.63371e-06	0.000374468	3.42659	3.59713
24	Cux2	ENSMUSG00000042589	0.78244	4.58081	3.62557e-06	0.000491517	3.30846	-2.7441		24	Rab3b	ENSMUSG00000003411	0.801786	2693.36	1.42755e-07	3.69863e-05	4.43196	5.12968
25	Ceacam10	ENSMUSG00000054169	0.782143	15.1331	6.02674e-09	2.60244e-06	5.58462	-4.0447		25	Uts2b	ENSMUSG00000056423	0.8	13.4356	6.48972e-07	0.00011127	3.95362	4.95133
26	Slc17a6	ENSMUSG00000030500	0.78125	53.0772	7.12209e-09	2.86333e-06	5.54313	-4.33676		26	Cacna1e	ENSMUSG00000004110	0.799405	1491.45	1.05555e-06	0.000168584	3.77318	3.98617
27	A830018L16Rik	ENSMUSG00000057715	0.780952	5.44911	1.11869e-08	4.20737e-06	5.37599	-3.70543		27	Dclk1	ENSMUSG00000027797	0.789881	52.6135	1.78253e-06	0.000268108	3.57169	3.70897
28	Bhlhe41	ENSMUSG00000030256	0.780952	50.6524	1.0365e-05	0.00127206	2.89549	-3.65927		28	Bex1	ENSMUSG00000050071	0.779464	9.94235	7.5633e-06	0.000958484	3.01842	3.92302
29	Abhd3	ENSMUSG00000002475	0.779167	5717.53	4.37897e-07	8.35291e-05	4.07816	-4.43829		29	Ptpn5	ENSMUSG00000030854	0.776786	28.6648	4.18628e-05	0.00381311	2.41872	3.48091
30	Ptprk	ENSMUSG00000019889	0.775298	277.521	4.1618e-08	1.24416e-05	4.90512	-3.40684		30	Cpne8	ENSMUSG00000052560	0.771429	7.6293	1.12179e-05	0.00136239	2.8657	3.73871
31	Syt1	ENSMUSG00000035864	0.774702	22.881	0.000117851	0.00858768	2.06612	-2.87614		31	Sncg	ENSMUSG00000023064	0.770238	191.896	8.45657e-06	0.00106016	2.97463	3.87264
32	Syt2	ENSMUSG00000026452	0.77381	39.4723	6.76262e-07	0.000112636	3.94832	-3.10365		32	Gad2	ENSMUSG00000026787	0.766071	87.1923	3.79132e-05	0.0036183	2.4415	3.50768
33	B2m	ENSMUSG00000060802	0.772619	13.0508	1.97163e-05	0.00218926	2.6597	-3.73883		33	Atp1b2	ENSMUSG00000041329	0.764583	18.2026	6.60333e-05	0.00549915	2.2597	3.55257
34	Cpne6	ENSMUSG00000022212	0.770536	438.84	3.64593e-08	1.11863e-05	4.95131	-4.28145		34	Calcb	ENSMUSG00000030666	0.762798	67.6693	5.813e-06	0.000770157	3.11342	4.90529
35	Sez6	ENSMUSG00000000632	0.767857	2516.91	1.10285e-08	4.20737e-06	5.37599	-3.23565		35	Magi1	ENSMUSG00000045095	0.760714	14.0931	2.42239e-05	0.00254438	2.59442	3.58768
36	Grin2b	ENSMUSG00000030209	0.766667	9.98315	2.71354e-05	0.00278666	2.55492	-2.60592		36	Myef2	ENSMUSG00000027201	0.757738	143.151	0.000209072	0.0128644	1.89061	3.03201
37	2900055J20Rik	ENSMUSG00000071860	0.765476	7.7056	1.53569e-07	3.78778e-05	4.42162	-3.76928		37	Cadps2	ENSMUSG00000017978	0.752381	261.13	9.51478e-05	0.00715696	2.14527	2.89544
38	Tgfb2	ENSMUSG00000039239	0.760119	10.3164	5.27981e-07	9.45694e-05	4.02425	-3.49049		38	Gprasp2	ENSMUSG00000072966	0.751786	6.58093	9.21094e-05	0.00701898	2.15373	3.25472
39	Pla2g7	ENSMUSG00000023913	0.758631	210.188	2.59054e-06	0.000372878	3.42843	-3.71599		39	Nckap5	ENSMUSG00000049690	0.749405	5.85566	2.90341e-05	0.00291817	2.53489	3.30832
40	Gria4	ENSMUSG00000025892	0.757738	98.8524	2.72476e-05	0.00278666	2.55492	-3.19354		40	Gpm6a	ENSMUSG00000031517	0.74881	72.8178	0.000258266	0.0146884	1.83303	3.43867
41	Prpf4b	ENSMUSG00000021413	0.757143	120.057	4.32511e-05	0.00390903	2.40793	-2.60503		41	Ccdc141	ENSMUSG00000044033	0.747619	17.5576	5.70004e-05	0.00492272	2.30779	3.50254
42	Fnip2	ENSMUSG00000061175	0.756548	1.38583	1.23011e-06	0.000191225	3.71846	-2.34236		42	Caly	ENSMUSG00000025468	0.747619	297.234	0.00114023	0.0409046	1.38823	2.96395
43	Anxa5	ENSMUSG00000027712	0.754762	53.3032	2.88838e-07	6.23622e-05	4.20508	-3.8894		43	Ncald	ENSMUSG00000051359	0.747619	10.469	0.000135523	0.00940517	2.02663	3.32638
44	Lgmn	ENSMUSG00000021190	0.753869	1168.6	0.000338719	0.0181153	1.74195	-3.43911		44	Chn2	ENSMUSG00000004633	0.745833	1041.98	2.40456e-05	0.00254438	2.59442	3.46268
45	Ppm1l	ENSMUSG00000027784	0.752679	45.5548	1.57918e-05	0.00185976	2.73054	-3.48933		45	Sorcs3	ENSMUSG00000063434	0.743452	4.04498	0.000431416	0.0214775	1.66802	2.50637
46	Ciart	ENSMUSG00000038550	0.75119	17.7037	2.12881e-07	4.96395e-05	4.30417	-3.5227		46	Faim2	ENSMUSG00000023011	0.741964	268.676	0.000169444	0.0109753	1.95958	3.46872
47	Mitf	ENSMUSG00000035158	0.75119	16.9059	4.4419e-07	8.35291e-05	4.07816	-3.31953		47	A330076H08Rik	ENSMUSG00000097225	0.740774	4.41591	0.000640223	0.0281674	1.55025	3.28373
48	Mgst3	ENSMUSG00000026688	0.75119	136.371	0.000286638	0.01599	1.79615	-3.12872		48	Slc5a7	ENSMUSG00000023945	0.740476	109.745	0.000110901	0.00813201	2.0898	3.09754
49	Maml2	ENSMUSG00000031925	0.750595	4.97369	1.68389e-05	0.00196325	2.70702	-2.12802		49	Scn2a	ENSMUSG00000075318	0.73869	6.79647	7.14708e-05	0.00570739	2.24356	3.05898
50	Hapln1	ENSMUSG00000021613	0.747024	156.413	1.21475e-07	3.29367e-05	4.48232	-2.97008		50	Prkcb	ENSMUSG00000052889	0.737202	9.00303	0.000182062	0.011663	1.93319	3.18543
51	Ntm	ENSMUSG00000059974	0.747024	5.55496	0.000322557	0.0174916	1.75717	-2.47031		51	Pcbp3	ENSMUSG00000001120	0.734821	2439	0.000242419	0.0139919	1.85412	2.98423
52	Bmp2k	ENSMUSG00000034663	0.746726	18.8551	3.06411e-07	6.37938e-05	4.19522	-3.43149		52	Plppr4	ENSMUSG00000044667	0.734524	5.51133	0.000330535	0.0177882	1.74987	2.46594
53	Pitpnc1	ENSMUSG00000040430	0.745833	11.4751	8.89793e-05	0.00682506	2.16589	-2.61018		53	6330403K07Rik	ENSMUSG00000018451	0.733929	1261.71	0.000859754	0.0336371	1.47318	3.14419
54	Arpp19	ENSMUSG00000007656	0.745238	751.23	0.000212088	0.0128788	1.89012	-2.70638		54	Cadps	ENSMUSG00000054423	0.731548	13.9176	0.000240184	0.0139919	1.85412	3.11803
55	Epha5	ENSMUSG00000029245	0.744643	30.1197	6.09586e-05	0.00514087	2.28896	-3.05271		55	Ate1	ENSMUSG00000030850	0.731548	15.0751	0.000159086	0.0105988	1.97475	2.97833
56	Tmem108	ENSMUSG00000042757	0.74256	7.73762	2.61474e-07	5.94358e-05	4.22595	-3.03797		56	Gadd45g	ENSMUSG00000021453	0.729167	363.179	0.000150815	0.0101055	1.99544	3.46924
57	Adam22	ENSMUSG00000040537	0.741667	20.4803	0.000163275	0.0108161	1.96593	-2.82182		57	Mrfap1	ENSMUSG00000055302	0.727976	20.6819	0.00153822	0.0498171	1.30262	2.65448
58	Lrrn1	ENSMUSG00000034648	0.740774	19.0088	2.70186e-07	5.94358e-05	4.22595	-3.55132		58	Igf1	ENSMUSG00000020053	0.725595	688.643	8.36941e-05	0.00646218	2.18962	3.81752
59	Slc3a2	ENSMUSG00000010095	0.740476	2611.52	0.000119987	0.00861136	2.06493	-3.50578		59	Gstp1	ENSMUSG00000060803	0.725595	8.40542	0.00115866	0.0411854	1.38526	2.83524
60	Sorcs1	ENSMUSG00000043531	0.739286	3.0757	1.76548e-06	0.000268108	3.57169	-2.12891		60	Synpr	ENSMUSG00000056296	0.721429	20.1908	3.05815e-05	0.00299622	2.52343	4.27996
61	Slc38a2	ENSMUSG00000022462	0.73869	551.474	0.000368832	0.019458	1.7109	-3.08669		61	Vav3	ENSMUSG00000033721	0.721429	13.9734	0.000208238	0.0128644	1.89061	3.02855
62	Zfp385b	ENSMUSG00000027016	0.738095	35.7272	2.37606e-05	0.00254151	2.59491	-2.95183		62	Ret	ENSMUSG00000030110	0.721429	15.7536	0.000166328	0.0108945	1.96279	3.02332
63	Rab4b	ENSMUSG00000053291	0.737202	10.4368	0.000237897	0.0139718	1.85475	-3.1699		63	Itm2c	ENSMUSG00000026223	0.719048	152.885	0.000602615	0.0268164	1.5716	3.15478
64	Rasgef1b	ENSMUSG00000029333	0.737202	21.8435	8.04305e-07	0.000130242	3.88525	-3.09749		64	Bmp3	ENSMUSG00000029335	0.716667	18.2648	0.000223098	0.0132709	1.8771	2.8484
65	Bbln	ENSMUSG00000039195	0.735714	11.4285	0.000478077	0.0224754	1.64829	-2.6651		65	Dad1	ENSMUSG00000022174	0.714583	548.691	4.12557e-05	0.00380426	2.41973	2.70423
66	Itpr1	ENSMUSG00000030102	0.735119	18.9601	6.65545e-07	0.000112458	3.94901	-2.87428		66	Pcp4l1	ENSMUSG00000038370	0.7125	12.8847	0.000737093	0.0309128	1.50986	2.78111
67	Kcnip1	ENSMUSG00000053519	0.732143	8.97202	7.33625e-08	2.03651e-05	4.69111	-3.45507		67	Mir100hg	ENSMUSG00000074415	0.710714	6.56048	0.00068929	0.0297646	1.5263	2.81642
68	Sucla2	ENSMUSG00000022110	0.731845	401.157	0.000406116	0.0206764	1.68452	-3.15547		68	Gria1	ENSMUSG00000020524	0.710714	325.182	0.000982635	0.0368377	1.43371	2.78924
69	Jakmip2	ENSMUSG00000024502	0.725595	75.3167	0.00012933	0.00902912	2.04435	-2.55232		69	Cpne7	ENSMUSG00000034796	0.708929	19.6513	0.000427147	0.0213874	1.66984	3.0812
70	Chga	ENSMUSG00000021194	0.723512	220.431	7.0766e-05	0.00570598	2.24367	-3.00203		70	Slit3	ENSMUSG00000056427	0.708333	2.69334	0.000920528	0.0351883	1.4536	2.24855
71	Tsc22d3	ENSMUSG00000031431	0.720833	27.5327	0.000101116	0.00750896	2.12442	-3.03911		71	Zbtb20	ENSMUSG00000022708	0.707143	278.74	0.000350673	0.0185841	1.73086	3.09696
72	Gabrb3	ENSMUSG00000033676	0.720536	15.1585	0.00129592	0.0447494	1.34921	-2.44847		72	Dnm3	ENSMUSG00000040265	0.70625	22.2133	0.00144488	0.0481311	1.31757	2.28857
73	Adam23	ENSMUSG00000025964	0.720238	97.9281	0.000735044	0.0309128	1.50986	-2.3929		73	Nfib	ENSMUSG00000008575	0.705952	783.576	0.00068926	0.0297646	1.5263	2.55236
74	Zmat4	ENSMUSG00000037492	0.71994	11.6505	2.98535e-06	0.000419352	3.37742	-3.07995		74	Fndc3a	ENSMUSG00000033487	0.705357	49.6718	0.000840066	0.0332011	1.47885	3.34905
75	Sgcz	ENSMUSG00000039539	0.715774	4.34385	8.79968e-06	0.00109144	2.962	-2.5759		75	Ncam1	ENSMUSG00000039542	0.704762	9.48384	0.000830698	0.0329787	1.48177	2.66533
76	Pcsk2	ENSMUSG00000027419	0.715476	11.6274	0.0011886	0.0417408	1.37944	-1.8885		76	Qpct	ENSMUSG00000024084	0.704167	215.602	7.47262e-05	0.00588671	2.23013	3.72442
77	Csmd3	ENSMUSG00000022311	0.712798	490.93	0.000480249	0.0224868	1.64807	-3.00953		77	Vgf	ENSMUSG00000037428	0.703571	4.42399	0.000387782	0.020094	1.69693	2.41632
78	Dnajb9	ENSMUSG00000014905	0.711905	1353.6	0.000639267	0.0281674	1.55025	-2.99433		78	Ndufaf8	ENSMUSG00000078572	0.702976	1.73975	0.00075678	0.0311777	1.50616	2.31626
79	Myo5b	ENSMUSG00000025885	0.711607	90.5168	4.24797e-07	8.25451e-05	4.08331	-3.01148		79	Sema6d	ENSMUSG00000027200	0.702976	39.7492	0.000397045	0.0203927	1.69052	2.85493
80	Edil3	ENSMUSG00000034488	0.707738	18.029	2.59815e-05	0.00270463	2.56789	-3.05599		80	Col19a1	ENSMUSG00000026141	0.700595	68.1521	0.000769769	0.031495	1.50176	2.62267
81	Cadm2	ENSMUSG00000064115	0.707143	7.60041	0.000401233	0.0205174	1.68788	-2.57799		81	Lypd1	ENSMUSG00000026344	0.697024	108.639	0.00066108	0.0288672	1.5396	2.99434
82	Nrip3	ENSMUSG00000034825	0.706548	15.3668	2.53165e-08	8.09823e-06	5.09161	-3.4777		82	Utrn	ENSMUSG00000019820	0.694643	93.1429	0.000427418	0.0213874	1.66984	2.22409
83	Nav2	ENSMUSG00000052512	0.706548	9.85594	0.000715286	0.0304362	1.51661	-2.78809		83	AW551984	ENSMUSG00000038112	0.694048	16.9261	0.000446287	0.0216802	1.66394	3.07804
84	Thy1	ENSMUSG00000032011	0.706548	8.04647	0.000623991	0.027662	1.55812	-2.24676		84	5530401A14Rik	ENSMUSG00000020703	0.693452	134.95	0.000433843	0.0214775	1.66802	2.58827
85	Elovl4	ENSMUSG00000032262	0.704762	33.0892	0.000179891	0.0115876	1.93601	-3.00639		85	Arhgap36	ENSMUSG00000036198	0.688095	22.2318	0.000592471	0.026466	1.57731	3.0261
86	Brinp2	ENSMUSG00000004031	0.704762	432.577	3.19386e-06	0.000438085	3.35844	-2.34827		86	Il1rap	ENSMUSG00000022514	0.688095	213.105	0.000958509	0.0363055	1.44003	2.8643
87	Kifc2	ENSMUSG00000004187	0.704167	817.815	3.64592e-05	0.00351304	2.45432	-2.47495		87	Lgi1	ENSMUSG00000067242	0.68631	5.51878	0.000443304	0.0216802	1.66394	2.72821
88	Phtf2	ENSMUSG00000039987	0.703571	7.45598	5.54068e-05	0.0048208	2.31688	-2.50956		88	Oxtr	ENSMUSG00000049112	0.685714	9.70315	0.0008103	0.0325768	1.48709	2.73633
89	Wwox	ENSMUSG00000004637	0.703571	462.792	2.18371e-05	0.00240188	2.61945	-2.00319		89	Gabra1	ENSMUSG00000010803	0.679464	1401.81	0.000843275	0.0332153	1.47866	3.07794
90	Ankmy2	ENSMUSG00000036188	0.702679	3.83746	0.00123947	0.0432665	1.36385	-1.80138		90	Bambi	ENSMUSG00000024232	0.670238	94.3388	0.00103305	0.038115	1.4189	2.58972
91	Ttn	ENSMUSG00000051747	0.702381	8.55849	0.000119288	0.00861136	2.06493	-2.74043		91	Ecel1	ENSMUSG00000026247	0.666667	43.8934	0.001265	0.0440257	1.35629	2.34642
92	Kcna1	ENSMUSG00000047976	0.702381	14.6676	0.00139585	0.0468997	1.32883	-2.57087		92	Cnst	ENSMUSG00000038949	0.666071	6.80532	0.00111341	0.0401897	1.39589	2.4001
93	Slc20a1	ENSMUSG00000027397	0.70119	74.6807	0.000502686	0.0231653	1.63516	-2.99629		93	Chrm2	ENSMUSG00000045613	0.664583	5.04931	0.00147445	0.048704	1.31244	2.21403
94	Map3k1	ENSMUSG00000021754	0.70119	136.8	0.00130114	0.0447494	1.34921	-2.22698		94	Gm27999	ENSMUSG00000098394	0.660714	0.0404005	0.0013455	0.0456153	1.34089	1.31102
95	Khdrbs2	ENSMUSG00000026058	0.700595	54.5061	4.65328e-06	0.000623593	3.2051	-2.63566		95	Gpx3	ENSMUSG00000018339	0.654762	262.664	0.00133514	0.0456153	1.34089	2.47074
96	Brd2	ENSMUSG00000024335	0.7	67.9701	0.00138156	0.0466888	1.33079	-2.07565		96	Gm14226	ENSMUSG00000084897	0.654762	0.11506	0.00149819	0.0493428	1.30678	1.14481
97	Inpp4b	ENSMUSG00000037940	0.699405	4.96044	1.20339e-05	0.00144642	2.8397	-2.07643		97	Itm2b	ENSMUSG00000022108	0.5	4046.69	6.68902e-10	3.89936e-07	6.40901	3.95526
98	Ndufs1	ENSMUSG00000025968	0.699107	109.545	0.0001219	0.00861354	2.06482	-2.95087		98	Ahi1	ENSMUSG00000019986	0.5	1992.61	1.30877e-09	6.9359e-07	6.1589	3.43986
99	Rbfox1	ENSMUSG00000008658	0.69881	701.029	0.000245011	0.0140718	1.85165	-2.48173		99	Peg3	ENSMUSG00000002265	0.5	14576.8	6.03413e-06	0.000786291	3.10442	2.68126
100	Wnk1	ENSMUSG00000045962	0.69881	8.9574	0.000463975	0.0219898	1.65778	-2.20349
101	Plekha5	ENSMUSG00000030231	0.697917	20.5148	0.000887985	0.0343954	1.4635	-2.44397
102	Ppip5k2	ENSMUSG00000040648	0.697619	8.22172	0.000461995	0.0219898	1.65778	-2.55606
103	Frmd4b	ENSMUSG00000030064	0.697024	16.2381	5.02206e-07	9.294e-05	4.0318	-2.95076
104	Lamp5	ENSMUSG00000027270	0.696429	139.008	0.000754074	0.0311764	1.50617	-3.21946
105	Amph	ENSMUSG00000021314	0.696429	186.776	0.000139432	0.00950664	2.02197	-2.59769
106	Sema5a	ENSMUSG00000022231	0.695833	222.91	0.0015313	0.0498171	1.30262	-2.4365
107	Myo6	ENSMUSG00000033577	0.695238	10.6883	0.000109795	0.00810192	2.09141	-2.42522
108	Meis2	ENSMUSG00000027210	0.694048	40.797	7.01977e-05	0.00570598	2.24367	-2.57723
109	Arhgap21	ENSMUSG00000036591	0.694048	15.2306	0.000798966	0.032457	1.48869	-2.38116
110	Lgals1	ENSMUSG00000068220	0.694048	2.69335	0.000375281	0.019709	1.70533	-2.20124
111	Prps1	ENSMUSG00000031432	0.693155	31.8139	0.00071139	0.0303813	1.51739	-2.77065
112	Rgs17	ENSMUSG00000019775	0.692857	260.473	0.000275299	0.0154779	1.81029	-2.38965
113	Ano4	ENSMUSG00000035189	0.692857	10.9027	0.00047782	0.0224754	1.64829	-2.2905
114	Cpne4	ENSMUSG00000032564	0.691964	2.31518	2.36302e-05	0.00254151	2.59491	-1.65113
115	Zfp326	ENSMUSG00000029290	0.691071	7.7551	2.78694e-05	0.00282548	2.54891	-2.19109
116	Gm13629	ENSMUSG00000087301	0.689881	1.56901	0.000165066	0.0108729	1.96365	-2.31529
117	Strn	ENSMUSG00000024077	0.68869	25.997	1.93754e-05	0.00218926	2.6597	-1.78829
118	Dlg1	ENSMUSG00000022770	0.688095	216.404	0.000785175	0.0320082	1.49474	-2.65009
119	Ablim1	ENSMUSG00000025085	0.688095	141.976	0.0015192	0.0498171	1.30262	-2.48075
120	Hes1	ENSMUSG00000022528	0.688095	27.1652	0.000753115	0.0311764	1.50617	-1.63779
121	Adm	ENSMUSG00000030790	0.6875	16.6415	2.13216e-06	0.000310735	3.50761	-2.76633
122	Lypd6b	ENSMUSG00000026765	0.6875	57.73	7.08572e-06	0.000907829	3.042	-2.57038
123	Pard6g	ENSMUSG00000056214	0.6875	2.90644	1.26878e-05	0.00150946	2.82118	-2.34383
124	Rcan2	ENSMUSG00000039601	0.684821	19.5351	0.000905011	0.0347923	1.45852	-2.85325
125	Clasp1	ENSMUSG00000064302	0.684524	5.06026	0.000207776	0.0128644	1.89061	-2.46115
126	Sat1	ENSMUSG00000025283	0.680655	425.592	0.00101672	0.0376317	1.42445	-3.13417
127	Ppargc1a	ENSMUSG00000029167	0.68006	21.8432	0.000204702	0.0128313	1.89173	-2.54461
128	Dhps	ENSMUSG00000060038	0.679762	2.6225	0.000867409	0.0338232	1.47079	-1.95866
129	Itgav	ENSMUSG00000027087	0.678571	12.9443	2.29482e-05	0.0025005	2.60197	-1.75354
130	Slc6a17	ENSMUSG00000027894	0.676786	7.93209	3.82795e-05	0.0036183	2.4415	-1.95087
131	Gadd45a	ENSMUSG00000036390	0.676786	1.6172	0.000126321	0.00887213	2.05197	-1.40604
132	Cep83	ENSMUSG00000020024	0.675893	69.5262	0.000383714	0.019972	1.69958	-1.70948
133	Cdh11	ENSMUSG00000031673	0.674405	8.25864	3.16136e-06	0.000438085	3.35844	-2.4472
134	Robo2	ENSMUSG00000052516	0.673214	5.52182	0.0012236	0.0428407	1.36814	-2.21623
135	Chmp2b	ENSMUSG00000004843	0.673214	702.399	0.00140349	0.0469816	1.32807	-2.16569
136	Epb41l2	ENSMUSG00000019978	0.672917	163.172	0.000266654	0.0150918	1.82126	-2.11427
137	Ptcd3	ENSMUSG00000063884	0.672619	5.81922	0.000907183	0.0347923	1.45852	-2.12898
138	Ttc13	ENSMUSG00000037300	0.671429	9.2446	1.87384e-05	0.00214187	2.66921	-2.49217
139	Cryaa	ENSMUSG00000024041	0.671131	101.007	1.79712e-05	0.00207451	2.68308	-2.55842
140	Rab30	ENSMUSG00000030643	0.670536	14.166	0.000306891	0.0170383	1.76857	-2.41165
141	Col24a1	ENSMUSG00000028197	0.669643	17.9043	4.81396e-05	0.00428442	2.36811	-2.09702
142	Reps2	ENSMUSG00000040855	0.669643	2.77527	7.09638e-05	0.00570598	2.24367	-1.61138
143	Cdh4	ENSMUSG00000000305	0.669643	1000.58	6.81072e-05	0.00559382	2.25229	-1.52995
144	Galnt14	ENSMUSG00000024064	0.66875	81.3769	2.97609e-05	0.00294053	2.53157	-2.28198
145	Sec23b	ENSMUSG00000027429	0.668452	24.3239	0.000276131	0.0154779	1.81029	-2.14877
146	Kcnab3	ENSMUSG00000018470	0.667857	212.57	7.46898e-05	0.00588671	2.23013	-2.32617
147	Pygm	ENSMUSG00000032648	0.665476	14.6166	0.0010603	0.0387322	1.41193	-2.23721
148	Flt3	ENSMUSG00000042817	0.665179	5.70556	6.02284e-05	0.00513284	2.28964	-2.23084
149	Ptprr	ENSMUSG00000020151	0.664881	180.815	0.000146197	0.00985269	2.00645	-2.28494
150	Ntng1	ENSMUSG00000050836	0.66369	0.413053	0.000215884	0.0129859	1.88653	-1.19902
151	Atp11c	ENSMUSG00000062949	0.6625	4.97677	6.06966e-06	0.000786291	3.10442	-2.59135
152	Fgfr2	ENSMUSG00000030849	0.66131	5.80707	0.00153547	0.0498171	1.30262	-1.63352
153	Cux2	ENSMUSG00000072641	0.66131	0.649643	0.000545197	0.0247439	1.60653	-1.60413
154	Sesn3	ENSMUSG00000032009	0.661012	4.05589	0.000439572	0.0216243	1.66506	-1.5497
155	Kctd16	ENSMUSG00000051401	0.660714	2.50753	4.14394e-05	0.00380426	2.41973	-1.80275
156	Ccne2	ENSMUSG00000028212	0.660714	24.4504	0.000696035	0.0299449	1.52368	-1.74693
157	Gas6	ENSMUSG00000031451	0.658333	16.7558	0.000547553	0.0247439	1.60653	-2.1892
158	Hspb1	ENSMUSG00000004951	0.656845	776.622	4.76517e-05	0.00427362	2.3692	-2.10096
159	Lypd6	ENSMUSG00000050447	0.656548	6.96437	4.86324e-05	0.00429549	2.36699	-2.60294
160	Zkscan3	ENSMUSG00000021327	0.656548	81.7974	0.001178	0.0416192	1.38071	-1.42625
161	Galnt13	ENSMUSG00000060988	0.655952	2.9683	8.12961e-05	0.00631888	2.19936	-2.18018
162	Ppfibp1	ENSMUSG00000016487	0.655655	363.117	0.000483422	0.0225449	1.64695	-2.01617
163	Mrpl50	ENSMUSG00000044018	0.654762	4.34721	0.000231295	0.0136887	1.86364	-2.08795
164	Cmc2	ENSMUSG00000014633	0.654762	459.549	0.000546829	0.0247439	1.60653	-1.99682
165	Srpk1	ENSMUSG00000004865	0.654762	797.279	0.00139313	0.0468997	1.32883	-1.98893
166	Pitrm1	ENSMUSG00000021193	0.654762	120.561	0.00106307	0.0387322	1.41193	-1.82137
167	Magi2	ENSMUSG00000040003	0.654762	3.37419	0.000452246	0.0217687	1.66217	-1.64334
168	Tspan9	ENSMUSG00000030352	0.654167	14.3818	6.03139e-05	0.00513284	2.28964	-2.20216
169	Clmp	ENSMUSG00000032024	0.653571	4.97121	0.000462797	0.0219898	1.65778	-1.56863
170	Itsn1	ENSMUSG00000022957	0.652976	62.4111	0.000647316	0.0283724	1.5471	-1.89931
171	Ralb	ENSMUSG00000004451	0.652976	372.436	0.000100101	0.00748124	2.12603	-1.65502
172	Sema4b	ENSMUSG00000030539	0.652976	2.90554	9.34872e-05	0.00707771	2.15011	-1.75461
173	Scn4b	ENSMUSG00000046480	0.651786	1.54499	3.84826e-05	0.0036183	2.4415	-1.71177
174	Atp7b	ENSMUSG00000006567	0.651786	221.393	6.129e-05	0.00514087	2.28896	-1.69421
175	Ireb2	ENSMUSG00000032293	0.651786	5.54649	7.71231e-05	0.00603475	2.21934	-1.5889
176	Hsbp1l1	ENSMUSG00000078963	0.651488	1.60366	0.00031311	0.0173012	1.76192	-1.83397
177	Rnf128	ENSMUSG00000031438	0.65119	10.0547	0.000319164	0.0174916	1.75717	-1.98019
178	Gfpt2	ENSMUSG00000020363	0.650298	144.458	3.44397e-05	0.0033461	2.47546	-2.17299
179	Spty2d1	ENSMUSG00000049516	0.649405	2.43407	6.81296e-05	0.00559382	2.25229	-1.78934
180	Frs2	ENSMUSG00000020170	0.649405	54.1268	5.17157e-05	0.00453348	2.34357	-1.58897
181	Sntg1	ENSMUSG00000025909	0.649107	32.3335	0.000194458	0.0122551	1.91168	-1.81057
182	Neb	ENSMUSG00000026950	0.645238	6.56474	0.000423435	0.0213715	1.67016	-1.30755
183	Timm8a1	ENSMUSG00000048007	0.642857	1.08602	0.000486283	0.0225879	1.64612	-1.47059
184	Ptprm	ENSMUSG00000033278	0.642857	3.41792	0.000137238	0.00942496	2.02572	-1.45026
185	Sel1l3	ENSMUSG00000029189	0.642857	7.17852	0.00045371	0.0217687	1.66217	-1.35816
186	Cachd1	ENSMUSG00000028532	0.642857	4.32435	0.000736611	0.0309128	1.50986	-1.14811
187	9330159M07Rik	ENSMUSG00000097177	0.642857	0.184546	0.000511404	0.0234742	1.62941	-1.10245
188	Itpk1	ENSMUSG00000057963	0.639583	1.89324	0.000121869	0.00861354	2.06482	-1.71416
189	Cnih3	ENSMUSG00000026514	0.639583	24.374	0.000120392	0.00861136	2.06493	-1.69649
190	Rgs3	ENSMUSG00000059810	0.63869	1.70279	0.000997743	0.0370468	1.43125	-1.58895
191	Parva	ENSMUSG00000030770	0.637798	6.72166	0.000209644	0.0128644	1.89061	-1.6479
192	Dnase2a	ENSMUSG00000003812	0.6375	358.764	0.00053263	0.0243527	1.61345	-1.48774
193	Nrn1	ENSMUSG00000039114	0.63631	5.31123	0.00134589	0.0456153	1.34089	-1.83508
194	Myo1h	ENSMUSG00000066952	0.634524	1.99329	0.000142625	0.00966781	2.01467	-1.77813
195	Fras1	ENSMUSG00000034687	0.633929	5.73662	0.000446087	0.0216802	1.66394	-1.68329
196	Lama3	ENSMUSG00000024421	0.633929	25.8223	0.000217342	0.0129948	1.88623	-1.45199
197	Lrrc7	ENSMUSG00000028176	0.633929	3.72104	0.000331079	0.0177882	1.74987	-1.22566
198	Tpbg	ENSMUSG00000035274	0.63244	3.83379	0.000238476	0.0139718	1.85475	-1.52143
199	Atg101	ENSMUSG00000037204	0.632143	4.94224	0.00112916	0.0406323	1.39113	-1.74469
200	Mroh2a	ENSMUSG00000079429	0.632143	1.16047	0.000969496	0.0365804	1.43675	-1.56608
201	Ccser1	ENSMUSG00000039578	0.63125	2.88798	0.000241284	0.0139919	1.85412	-1.69651
202	Gca	ENSMUSG00000026893	0.630952	14.5057	0.000137426	0.00942496	2.02572	-1.64799
203	Pbx3	ENSMUSG00000038718	0.628869	3.25516	0.000741203	0.0309738	1.50901	-1.37127
204	Togaram1	ENSMUSG00000035614	0.628571	2.12616	0.000805752	0.0325061	1.48803	-1.17952
205	Plbd2	ENSMUSG00000029598	0.627976	19.1488	0.00087252	0.033909	1.46968	-2.08186
206	Slc41a3	ENSMUSG00000030089	0.627083	9.8338	0.000959097	0.0363055	1.44003	-1.71646
207	Chst2	ENSMUSG00000033350	0.625893	3.39339	0.000378523	0.0197901	1.70355	-1.52055
208	Gclc	ENSMUSG00000032350	0.625	6.00556	0.000563935	0.0253858	1.59541	-1.49097
209	Crtac1	ENSMUSG00000042401	0.624405	3.73697	0.000804924	0.0325061	1.48803	-1.58853
210	Tigar	ENSMUSG00000038028	0.624405	5.17825	0.000453146	0.0217687	1.66217	-1.46779
211	Gpn3	ENSMUSG00000029464	0.624405	6.29331	0.0014711	0.048704	1.31244	-1.20102
212	Carmil3	ENSMUSG00000022211	0.623214	54.6909	0.000320758	0.0174916	1.75717	-1.60434
213	Fancm	ENSMUSG00000055884	0.622619	2.12217	0.00098719	0.0368899	1.43309	-1.38587
214	Tlk1	ENSMUSG00000041997	0.621429	2.98412	0.00129284	0.0447494	1.34921	-1.22113
215	Aifm3	ENSMUSG00000022763	0.621131	30.1616	0.000188145	0.0119868	1.9213	-1.47358
216	Adamtsl5	ENSMUSG00000043822	0.620833	6.76227	4.13025e-05	0.00380426	2.41973	-2.13225
217	Lypla1	ENSMUSG00000025903	0.620833	39.2562	0.000818064	0.0326637	1.48593	-1.4742
218	Cryba2	ENSMUSG00000006546	0.619048	270.223	0.00103657	0.0381243	1.4188	-1.65142
219	E230016M11Rik	ENSMUSG00000087231	0.618452	0.806616	0.000169118	0.0109753	1.95958	-1.58878
220	Cela1	ENSMUSG00000023031	0.617262	52.3723	0.000706259	0.0302731	1.51894	-1.75165
221	Bcar3	ENSMUSG00000028121	0.616071	6.7913	0.000678801	0.0295304	1.52973	-1.35029
222	Fut11	ENSMUSG00000039357	0.616071	2.68382	0.000982561	0.0368377	1.43371	-1.17869
223	St3gal1	ENSMUSG00000013846	0.616071	97.5118	0.000997592	0.0370468	1.43125	-1.06467
224	S1pr1	ENSMUSG00000045092	0.614583	2.64092	0.00032204	0.0174916	1.75717	-1.70143
225	Slc7a2	ENSMUSG00000031596	0.613095	8.05429	0.000190076	0.012044	1.91923	-1.78932
226	Ttc17	ENSMUSG00000027194	0.611905	9.96056	0.000410591	0.0208134	1.68166	-1.39877
227	Adcy8	ENSMUSG00000022376	0.61131	40.1874	0.000731929	0.0309128	1.50986	-1.327
228	Proser1	ENSMUSG00000049504	0.61131	0.485462	0.000746633	0.0310893	1.50739	-1.06272
229	Gla	ENSMUSG00000031266	0.610714	16.2164	0.000216079	0.0129859	1.88653	-2.06671
230	Qtrt1	ENSMUSG00000002825	0.610714	1485.58	0.000769883	0.031495	1.50176	-1.97306
231	Nfkbiz	ENSMUSG00000035356	0.608929	4.69587	0.00140634	0.0469816	1.32807	-1.54416
232	Kctd10	ENSMUSG00000001098	0.608929	842.813	0.000496966	0.0229926	1.63841	-1.46292
233	Sema7a	ENSMUSG00000038264	0.608929	2.81811	0.00152348	0.0498171	1.30262	-1.31491
234	Agfg1	ENSMUSG00000026159	0.608333	14.2781	0.000571792	0.0256405	1.59107	-1.31391
235	Polr3a	ENSMUSG00000025280	0.607143	30.7276	0.00116642	0.0413354	1.38368	-1.4937
236	Lgi2	ENSMUSG00000039252	0.607143	2.45614	0.000818023	0.0326637	1.48593	-1.34918
237	Ryr1	ENSMUSG00000030592	0.607143	3.40769	0.00147461	0.048704	1.31244	-1.08629
238	Cntn6	ENSMUSG00000030092	0.604167	6.98475	0.000390579	0.0201494	1.69574	-1.55937
239	Frk	ENSMUSG00000019779	0.602679	220.42	0.000897769	0.0346592	1.46018	-1.51406
240	Sphk1	ENSMUSG00000061878	0.601786	1.16239	0.0002117	0.0128788	1.89012	-1.44538
241	Snph	ENSMUSG00000027457	0.600595	19.1194	0.0011569	0.0411854	1.38526	-1.52003
242	Dnaaf2	ENSMUSG00000020973	0.598214	55.876	0.000946437	0.0360605	1.44297	-1.3678
243	Man1a	ENSMUSG00000003746	0.598214	243.754	0.00115217	0.0411854	1.38526	-1.18909
244	F11r	ENSMUSG00000038235	0.589286	3.24378	0.00130033	0.0447494	1.34921	-1.32226
245	Asb7	ENSMUSG00000030509	0.589286	2.12599	0.00153485	0.0498171	1.30262	-1.01506
246	Atpaf1	ENSMUSG00000028710	0.5875	8.58937	0.000434745	0.0214775	1.66802	-1.61544
247	Ptprd	ENSMUSG00000028399	0.5	121.55	8.66732e-13	1.26315e-09	8.89854	-5.79176
248	Sparcl1	ENSMUSG00000029309	0.5	256.187	1.90087e-09	9.63574e-07	6.01611	-5.67403
249	Pvalb	ENSMUSG00000005716	0.5	4576.65	1.46399e-10	1.00404e-07	6.99825	-4.85301
250	Ldhb	ENSMUSG00000030246	0.5	498.912	1.50315e-08	5.31067e-06	5.27485	-2.86475
251	Gm10053	ENSMUSG00000058927	0.5	20.3159	0.000252913	0.0144545	1.84	-2.79345
252	Cycs	ENSMUSG00000063694	0.5	24.3618	0.000831611	0.0329787	1.48177	-2.48915
253	Nefm	ENSMUSG00000022054	0.5	1066.88	0.000348517	0.0185541	1.73156	-1.72672
254	Ckb	ENSMUSG00000001270	0.5	39940.8	0.00131648	0.0451438	1.3454	-1.1575

## Sheet: All genes
Suppl. Table 3.2	All genes
Related to Fig. 4 and 6						pLSO - Onset
						pLSO - Sustained
						LOC -Delayed
Position (based on Mean All cells)	Mean All cells [TPM]	Mean Cluster 1 [TPM]	Mean Cluster 2 [TPM]	DEG # Cluster 1	DEG # Cluster 2	Ensembl ID	Gene	cell_1	cell_2	cell_3	cell_4	cell_5	cell_6	cell_7	cell_8	cell_9	cell_10	cell_11	cell_12	cell_13	cell_14	cell_15	cell_16	cell_17	cell_18	cell_19	cell_20	cell_21	cell_22	cell_23	cell_24	cell_25	cell_26	cell_27	cell_28	cell_29	cell_30	cell_31	cell_32	cell_33	cell_34	cell_35	cell_36	cell_37	cell_38	cell_39	cell_40	cell_41	cell_42
1	32581.1	39940.8	18842.9	254		ENSMUSG00000001270	Ckb	38001.4	29061.6	47399.1	48532.9	46010.3	31507.4	120738	45804.1	49024.9	42996.6	22129.6	54548.8	73684.9	18249.8	7605.72	29683.1	7010.17	29386.4	38385.4	46425.8	33233.2	24833.3	52815.8	30949.4	45266.6	85507.2	4440.02	27731.8	27973.1	59912	14904.3	13129.8	71670.6	63744.9	0	14193.3	59838	40775.8	61685.1	77131.5	39070.3	78128.1
2	28885.8	30520.9	25833.7			ENSMUSG00000000948	Snurf	15078.6	60958.4	11079	49289.6	25026.1	61148.3	86110.3	11101	22304.6	66493.7	10730.4	25686.4	82110	16709.8	1250.26	25140.9	64646.7	28647.1	32345.5	35533	16985.2	27280.2	179.297	41347	31421.4	17163.3	17543.5	21829.3	20639.6	23050.6	19465.5	69384.9	46128.7	33313	111778	6315.36	28117.9	11251.4	28589.5	24995	33702.5	55335.2
3	24913.5	27135.8	20765.3			ENSMUSG00000001175	Calm1	34237	28607.9	22889.6	34081.4	9412.46	22676.4	0	41003.7	21595.5	55751.9	35674.8	18585.7	54371.5	24294.6	46988.8	8415.5	45183.2	18078.4	7761.85	29748.6	25753	32669	13165.5	48893.1	31261.1	47748	15130.1	28094.5	36894.2	20019.5	23834	65794.1	25176.9	27280.6	103644	21550.3	18850.2	2930.33	28015.8	14589.5	703.969	26797.2
4	12390.7	13066.6	11129.1			ENSMUSG00000015656	Hspa8	17922.3	19229.5	36430.5	17382.8	10950.4	10499.4	16187.4	18231.3	11711	14628.7	6690.53	11625.3	16881.4	8709.95	115.764	13701.1	24694.7	12007.1	8524.2	9828.55	14117.2	12529.2	5515.52	11823.4	23247	8315.35	15422.3	25844.9	3817.95	13205.1	5189.37	24.1801	13789.4	7102.77	7807.76	10171.1	13002	9583.47	16593.7	13020.3	195.547	27488.6
5	11329.2	12373.6	9379.58			ENSMUSG00000008348	Ubc	13319.1	10641.7	2909.1	13170.6	20947.3	18367.7	111.254	22402	13516	9790.47	5220.07	11969.9	14527	11982.6	34.7293	9800.48	4861.96	1328.94	5536.61	6667.14	13341.8	18258.4	15880.6	6398.52	34.0058	4690.27	9447.28	3187.56	17319.4	33170.4	11767.1	7544.2	21505.4	8313.24	447.222	12956.2	536.245	14264.6	10490.8	9633.01	14372.7	9779.97
6	11318	13511.4	7223.77			ENSMUSG00000000088	Cox5a	25278.2	18259.2	1045.19	16172.7	22147	8301.68	24197.7	16134.8	10314.3	25764.7	9952.86	10971.8	18613.7	21663.7	6668.03	14471.8	8671.41	17455	529.819	21410	19737.4	11375.3	11884.8	69.5492	9560.5	123.699	8230.27	16091.7	13230.5	8262.03	0	21907.2	16571.7	22328.7	503.125	30730.4	16646.9	4976.03	15841.1	5194.98	11615.5	13368.2
7	10340.5	9780.85	11385.3			ENSMUSG00000019505	Ubb	23810.7	8698	3774.28	5766.78	9670.84	10948.2	5015.69	7437.71	13695	10404.1	12147.3	6756.08	7966.39	15061.3	4862.1	8014.49	10034.2	6722.01	7873.7	18054.5	17743.1	11088.9	10436.2	9671.2	8776.74	13115.6	7929.46	7426.66	10338.7	9538.55	4468.43	23253.2	8564.66	11304.4	16500.6	11386.5	12426.9	3547.73	9654.24	5151.78	6052.18	12387.5
8	9656.2	10910.1	7315.61			ENSMUSG00000000563	Atp5f1	21.0301	18287.5	7473.07	24897.1	15945.8	28805.2	25115.5	18301.7	13279.6	11035	15535.8	12340.6	15030.9	7238.33	46363.6	5774.65	9342.97	7451.71	21272.2	10855.2	8885.77	10198.6	4277.51	1495.31	9706.24	1329.77	11618.3	32.9748	13684.1	9997.55	17570.3	6274.74	6241.75	27010.5	0	5859.61	27838.1	3787.32	8396.34	5817.13	7831.65	9977.9
9	9447.45	12381	3971.47			ENSMUSG00000000308	Ckmt1	0	13099	836.148	27716.2	0	17494.8	0	29336	17856.6	0	0	7977.54	21048.8	0	35840.7	28908.5	21065.9	11134.1	21457.7	0	20602.4	784.505	1946.65	0	18479.7	0	680.699	0	0	30163.8	64.2426	7181.5	15129.8	27550.7	0	8333.67	10002.1	37541.4	17856.2	933.23	87116.1	17479.1
10	8788.81	5688.11	14576.8		99	ENSMUSG00000002265	Peg3	6477.27	5008.99	34.8395	2156.36	0	2600.08	3003.85	10289.8	5135.64	8483.98	673.891	16938.9	4357.18	2378.55	208.376	12101	9519.7	14507.2	5209.89	550.9	12660.3	12215.9	17.0759	23.1831	485.798	5710.79	24154.5	0	12550.1	4008.8	0	0	17776.2	60.0234	0	17882.7	139.89	3262.07	6185.3	0	762.633	7250.81
11	7530.66	9556.01	3750			ENSMUSG00000000171	Sdhd	26077.3	40714.6	104.519	16202.4	110.735	28025.1	31874.2	19135.1	4125.7	12256.8	23482.5	6095.44	447.847	0	10210.4	10845.1	13478.4	17281	22252.4	20320.7	19.6588	10646.8	0	0	15331.8	0	1299.52	0	6766.46	48.8878	25247.3	0	0	7562.95	0	0	15318	7187.61	8396.34	22024.2	0	5887.27
12	6328.1	6958.52	5151.32			ENSMUSG00000000346	Dazap2	0	13042.3	940.667	5638.19	110.735	0	0	2000.18	0	0	0	6630.13	27.9905	21638	0	0	13784.7	57.99	0	38124.8	11736.3	12010.4	0	30879.8	14573.9	0	0	22027.2	36478.4	13346.4	0	42871.4	9417.37	0	0	0	0	0	7892.56	0	0	13865.5
13	5979.61	5944.63	6044.92			ENSMUSG00000002010	Idh3g	0	21774.9	8082.76	6053.64	6644.09	4550.14	9011.55	4711.54	10851.5	9819.79	10.3676	3557.46	1903.35	17.1119	20907	8650.24	7909.52	28.995	7947.29	12.5204	7188.56	14588.1	6727.91	20563.4	12349	9854.72	5002.11	21.9832	11680.7	1580.7	0	0	3090.45	5642.2	223.611	0	23.315	14264.6	5756.16	13189.7	117.328	2896.27
14	5870.82	6747.41	4234.52			ENSMUSG00000002985	Apoe	0	0	16339.7	0	0	0	55.6268	5178.25	12140.7	6.51612	5577.75	2081.72	6894.98	17916.2	69.4586	1467.14	0	144.975	17.6606	4720.21	1736.53	1550.33	0	11035.1	2846.77	1484.39	5383.71	10112.3	24230.7	6192.45	20065.1	24.1801	6917.02	6722.62	223.611	6901.32	7064.45	2764.46	3769.02	8305.75	2405.23	1299.26
15	5641.69	4313.04	8121.83			ENSMUSG00000001127	Araf	0	20187.2	0	0	0	2312.21	166.88	10134.2	4931.5	7438.15	31.1027	0	22630.3	12.8339	0	17.6057	47.1272	695.88	0	18.7807	0	2232.1	9297.83	730.266	4882.27	0	123.763	32.9748	18428.2	10315.3	18758.8	0	4590.06	11164.4	0	65.1068	1958.46	6662.36	8578.26	13220.8	87.9961	8318.3
16	5556.77	5555.77	5558.63			ENSMUSG00000001525	Tubb5	10921.6	7107.09	10312.5	187.94	36.9116	7763.09	1390.67	13579	12398.6	6809.34	10.3676	2623.53	11728	5492.92	138.917	2558.69	0	7654.68	423.855	6247.7	12542.3	8903.51	1109.93	2712.42	14175.6	6824.08	639.445	7869.99	0	11944.9	0	0	1484.39	4501.76	0	9071.55	93.26	0	3022.68	15387.9	175.992	4097.4
17	5188.65	4172.43	7085.59			ENSMUSG00000021268	Meg3	6731.19	2198.91	2589.74	1561.77	3715.77	1423.85	6947.17	859.337	5233.53	2724.46	3217.4	5198.75	288.198	1831.92	14131	10555.6	2754.32	5051.57	6938.67	2370.54	3890.25	3908	12061.3	3031.83	819.379	4496.7	3987.93	4303.82	2762.31	745.991	1791.65	1612.01	4548.48	2034.13	17168.4	3023.85	4359.91	5432.68	1533.11	5841.33	5247.17	2115.81
18	4992.91	5044.04	4897.46			ENSMUSG00000000740	Rpl13	0	28.3528	3292.33	3649.99	0	5627.31	2252.89	4600.42	5608.38	7281.76	9564.07	0	0	15939.7	0	1989.44	4111.85	5088.62	79.4729	5033.22	6595.52	8405.41	17238.1	0	7986.51	8720.81	10906.7	4649.45	4214.86	3177.71	10118.2	1124.38	1040.29	6302.46	0	9635.8	6924.56	774.05	2029.12	3670.71	967.957	548.125
19	4040.77	4470.76	3238.13			ENSMUSG00000006057	Atp5g1	3161.53	3553.55	5086.57	4545.17	3617.34	6871.64	5367.99	2989.16	2782.7	7014.6	6992.92	4936.95	15096.2	6810.53	34.7293	6015.27	6114.75	5035.46	7373.32	3280.36	2771.89	4149.78	5267.92	1912.6	4265.3	1649.32	3176.6	12101.8	3131.22	2957.71	3875.97	1849.78	4459.26	4621.8	0	4275.35	6586.49	1511.24	2486.25	1384.29	5074.44	2935.18
20	4033.99	4376.73	3394.2			ENSMUSG00000005161	Prdx2	4693.92	4094.14	0	7751.03	44.2939	1526.62	9578.94	2480.22	3158.74	5774.58	6855.03	1480.02	13071.5	1622.21	0	5598.6	2412.91	6616.66	3496.81	12275	0	2039.71	8565.27	417.295	7007.15	2486.36	7636.21	2756.69	4226.2	12026.4	8518.56	5701.67	1105.99	5582.18	0	8177.41	9148.81	0	1354.61	2432.62	5596.55	4468.23
21	4031.18	5717.53	883.334	29		ENSMUSG00000002475	Abhd3	19880.5	11152.1	7873.73	1424.38	0	12480.4	0	3933.69	2299.22	8431.85	0	4690.99	0	9959.12	0	2159.63	5663.12	5702.35	1271.57	12.5204	117.953	12222.1	17.0759	0	25766.7	0	453.799	4418.62	11794.1	2085.88	0	16079.8	14746.6	10324	0	13498.8	8719.81	10283.8	8368.35	1296.15	4165.15	11283.9
22	3833.17	3473.48	4504.59			ENSMUSG00000000078	Klf6	0	56.7055	313.556	9466.22	21814.8	278.58	834.402	2933.6	64.4641	58.6451	1679.54	2694.83	83.9714	2284.44	416.752	35.2113	23.5636	28.995	158.946	28133.4	58.9763	4987.21	51.2277	0	1894.61	0	27877.7	65.9496	0	0	0	0	0	0	0	0	6155.16	11168.4	27.9878	0	0	30.4514
23	3669.1	3650.56	3703.71			ENSMUSG00000000399	Ndufa9	0	0	0	6053.64	16444.1	55.716	0	0	32.232	0	0	0	0	10267.1	104.188	0	10179.5	2102.14	105.964	262.929	0	3903.84	0	5181.41	5960.74	8009.53	30.9409	626.521	0	3739.92	0	34529.2	3303.38	21338.3	0	5534.08	37350.6	7187.61	0	0	0	0
24	3589.01	3702.72	3376.75			ENSMUSG00000006273	Atp6v1b2	0	5198.01	0	3452.15	18.4558	5042.3	0	3889.24	4491	6548.7	5883.59	6134.65	0	0	34.7293	2523.48	6817.74	4648.86	9218.86	8476.34	2300.08	10581.5	981.864	382.52	6878.9	6267.43	0	0	1984.58	896.276	10.7071	7931.08	4726.94	2731.07	10901	108.511	0	0	2780.12	1057.66	1759.92	12085.8
25	3468.96	3307.3	3770.72			ENSMUSG00000000168	Dlat	1808.59	12758.7	627.111	59.3494	18382	10363.2	0	933.418	5608.38	2599.93	7029.21	0	27.9905	0	0	2147.89	0	0	0	0	11067.9	2035.98	51.2277	0	29.1479	1855.49	0	65.9496	4611.78	0	0	0	0	28451.1	0	130.214	1398.9	9620.33	7696.65	311.077	2991.87	8932.41
26	3353.09	3556.46	2973.46			ENSMUSG00000002379	Ndufa11	0	4971.18	1811.65	3946.73	3174.4	2544.36	0	5489.39	3910.82	4828.44	3804.89	3179.61	15133.5	316.57	0	8356.82	7689.59	5779.67	0	37.5613	2208.34	2390.87	2971.21	255.014	2837.06	3690.36	0	3033.68	6602.66	4937.67	12356	3191.78	5329.21	4921.92	7882.29	2343.84	4429.85	0	3227.93	2654.52	3226.52	3478.23
27	3349.91	2941.25	4112.74			ENSMUSG00000006699	Cdc42	4942.07	3922.13	1149.7	4639.14	184.558	9.286	4728.28	3389.2	1396.72	4310.41	5344.48	2947.91	65.3111	5137.85	0	1555.17	5894.83	5373.74	9907.62	4738.99	1477.69	1397.79	6480.31	394.112	12310.1	360.79	2629.97	9013.11	4536.18	2705.12	53.5355	0	3.04179	600.234	0	1866.39	3567.2	36.8595	3018.02	3043.37	615.973	5713.02
28	3331.42	3432.49	3142.76			ENSMUSG00000016559	H3f3b	280.401	1460.17	714.21	5381.01	3515.83	3171.17	486.735	1072.32	2664.52	1607.85	11010.3	739.651	6.99761	15182.5	34.7293	3022.3	6067.63	3158.04	1770.48	2488.44	4406.84	3393.29	3338.34	7291.07	1518.12	6422.06	1147.39	6259.72	5764.72	2501.42	2917.68	4128.76	2882.09	45.0176	8609.03	1258.73	477.958	4.60744	1823.87	1586.49	5426.43	1444.75
29	3304.9	2667.68	4494.37			ENSMUSG00000002102	Psmc3	7879.28	56.7055	34.8395	2472.89	3248.22	6834.49	0	2578.01	1890.95	19.5484	9289.33	2060.33	8005.27	8.55595	69.4586	7441.32	801.162	2580.55	5351.18	0	5714.15	3225.19	9989.4	533.21	4449.91	0	216.586	21.9832	453.618	8017.6	214.142	2079.49	1539.14	5162.01	0	434.045	23.315	0	0	6708.89	0	5149.67
30	3270.99	1883.31	5861.32			ENSMUSG00000000326	Comt	84.1204	56.7055	0	7537.37	442.939	55.716	0	6400.58	7606.76	1466.13	0	320.813	27.9905	11781.5	208.376	176.057	5042.61	28.995	52.9819	0	9691.78	0	102.455	208.647	17955.1	2412.14	0	65.9496	5103.2	0	64.2426	72.5404	3942.15	0	167.708	3515.77	0	0	0	0	175.992	1959.04
31	3150.57	4576.65	488.539	249		ENSMUSG00000005716	Pvalb	3457.35	8029.5	1003.38	4914.13	1417.41	5839.03	3971.76	4733.76	2385.17	10779	4329.49	3019.92	8010.87	1380.93	3875.79	3816.91	7648.75	3108.26	9981.8	2629.29	1977.67	5267.39	2018.37	9458.69	12329.5	12790.5	4139.89	2901.78	922.356	3050.6	7452.14	12549.5	3307.03	9795.82	5064.79	416.683	8883.02	652.413	4937.05	2513.5	1513.53	8680.68
32	3119.77	3570.97	2277.53			ENSMUSG00000001472	Tcf25	0	1625.56	3065.88	6884.53	3580.43	8208.82	0	9734.21	9454.73	4522.18	0	1775.16	7781.35	85.5595	69.4586	622.066	361.309	3363.42	2966.99	388.134	832.222	7751.65	17.0759	9041.39	2477.57	1546.24	3166.28	2396.17	25.201	1727.37	8073.15	20190.4	3558.89	7202.81	0	2387.25	979.23	4736.45	7836.58	964.338	12319.5	537.974
33	3076.4	3205.08	2836.19			ENSMUSG00000006024	Napa	0	9.45092	4529.14	1661.78	18.4558	5460.17	3059.48	3566.99	268.6	9350.63	2680.01	1354.54	293.9	607.472	0	5809.87	6723.48	3455.24	0	150.245	1897.07	1653.06	4362.89	11.5915	4.85798	3999.61	4316.25	6649.92	0	5573.21	0	12.0901	2299.59	150.059	83.8542	2560.87	3497.25	1566.53	10374.1	10638.8	234.656	5701.18
34	2916.49	3461.47	1899.18			ENSMUSG00000002728	Naa20	0	5235.81	69.679	2017.88	0	12629	14129.2	2289.1	2019.87	0	901.978	185.358	3694.74	5150.68	0	305.165	1508.07	8166.92	5033.28	3555.81	2077.28	5522.66	51.2277	0	3361.72	5257.22	5559.04	0	4233.76	2216.25	7494.96	9526.97	2074.5	0	55.9028	434.045	0	18.4298	830.305	2996.71	7157.01	1701.89
35	2842	2543.61	3399.01			ENSMUSG00000011752	Pgam1	2481.55	8489.63	0	4073.91	9001.16	4234.41	0	6667.27	2891.68	2211.76	2812.57	2572.61	5446.14	0	0	352.113	3.36623	6540.44	1377.53	434.638	4482.2	5336.77	0	2931	1840.48	477.126	4623.45	1064.61	54.0021	3366.27	6497.68	0	2917.51	10932.8	0	5115.53	0	2464.32	1475.36	2461.95	0	4741.72
36	2834.05	2748.82	2993.14			ENSMUSG00000004285	Atp6v1f	2071.47	2792.75	2978.78	4147.04	6644.09	2939.02	0	2083.52	1659.95	2668.35	7417.99	673.706	6.99761	4607.38	52.094	4867.96	5.8909	1804.94	7973.78	704.275	1956.05	3679.7	3662.78	6068.16	845.288	15.4624	2730.53	3858.05	2192.49	3434.37	2457.28	0	5274.46	5897.3	9433.6	0	3060.09	248.802	2889.74	2543.05	4575.8	2710.17
37	2791.67	2870.5	2644.53			ENSMUSG00000004267	Eno2	683.478	0	7342.43	6016.54	2962.16	0	41.7201	8650.78	161.16	962.756	0	3630.53	7284.52	564.692	52.094	158.451	5.8909	1014.82	0	6263.35	3071.68	4081.29	0	1217.11	1005.6	757.659	7.73522	9364.84	0	6428.74	0	0	4845.57	0	0	227.874	3007.64	11749	9466.87	1967.56	219.99	7815.86
38	2764.82	3081.86	2173.02			ENSMUSG00000001089	Luzp1	8096.59	2665.16	52.2593	311.584	0	27.858	10596.9	1233.44	4157.93	488.709	6749.28	5753.24	321.89	7418	208.376	7024.66	11122	8147.59	4768.37	3342.96	9.82939	5472.85	51.2277	9041.39	1909.18	123.699	5600.3	32.9748	0	0	0	6347.28	1551.31	9993.9	83.8542	651.068	34.9725	10587.9	6129.33	11727.6	0	664.855
39	2763.22	2391.63	3456.84			ENSMUSG00000015291	Gdi1	5793.79	0	0	2385.1	0	0	4359.75	3325.3	1466.56	2729.44	0	6362.78	2232.24	1787.12	26.047	4709.51	6129.48	1580.23	0	1314.65	2078.92	469.302	0	6659.33	6029.96	3579.55	363.555	0	0	2890.49	8.03032	9983.37	1546.75	5199.53	0	3271.62	2701.63	5369.97	2011.62	0	4663.79	5438.11
40	2762.85	2139.46	3926.51			ENSMUSG00000007891	Ctsd	0	6133.65	3518.79	1216.66	10815.1	241.436	27.8134	1555.7	2514.1	749.353	10.3676	0	9.33015	3537.88	34.7293	3057.52	2042.18	1618.89	2348.87	6.26022	1566.15	0	8.53795	0	2205.52	10.3083	5.15681	10.9916	0	8.14796	0	0	6573.3	0	0	0	0	2782.89	0	5843.06	2405.23	99.8129
41	2704.9	2156.69	3728.22			ENSMUSG00000001833	45176	434.622	661.564	34.8395	39.5662	5462.92	3788.69	0	1844.61	1482.67	6229.41	3193.21	1390.19	2043.3	0	0	4002.35	7.85453	2358.26	3337.86	1765.38	10320.9	4159.12	4268.98	0	58.2957	6638.53	3877.92	21.9832	302.412	7333.17	7409.31	4038.08	0	0	55.9028	3298.74	2681.23	129.008	3115.98	4759.47	2698.55	1451.52
42	2673	2529.24	2941.34			ENSMUSG00000008892	Vdac3	4570.54	4044.99	0	1716.19	0	3185.1	8316.21	2522.45	2062.85	4359.28	7837.88	1169.18	7006.94	0	4271.71	5399.07	3228.21	11569	3717.57	3123.85	3830.19	0	0	1031.65	0	16111.8	397.075	0	2633.5	0	4293.54	0	1390.1	30.0117	0	3277.04	1865.2	1898.26	2719.48	1513.91	0	3329.35
43	2643.78	2826.14	2303.39			ENSMUSG00000003380	Rabac1	0	1502.7	4259.13	2284.95	1522.6	3677.25	41.7201	4483.74	5302.17	5512.63	4937.55	2010.43	2218.24	3779.59	52.094	0	647.999	2348.59	5404.16	995.375	4049.71	3063.3	922.099	0	4430.47	0	6126.29	3198.56	6010.43	3361.03	2136.06	3228.05	4676.75	3241.26	7630.73	1204.48	3287.42	2570.95	1910.17	3787.36	12055.5	2872.58
44	2616.22	2016.66	3735.4			ENSMUSG00000000131	Xpo6	4963.1	0	0	9851.99	2214.7	0	0	66.6727	0	0	1803.96	16062	0	0	0	70.4226	0	2986.48	0	0	0	504.324	6249.78	0	0	0	14604.1	0	0	6942.06	0	0	857.784	0	0	390.641	69.945	2930.33	5065.79	0	0	5227.49
45	2594.55	3291.43	1293.7			ENSMUSG00000000278	Scpep1	29904.8	0	0	0	0	0	0	66.6727	0	8268.95	0	171.1	0	15272.4	0	35.2113	0	0	0	0	1041.92	0	0	0	0	0	0	0	0	0	0	0	0	0	0	0	0	11997.8	9543.84	0	0	9480.53
46	2564.16	3134.48	1499.55			ENSMUSG00000003038	Hmgn2	14.0201	680.466	3274.91	6014.07	1734.85	0	111.254	6000.54	3029.81	3271.09	11476.9	2195.78	3461.49	14374	0	1866.2	0	1024.49	1377.53	2428.97	26.2117	2148.05	8469.65	3431.09	0	4989.21	4125.45	7782.05	9475.57	16.2959	0	0	760.447	5101.99	0	3211.93	6551.52	626.612	1585.98	1617.6	0	321.431
47	2552.77	1928.73	3717.64			ENSMUSG00000000339	Rtca	0	0	209.037	0	2214.7	5850.18	0	6867.29	0	19.5484	0	2994.25	503.828	0	208.376	0	0	0	0	18029.4	8178.05	0	0	0	2098.65	0	0	22554.8	13343.9	0	0	0	0	0	0	0	0	0	1903.17	0	0	0
48	2551.2	2273.7	3069.21			ENSMUSG00000002625	Akap8l	56.0803	8808.26	3623.31	0	0	0	55.6268	4578.19	3609.99	2938.77	10.3676	0	9.33015	0	19101.1	23.4742	5238.97	2251.94	0	0	0	0	0	0	9.71595	12431.8	5920.02	571.563	7295.68	6078.38	0	0	1642.56	0	0	4253.64	0	3925.54	0	2581.94	58.6641	0
49	2470.79	2304.29	2781.59			ENSMUSG00000004980	Hnrnpa2b1	2145.07	2188.83	3407.3	2284.95	9390.31	0	100.128	813.407	1663.17	273.677	4914.22	1552.73	2715.07	1827.55	41.6752	1239.44	0	6001.96	1419.92	818.837	1710.31	1273.89	860.625	1919.56	58.2957	2078.15	105.199	9246.13	582.143	97.7756	0	0	3263.23	0	10532.1	1224.01	5203.91	740.876	1360.21	5058.11	492.778	2308.22
50	2460.38	2456.48	2467.66			ENSMUSG00000002416	Ndufb2	2257.23	1398.74	1985.85	860.566	3986.45	872.884	723.149	466.709	365.297	4945.73	4074.45	1283.25	7184.22	3961.4	69.4586	1079.81	8679.26	1246.78	13227.8	12.5204	4547.73	659.98	0	3686.11	1195.06	6906.55	2619.66	5056.14	6476.65	651.837	21.4142	1668.43	340.68	1800.7	0	1432.35	3450.62	18.4298	2854.76	4396.55	3578.51	470.305
51	2435.25	2739.28	1867.71			ENSMUSG00000000441	Raf1	21.0301	141.764	18917.9	8887.57	18492.7	13455.4	0	2833.59	0	1563.87	0	459.831	0	0	1354.44	158.451	6338.61	768.367	0	0	12286.7	37.3574	0	0	1923.76	30.9248	0	4220.77	1795.57	3104.37	192.728	0	0	3601.4	0	1757.88	0	27.6446	0	0	175.992	563.351
52	2424.07	2662.91	1978.22			ENSMUSG00000004535	Tax1bp1	0	10887.5	0	22.256	5453.69	13.929	0	3533.65	1627.72	6749.07	0	1700.31	0	2733.62	208.376	3001.76	907.199	4008.56	3629.26	7136.65	0	1583.02	0	4312.05	5508.95	0	0	0	0	1894.4	13362.5	20565.2	0	1980.77	14129.4	1269.58	17.4863	1824.55	685.701	4463.95	3563.84	0
53	2340.7	2117.62	2757.1			ENSMUSG00000002015	Bcap31	0	10944.2	0	8022.06	3469.69	4531.57	55.6268	7467.34	1762.02	6.51612	103.676	3158.22	4329.19	2079.09	0	3180.75	0	0	5457.14	4444.76	0	0	0	0	0	0	7137.03	14377	0	0	3940.21	10276.6	504.936	0	0	0	0	0	1921.83	0	0	3217.7
54	2339.25	2529.48	1984.15			ENSMUSG00000003072	Atp5d	10038.4	4252.91	1741.98	276.964	0	5218.73	15575.5	1244.56	1697.55	6.51612	0	1661.1	8331.83	25.6678	347.293	4835.69	109.963	1730.03	2366.53	2779.54	498.022	1220.34	68.3036	255.014	6558.27	2185.36	3970.75	4418.62	2381.49	2542.16	42.8284	0	4660.02	0	111.806	4514.07	2191.61	3722.81	2630.85	5433.47	58.6641	5596.29
55	2326.83	2596.38	1823.67			ENSMUSG00000000826	Dnajc5	0	0	0	356.096	609.042	0	0	11134.3	676.873	19.5484	0	0	153.948	38.5018	0	1408.45	0	0	2966.99	0	8551.57	14709.5	24819.8	1217.11	0	0	0	0	0	1197.75	0	0	3695.77	0	0	5534.08	384.698	331.736	13.9939	0	26486.8	0
56	2237.81	2418.51	1900.52			ENSMUSG00000000787	Ddx3x	0	3090.45	13064.8	8620.5	0	0	0	33.3363	32.232	3763.06	0	1582.68	13.9952	64.1696	5001.02	2588.03	0	6349.9	0	9089.84	8119.08	6733.67	25383.3	0	14.5739	92.7745	11773	7353.38	0	171.107	0	0	0	1890.74	0	1627.67	909.285	9371.53	0	0	0	0
57	2204.85	2611.75	1445.31			ENSMUSG00000016319	Slc25a5	3659.24	2041.4	1520.27	3841.52	5738.08	2481.89	955.77	369.73	580.177	5107.45	0	2037.65	2799.05	5679.59	4224.35	864.278	4582.05	4897.52	245.644	2373.19	1.78716	4340.25	1904.74	5924.32	6319.79	826.537	0	1720.68	1395.22	1315.53	2680.67	5935.12	3263.56	2635.57	0	4131.32	3287.42	1703.91	2857.3	3817.76	511.977	2199.88
58	2142.2	2675.55	1146.61			ENSMUSG00000000056	Narf	0	0	0	0	0	0	0	0	0	4398.38	1679.54	8170.03	0	847.039	0	0	0	753.87	0	0	0	0	0	0	0	0	0	0	0	879.98	64.2426	0	146.006	0	0	0	0	0	4254.15	0	0	8374.13
59	2106.44	1995.44	2313.64			ENSMUSG00000014602	Kif1a	3382.84	1895.58	507.661	1674.5	1344.64	270.62	572.162	1085.81	1832.62	2231.3	391.005	1258.81	3994.64	36.6683	29.768	4426.56	599.189	4427.95	2240.38	638.543	249.947	2713.75	11211.5	5136.7	4813.56	4037.9	198.906	1695.85	280.811	2402.49	9.17751	3450.85	1991.94	51.4486	9942.71	1227.73	2238.24	710.862	2123.07	0	980.528	321.915
60	2068.14	1595.31	2950.75			ENSMUSG00000001416	Cct3	0	6558.94	34.8395	623.168	0	0	111.254	2355.77	2750.47	4443.99	0	3422	1343.54	111.227	69.4586	0	0	96.65	4803.7	150.245	3695.85	12.4525	0	10664.2	5547.81	0	0	15168.4	0	700.725	0	0	4270.67	0	0	0	862.655	184.298	6987.62	0	0	0
61	2037.08	2219.65	1696.29			ENSMUSG00000020321	Mdh1	5978.03	3104.01	499.871	2266.89	2518.01	4239.26	14.5113	1434.91	1827.42	5697.07	933.08	3246.25	2379.19	2147.17	2074.7	1533.99	709.982	2024.61	1725.37	1393.04	2513.76	3064.93	763.961	6555.76	2979.42	336.14	986.072	946.233	619.615	2291.35	36.311	1845.05	6173.5	2912.44	3944.79	730.328	2752.18	480.776	2849.89	1374.15	2387.37	5069.94
62	2026.25	2179.92	1739.4			ENSMUSG00000005625	Psmd4	5316.41	612.42	2466.64	0	3632.1	5203.87	2169.45	2186.86	2578.56	2674.21	5026.19	1116.43	5.59809	1370.66	0	4070.43	5763.66	498.714	0	0	424.63	3548.95	0	13.9098	3940.79	6617.92	136.14	0	1685.95	1701.29	0	14.5081	1489.26	0	0	0	111.912	1537.04	9012.07	1362.52	5174.17	2860.4
63	2016.86	2082.9	1893.57			ENSMUSG00000014313	Cox6c	3755.38	2827.17	1836.54	1911.9	1977.41	2451.5	143.04	2400.22	1234.03	5065.82	755.351	1622.4	6265.86	887.374	29.768	1463.78	5662	1656.86	832.573	1175.13	325.774	992.639	0	3318.49	4018.24	5893.39	1012.21	4305.57	5627.02	2297.73	1174.72	2974.16	1676.46	1672.08	0	1376.54	3607.16	2053.6	567.753	875.459	1005.67	479.972
64	2006.03	2611.52	875.801	59		ENSMUSG00000010095	Slc3a2	336.482	2713.76	6898.22	1466.78	2641.82	2491.3	5244.82	2219.25	4678.25	1485.67	4234.41	2135.7	2175.26	7.33367	29.768	8576.47	0	1677.57	431.424	386.345	870.603	3527.6	5364.27	3686.11	4.16398	18758.1	1547.04	7650.15	10.8004	0	18.355	10.3629	3475.46	4501.76	0	37.2039	2538	4107.2	1687.26	2181.98	1885.63	1.45007
65	2000.34	1488.48	2955.82			ENSMUSG00000001018	Snapin	0	28.3528	9563.44	5549.17	0	0	83.4402	5033.79	0	7946.4	0	7924.07	0	2361.44	0	17.6057	0	3653.37	0	0	0	3194.05	0	0	0	0	0	6397.11	0	9802	224.849	253.891	0	0	0	0	0	0	0	0	0	0
66	1991.46	726.323	4353.06		18	ENSMUSG00000006373	Pgrmc1	0	0	0	4762.79	0	0	0	2600.24	0	0	0	1415.14	9.33015	0	0	252.348	0	3054.14	4265.05	0	0	1849.19	0	0	1374.81	0	0	0	0	8.14796	10.7071	3639.11	0	0	0	3906.41	11.6575	1925.91	993.567	2011.63	0	1150.39
67	1978.12	2225.97	1515.47			ENSMUSG00000019179	Mdh2	5984.92	2711.86	633.259	4437.24	957.531	3401.95	3170.73	756.931	2282.79	4867.54	2923.65	1577.64	4056.97	700.581	36.7722	706.297	1162.93	1495.8	3577.84	0	0	1687.67	0	2683.78	5454.08	4216.69	2790.14	977.606	2506.01	4365.39	4512.09	5884.3	3012.44	307.179	0	972.772	946.315	1336.7	2130.37	1765.82	0	3371.74
68	1932.45	2320.42	1208.24			ENSMUSG00000009863	Sdhb	0	2762.37	806.286	4722.51	3464.42	2125.17	0	3705.1	957.752	7070.92	4816.47	3052.3	1043.64	2093.76	9495.99	2555.33	84.1557	1855.68	2467.44	1507.82	5293.83	504.324	7.31824	2344.8	1369.95	4780.1	4.42012	772.552	324.013	4211.33	2367.8	3627.02	3788.33	0	6301.04	613.864	5955.32	1556	1495.35	982.114	0	2137.4
69	1925.06	1886.82	1996.44			ENSMUSG00000003062	Stard3nl	7823.2	0	0	3926.95	0	3918.69	0	1644.59	1826.48	1824.51	10.3676	2630.66	4543.78	2429.89	972.421	0	5859.48	1701.04	0	12.5204	0	1649.95	9118.53	0	2195.81	0	30.9409	0	0	798.5	8865.47	0	0	0	0	1041.71	0	2709.17	858.293	3525.54	0	700.382
70	1919.84	1809.18	2126.41			ENSMUSG00000007564	Ppp2r1a	7.01003	0	6149.17	2240.44	3229.77	1606.48	27.8134	2366.88	2460.38	3.25806	0	4427.21	2029.31	0	208.376	0	192.436	1923.33	35.3213	8908.3	6346.51	600.831	6079.02	0	1306.8	51.5414	2526.84	10.9916	0	334.066	0	0	1441.81	990.386	0	0	0	7768.14	3120.64	0	557.309	3857.18
71	1918.06	2216.08	1361.76			ENSMUSG00000001016	Ilf2	12323.6	0	3031.04	430.283	0	0	17355.6	0	2256.24	4066.06	6220.54	0	0	77.0035	0	0	0	14.4975	0	0	0	0	51.2277	0	0	0	10287.8	32.9748	1795.57	11513.1	0	2466.37	3933.03	0	0	0	0	4257.27	0	0	0	6105.5
72	1913.23	1625.42	2450.46			ENSMUSG00000003033	Ap1m1	0	0	6062.07	0	0	0	0	44.4485	2814.93	462.644	10.3676	3422	4254.55	5612.7	0	0	0	4117.29	17.6606	100.164	2968.48	3138.02	0	7998.15	0	0	9323.52	0	0	2036.99	0	24.1801	225.092	900.351	0	0	23.315	0	1791.22	508.092	0	3951.91
73	1896.29	2212.07	1306.83			ENSMUSG00000003131	Pafah1b2	17132.5	0	7072.42	0	12476.1	0	0	688.951	21.488	6.51612	0	171.1	2565.79	0	69.4586	46.9484	0	4668.19	370.874	3267.84	0	5566.25	2339.4	46.3661	5985.03	8968.2	0	0	138.605	309.623	0	0	1034.21	660.258	0	1736.18	22102.6	110.579	1492.68	1762.77	0	3718.45
74	1886.16	1774.23	2095.1			ENSMUSG00000004558	Ndrg2	3501.51	1134.11	0	0	0	0	0	0	1982.27	4.88709	7.77567	2555.81	4947.31	6025.52	52.094	11311.6	0	0	0	0	142.526	0	0	0	0	0	7534.1	0	4810.24	2456.61	0	0	3408.32	0	0	0	0	0	3260.58	0	219.99	885.628
75	1870.85	1699.42	2190.86			ENSMUSG00000009894	Snap47	6.0086	6982.88	0	2912.36	3701.71	4051.35	23.8401	0	1758.95	0	4798.7	1793.5	2747.06	3.66683	0	0	8870.01	4.14214	15.1377	150.245	235.905	2468.25	2122.29	2851.52	0	5911.06	0	3985.24	0	2940.25	669.958	3585.57	573.594	7022.74	0	0	39.9686	15.7969	4382.09	542.162	2815.87	3686.07
76	1851.5	1947.56	1672.17			ENSMUSG00000015837	Sqstm1	3579.32	1769.21	0	3026.82	7851.1	6596.77	0	3180.29	1063.66	2293.02	1303.2	1991.18	1447.11	6889.25	145.863	4658.46	2.35636	2287.7	3131.23	1284.6	2644.11	1285.09	5.12277	6.95492	2780.71	6.18497	0	6.59496	0	4248.35	3629.7	362.702	2912.81	360.14	0	26.0427	6.9945	2897.16	1318.23	6221.53	17.5992	2094.04
77	1830.64	1956.88	1594.97			ENSMUSG00000006998	Psmd2	1002.43	9.45092	540.012	217.614	8212.83	18.572	27.8134	1711.27	3577.76	68.4192	0	0	0	2524	138.917	7318.08	3.92727	5252.93	26.491	10366.9	537.34	2549.64	25.6139	81.1407	3274.28	5803.56	221.743	2572.03	0	448.138	4711.12	12.0901	2378.68	9753.81	0	954.899	373.04	691.116	2462.93	1835.35	58.6641	153.949
78	1789.25	1615.63	2113.33			ENSMUSG00000004771	Rab11a	4029.37	5114.84	3867.18	0	0	17316.5	0	1173.44	283.642	1231.55	6.22054	4.2775	268.708	0	0	0	0	11.598	4821.36	2110.95	2288.28	2730.82	6895.25	347.746	5.82957	0	4535.93	0	4657.14	2561.72	0	14.5081	1233.75	36.014	0	0	4882.16	0	2440.54	6.22153	0	2379.27
79	1787.7	726.631	3768.35			ENSMUSG00000000355	Mcts1	0	0	0	89.024	0	0	0	0	0	4535.22	0	598.85	0	0	0	0	11451.9	0	0	0	39.3176	5379.46	0	69.5492	0	0	0	0	0	0	0	0	36.5014	0	0	0	0	0	0	0	0	3572.96
80	1787.08	1690.28	1967.77			ENSMUSG00000003429	Rps11	2208.16	3770.92	0	793.798	1439.55	3760.83	0	2516.89	596.293	0	77.7567	780.644	706.759	1520.82	52.094	1179.58	0	1986.16	1814.63	2206.73	1209.02	1522.31	2510.16	17.3873	36.4348	1994.65	0	5226.51	6464.05	2273.28	2778.49	3409.4	1076.79	0	3647.66	3906.41	1906	345.558	4408.08	4152.87	0	553.2
81	1782.48	2015.38	1347.72			ENSMUSG00000000581	C1d	2670.82	6719.6	0	0	0	0	0	0	0	2130.77	0	0	6311.85	4042.68	32819.2	17.6057	11.7818	2885	0	18.7807	353.858	3324.81	0	6328.97	3964.11	0	15.4704	0	5481.21	0	0	0	2098.83	0	0	0	34.9725	0	0	4168.43	0	4796.09
82	1778.59	2169.35	1049.18			ENSMUSG00000000085	Scmh1	0	0	26547.7	0	2436.17	0	19858.8	0	3481.06	0	0	0	0	0	0	11478.9	0	0	52.9819	0	7136.14	0	0	2364.67	0	0	0	0	0	0	0	0	0	0	0	0	4196.7	0	7920.55	31.1077	0	0
83	1775.69	559.085	4046.69		97	ENSMUSG00000022108	Itm2b	957.571	253.285	20.9037	1111.81	538.91	975.03	150.192	1204.55	335.213	358.386	669.744	752.84	367.608	2989.45	62.5128	9.38968	3.14181	1513.54	280.804	1034.19	460.671	278.935	167.344	6.95492	4.85798	144.316	54.6622	1349.77	0	770.797	569.617	2.41801	206.233	1074.42	5.59028	542.557	132.896	3.68595	1358.34	957.079	17.5992	128.234
84	1755.13	2145.58	1026.3			ENSMUSG00000004626	Stxbp2	7991.44	269.351	1620.04	0	0	0	0	1000.09	966.961	1783.79	3436.85	3459.43	0	320.848	0	7790.5	0	2131.13	2251.73	2244.29	4.9147	0	0	7650.41	6004.46	664.884	0	0	3638.39	2358.84	0	0	5237.96	5537.16	0	4036.62	0	0	4478.05	1835.35	9371.58	2479.25
85	1746.21	579.678	3923.75			ENSMUSG00000000197	Nalcn	1472.11	0	0	0	0	0	0	533.382	0	0	0	0	0	0	0	0	0	28.995	0	0	0	37.3574	0	0	0	494.797	30.9409	0	0	0	0	0	0	0	0	29558.5	0	0	0	0	0	0
86	1740.97	899.506	3311.69			ENSMUSG00000000223	Drp2	0	0	0	0	0	0	0	66.6727	0	0	0	0	0	0	0	0	0	0	0	0	0	0	2356.47	0	0	0	0	31458	0	0	0	0	0	0	0	0	0	0	0	0	0	0
87	1686.84	1515.58	2006.52			ENSMUSG00000001847	Rac1	0	5387.02	0	1721.13	3543.51	0	1279.42	0	150.416	254.129	1793.59	0	541.149	8.55595	0	2265.26	1083.93	48.325	9784	939.033	1454.75	0	0	0	1175.63	0	0	0	0	945.164	0	0	2743.69	60.0234	0	0	6621.46	2064.13	2518.9	9114.55	0	6.76697
88	1683.89	1919	1245.04			ENSMUSG00000004642	Slbp	6950.45	8009.65	810.018	2833.93	664.409	292.509	0	1333.45	1240.93	2301.82	0	1903.49	6.99761	243.844	1875.38	1170.78	0	3211.2	5735.29	0	737.204	4450.2	0	0	58.2957	5581.93	46.4113	0	4479.47	73.3317	0	0	2500.35	0	24527.3	2506.61	17.4863	96.7562	0	0	43.998	2.53762
89	1654.62	1363.9	2197.3			ENSMUSG00000002957	Ap2a2	3462.96	963.994	452.914	405.554	8342.02	1002.89	55.6268	244.467	2234.76	19.5484	269.557	791.338	4795.7	650.252	138.917	4002.35	180.654	1246.78	2914.01	0	216.247	1662.4	4439.73	0	155.455	2144.12	845.717	813.378	970.238	81.4796	0	4134.8	60.8357	0	0	2734.48	559.56	2893.47	9.32927	176.277	1290.61	537.974
90	1652.14	1537.09	1866.9			ENSMUSG00000006782	Cnp	7.01003	103.96	3797.51	69.2409	36.9116	585.018	500.641	3200.29	1224.82	518.031	5.18378	0	0	0	69.4586	41.0799	290.618	0	17.6606	7261.86	1176.25	277.067	3637.17	0	4.85798	5937.57	5.15681	10.9916	107.104	4302.12	6220.82	0	979.455	0	27.9514	3472.36	6353.34	239.587	3750.37	11769.1	58.6641	0
91	1651.55	1735.81	1494.28			ENSMUSG00000007850	Hnrnph1	2853.08	1077.4	0	9.89156	184.558	1430.04	0	3978.14	4458.77	1990.67	93.308	2366.88	0	0	208.376	217.136	2980.8	0	7073.09	0	733.928	1267.04	2339.4	173.873	952.163	7659.05	299.095	0	308.712	0	8415.77	459.422	249.426	30.0117	810.59	2083.42	0	0	340.518	290.338	2610.55	0
92	1651.23	2516.91	35.285	35		ENSMUSG00000000632	Sez6	3154.52	7400.07	52.2593	14.8373	1993.23	1142.18	0	500.045	128.928	1251.09	15.5513	1678.92	41.9857	25.6678	0	52.817	106.036	9147.92	52.9819	10874	9.82939	5061.92	3995.76	33453.1	1486.54	0	433.172	0	37.8015	831.092	4914.56	72.5404	657.026	0	0	7291.96	0	1796.9	2742.8	5568.27	10383.5	4100.79
93	1628.18	1230.61	2370.31			ENSMUSG00000003847	Nfat5	4700.23	0	1123.57	9303.01	249.153	195.006	0	0	32.232	0	2402.68	0	0	2534.7	52.094	2614.44	0	2297.85	1205.34	0	904.304	4.66967	0	0	0	201.011	3341.61	0	2211.39	293.327	16.0606	435.242	0	1350.53	167.708	813.835	157.376	1575.74	6.99695	3040.77	9151.59	299.439
94	1615.91	1565.12	1710.72			ENSMUSG00000015149	Sirt2	5.25753	2672.25	3553.63	452.539	0	1302.36	3713.09	950.086	8.05801	3413.63	0	0	10.4964	0	0	0	2615.56	54.3656	801.352	647.933	1061.57	1209.44	4514.44	0	0	3935.19	3917.89	0	2008.2	562.209	5059.1	6238.47	1672.22	45.0176	11970.2	1139.37	2386.87	1402.97	2760.3	1224.86	197.991	658.511
95	1608.62	1300.25	2184.25			ENSMUSG00000000759	Tubgcp3	0	0	627.111	0	0	0	0	0	0	0	388.783	6330.7	0	0	0	0	35.3454	72.4875	8424.13	0	167.1	0	17724.8	0	0	0	25650	0	0	0	0	0	0	0	0	0	10806.5	0	0	2504.17	0	0
96	1602.63	1398.81	1983.09			ENSMUSG00000019923	Zwint	1236.57	2092.43	1855.2	1872.47	1295.6	2791.37	16.688	563.384	1856.57	3139.47	3312.44	499.398	2062.9	926.609	10.4188	496.479	5049.68	2861.81	3361.7	954.058	637.927	523.003	1511.22	1161.47	782.62	1744.16	1.54704	788.098	0	574.431	3.21213	4548.28	1464.62	1530.6	4939.01	1015.67	2710.37	715.996	1090.12	2347.07	1575.13	1134.82
97	1592.38	936.703	2816.31			ENSMUSG00000003363	Pld3	0	0	0	0	0	0	0	3833.68	2449.64	0	0	0	0	38.5018	0	96.8311	7157.44	0	12980.6	0	196.588	1302.84	0	0	0	0	0	0	9.45037	0	0	0	0	7743.02	0	1171.92	17.4863	4298.74	0	23.3308	43.998	1081.02
98	1590.18	1910.27	992.66			ENSMUSG00000001017	Chtop	210.301	2381.63	0	0	719.776	0	0	1566.81	32.232	2805.19	0	0	0	0	0	1707.75	9284.06	2942.99	0	0	5769.85	93.3934	0	0	0	0	0	0	9355.86	855.536	0	39860.9	0	0	0	9570.7	804.368	0	9795.73	0	0	0
99	1582.93	1540.88	1661.43			ENSMUSG00000004319	Clcn3	0	14.1764	0	4673.76	1661.02	6031.26	41.7201	1816.83	0	3689.75	0	1256.52	0	3510.08	0	0	0	1000.33	0	450.736	1656.25	1536.32	0	5720.42	0	0	3132.76	16.4874	0	12.2219	0	0	264.635	7833.06	0	585.961	0	3054.73	1049.54	13244.1	219.99	2.53762
100	1573.54	1628.41	1471.12			ENSMUSG00000005873	Reep5	0	45.3644	1902.24	1988.2	952.32	1281.47	1635.43	3813.68	1134.57	762.386	2314.04	4320.28	5.59809	0	0	7.04226	1790.83	1739.7	0	5311.17	0	5738.09	20.4911	4993.63	1329.14	0	55.6936	0	0	1251.53	0	986.549	653.376	1440.56	33.5417	1822.99	4756.26	2023.59	4416.47	3166.76	0	3132.43
101	1561.72	1784.8	1145.3			ENSMUSG00000001366	Fbxo9	14.0201	0	870.988	4203.91	0	0	0	0	42.9761	658.128	0	4755.16	6325.84	0	69.4586	11.7371	5238.97	2483.9	4167.91	8175.85	0	4682.12	0	23.1831	3896.1	0	0	0	63.0024	114.071	0	1982.77	0	0	19398.3	0	0	0	4226.16	0	0	1180.84
102	1556.48	1926.12	866.48			ENSMUSG00000009418	Nav1	12498.9	1691.71	17.4198	3377.97	0	0	0	200.018	268.6	3.25806	1337.42	92.6792	1301.56	658.808	0	1068.08	1865.45	1183.96	2763.89	1383.51	806.01	4650.99	1323.38	2538.54	772.418	2587.38	7332.99	0	0	0	4100.82	0	0	540.211	23255.6	1323.84	1340.61	3446.36	704.36	1099.14	850.629	0
103	1522.57	1592.65	1391.74			ENSMUSG00000009079	Ewsr1	1198.72	2145.36	1794.23	2334.41	18.4558	6333.05	0	0	1428.95	215.032	383.6	1126.41	0	21.3899	104.188	4330.99	11.7818	1154.97	2825.7	0	32.7646	2325.5	17.0759	0	2730.18	1556.55	3790.26	2659.97	1222.25	48.8878	0	0	708.736	0	0	5534.08	3637.14	4671.94	2458.26	1093.95	14754	0
104	1519.47	1527.18	1505.06			ENSMUSG00000014294	Ndufa2	2103.01	963.994	1597.64	784.259	427.12	692.47	1788.01	914.368	1141.94	3007.65	1199.67	620.238	6733.7	1268.72	0	1946.68	1642.72	1636.15	3973.64	1314.65	2780.31	192.124	2385.75	973.688	1182.57	6397.02	1379.08	0	3693.74	2130.11	1624.42	1150.28	278.975	797.454	0	1041.71	4606.38	0	739.678	902.122	0	474.172
105	1505.28	1217.24	2042.97			ENSMUSG00000004032	Gstm5	0	4706.56	0	1461.48	0	3022.59	0	1183.44	0	1524.77	0	1181.66	2491.15	12.8339	52.094	3177.82	3711.27	2602.3	0	0	2943.9	4.66967	0	7685.18	1741.58	0	0	0	11170.3	2749.94	0	0	0	0	0	0	0	0	1231.46	668.815	0	890.703
106	1490.78	1535.8	1406.73			ENSMUSG00000002580	Mien1	0	18.9018	0	2908.12	4835.42	1745.77	0	2333.54	1095.89	1505.22	10.3676	1026.6	4207.9	3961.4	0	0	7.85453	0	0	1014.16	0	0	10467.5	0	0	4515.03	0	0	9664.58	391.102	0	0	2275.26	4021.57	0	5034.92	3823.66	0	3162.62	0	2346.56	1502.27
107	1486.59	1643.36	1193.95			ENSMUSG00000002413	Braf	0	0	9511.18	0	0	0	0	0	0	325.806	2239.39	57.0333	0	0	6390.19	1572.77	0	0	0	0	0	3854.03	0	0	0	0	0	0	0	0	0	0	0	360.14	26442	0	69.945	460.744	0	51.8461	0	3.38349
108	1478.74	1573.76	1301.35			ENSMUSG00000005510	Ndufs3	5652.89	0	41.8074	1774.55	0	0	0	2773.58	1160.35	4543.04	6.22054	3978.08	453.445	1072.92	0	2028.17	5259.4	5.799	3072.95	3493.2	62.9081	1128.19	2991.7	2114.29	4424.65	0	18.5645	0	1156.72	2278.17	3764.61	14.5081	1909.02	2484.97	637.292	5859.61	0	77.405	2619.66	1356.29	35.1984	864.819
109	1464.87	1351.57	1676.37			ENSMUSG00000005354	Txn2	5720.19	0	3490.92	0	0	0	0	13.3345	1869.46	0	6.22054	1154.93	0	5.13357	41.6752	0	0	1490.34	8742.02	0	3369.52	1060.95	2981.45	0	2320.17	0	6.18817	26.3798	2767.07	0	0	0	0	0	0	5286.67	0	0	0	0	0	850.609
110	1464.54	976.061	2376.36			ENSMUSG00000002014	Ssr4	0	1738.97	0	415.446	36.9116	0	0	2622.46	2320.71	6.51612	0	1333.15	9.33015	256.678	69.4586	0	801.162	3247.44	17.6606	12.5204	3807.25	435.836	0	46.3661	9.71595	0	0	1231.06	0	1140.71	14133.4	459.422	18.2507	3121.22	0	2994.91	0	18.4298	0	10.3692	0	788.353
111	1462.54	1604.2	1198.1			ENSMUSG00000000295	Hddc2	0	0	0	5994.29	0	0	0	66.6727	0	0	31.1027	0	0	0	0	0	0	0	52.9819	0	0	0	0	0	0	0	0	0	0	0	17859.4	0	0	0	0	0	35042.4	387.025	0	0	0	0
112	1457.5	1363.31	1633.31			ENSMUSG00000002107	Celf2	7136.21	0	209.037	544.036	0	668.592	0	44.4485	193.392	2912.7	8138.53	1040.86	18.6603	7623.35	69.4586	1044.6	7.85453	2367.92	3461.49	3280.36	0	2129.37	0	0	9.71595	3731.6	10.3136	0	315.012	2199.95	128.485	0	0	0	0	6380.46	326.41	368.595	0	10.3692	1583.93	0
113	1439.8	1445.45	1429.26			ENSMUSG00000017421	Zfp207	2885.98	1264.97	546.712	513.6	2615.05	1508.62	12.837	51.2867	1284.32	851.105	3191.61	761.724	15.0718	931.94	6299.36	2044.96	447.708	430.464	823.258	2.88933	691.082	3689.76	197.03	775.741	1219.73	2578.66	737.821	3464.89	898.512	752.12	3222.01	5.58003	199.354	27.7031	3650.88	3916.42	1409.66	561.399	1369.25	2120.11	4318.58	3.90402
114	1436.42	1071.36	2117.87			ENSMUSG00000005779	Psmb4	0	0	0	1335.36	2591.2	1994.63	0	453.374	0	402.696	0	2125.92	1841.77	0	41.6752	1042.25	0	5.799	0	15.0245	3463.88	18.6787	10.2455	13.9098	4838.54	0	6.18817	13.1899	4717.62	0	1991.52	0	467.218	2376.93	0	0	881.307	0	0	404.4	4223.81	4717.93
115	1425.26	1428.08	1419.99			ENSMUSG00000001289	Pfdn5	1387.99	425.291	3605.89	1661.78	0	27.858	7509.62	3600.33	773.569	1642.06	0	0	0	0	23859	0	4359.27	0	0	0	1680.83	0	0	0	1982.05	0	4919.6	230.824	0	0	3693.95	0	0	0	0	0	2692.88	0	2826.77	0	3079.86	1268.81
116	1409.87	901.509	2358.82			ENSMUSG00000003234	Abcf3	0	0	0	22.256	0	0	0	2833.59	0	3191.27	715.362	0	0	0	0	1628.52	3569.89	0	0	0	0	0	0	0	1850.89	0	2150.39	0	0	6770.96	0	0	0	0	0	195.32	0	4298.74	0	15.5538	0	2.53762
117	1407.1	1539.49	1159.99			ENSMUSG00000015733	Capza2	231.331	11.3411	271.748	1368	2026.45	902.599	0	93.3418	2333.6	3031.95	3184.91	1854.3	2239.24	8888.77	20.8376	0	2761.65	1516.44	15.8946	5412.59	2182.12	1569.01	3637.17	6.95492	1241.7	3265.66	0	0	154.986	3881.69	0	5600.12	1124.24	0	16.7708	0	1084.15	11.0579	285.476	3036.11	2569.49	1909.3
118	1375.35	1429.6	1274.06			ENSMUSG00000000384	Tbrg4	0	0	0	0	0	0	0	11134.3	0	0	124.411	534.688	10216.5	0	0	0	47.1272	28.995	0	0	0	0	0	0	0	0	0	0	0	8457.59	0	0	0	0	167.708	0	0	13545.9	0	0	25518.9	0
119	1373.72	1208.76	1681.64			ENSMUSG00000006333	Rps9	2439.49	1540.5	0	553.927	203.014	705.736	0	1455.69	290.088	504.999	5.18378	784.209	1693.42	1711.19	0	2188.97	1323.49	927.84	61.8123	1715.3	1290.93	579.039	1152.62	1634.41	957.021	1597.78	5.15681	1923.53	4391.27	16.2959	1349.09	0	1539.14	1650.64	0	3168.53	1958.46	0	904.939	751.769	1026.62	1023.5
120	1372.31	1342.07	1428.76			ENSMUSG00000001248	Gramd1a	0	0	0	14.8373	55.3674	0	0	5567.17	3126.51	9.77418	171.065	0	0	0	0	0	17802.3	507.412	0	0	2889.84	2699.07	25.6139	34.7746	0	0	0	0	0	5279.88	0	0	0	0	0	0	11645.8	248.802	0	419.954	6599.71	2055.47
121	1366.34	1607.09	916.956			ENSMUSG00000000058	Cav2	0	0	0	0	0	14096.1	0	7667.36	0	0	31.1027	64.1625	27.9905	0	208.376	0	0	173.97	0	27720.3	0	13635.4	0	0	0	0	0	0	0	97.7756	0	0	237.259	0	0	0	0	55.2893	0	17389.2	0	0
122	1363.71	1697.74	740.199			ENSMUSG00000001380	Hars	0	189.018	0	217.614	0	11458.9	0	22.2242	4512.49	2997.41	0	4705.25	942.345	25.6678	0	1373.24	0	5750.67	0	4532.4	655.293	6.22623	0	0	0	0	742.581	0	6527.05	0	0	0	1794.65	0	0	43.4045	0	0	0	5578.64	6159.73	5291.77
123	1361.78	982.644	2069.51			ENSMUSG00000006740	Kif5b	0	0	731.63	2186.03	1494.92	1987.2	0	11.1121	343.809	0	6536.75	92.6792	387.201	0	0	2582.16	0	381.767	1130.28	3605.89	894.475	370.461	85.3795	3442.68	427.502	0	180.488	153.882	1927.87	0	0	0	6.08357	750.293	27.9514	998.304	11.6575	0	4.66463	254.046	1701.26	3.38349
124	1358.41	1326.72	1417.57			ENSMUSG00000008682	Rpl10	1675.4	0	1602.62	1543.08	0	2228.64	3476.68	255.579	2062.85	1674.64	0	755.692	261.244	1839.53	0	5.86855	3.92727	4.8325	8.83032	0	5704.32	3225.19	3705.47	1715.55	1010.46	3144.03	5636.4	1373.95	5235.5	1597	10.7071	0	845.617	180.07	0	4687.69	1643.71	0	1128.84	1223.57	0	0
125	1353.82	875.667	2246.38			ENSMUSG00000002660	Clpp	0	3024.29	5469.8	148.373	0	0	0	0	4297.61	0	0	7.12917	2575.12	273.79	0	0	0	67.655	3602.77	0	0	3131.79	3927.46	46.3661	155.455	0	0	307.765	0	1922.92	0	24.1801	2050.16	0	0	0	5502.34	331.736	1623.29	0	0	0
126	1344.71	1270.95	1482.39			ENSMUSG00000010608	Rbm25	1400	210.62	1224.36	1551.56	2088.14	55.716	0	38.0987	709.105	955.077	0	2105.14	427.854	7.33367	4822.41	301.811	2147.65	571.616	0	128.782	921.154	496.319	3549.35	1947.38	4.16398	1493.23	689.539	9.42137	140.405	684.429	2294.38	0	0	25.7243	3809.38	409.243	0	1461.22	471.794	462.171	25.1417	1077.4
127	1343.49	1104.12	1790.33			ENSMUSG00000005881	Ergic3	0	4513.76	0	0	1971.08	0	0	0	0	0	4030.91	0	0	2720.79	0	0	0	0	4418.69	3560.81	0	1699.76	4723.19	13.9098	3241.24	0	2097.79	0	400.696	0	1978.67	0	0	2881.12	0	0	839.34	1227.42	3862.32	5157.65	598.373	2107.24
128	1334.83	1752.1	555.919			ENSMUSG00000001052	Sec24b	0	0	940.667	0	0	0	0	0	0	3772.83	0	577.463	111.962	0	43029.6	0	0	72.4875	211.928	0	98.2939	560.361	0	0	0	0	10133.1	0	0	513.322	0	0	2920.11	0	0	6575.79	34.9725	1713.97	0	0	11703.5	0
129	1334.44	1039.05	1885.85			ENSMUSG00000006315	Tmem147	1338.92	0	17.4198	1745.86	1494.92	1216.47	0	522.269	0	1029.55	4147.02	1568.42	0	594.638	0	1156.1	0	1846.01	2207.58	2547.91	953.451	0	34.1518	2503.77	228.325	0	0	0	1171.85	1857.74	10.7071	7036.42	2923.16	0	0	6597.49	0	0	2598.2	1119.88	2258.57	0
130	1325.2	1327.62	1320.69			ENSMUSG00000003814	Calr	0	28.3528	3031.04	3457.1	968.93	1824.7	0	200.018	483.481	1295.08	1726.2	304.772	0	1142.22	0	3750	106.036	1355.52	132.455	0	3194.55	14.009	230.525	6311.59	2936.65	1221.53	1910.6	3264.51	0	0	0	108.811	342.201	45.0176	167.708	162.767	0	3123.84	1301.43	3211.87	43.998	0
131	1323.27	1041.63	1849			ENSMUSG00000000594	Gm2a	0	0	104.519	0	0	0	0	4533.74	0	0	0	0	0	102.671	0	8714.8	0	0	0	0	2221.44	9.33934	25.6139	0	0	0	15.4704	0	5065.4	0	0	0	0	180.07	0	0	34.9725	27.6446	13.9939	0	0	1578.4
132	1321.87	816.44	2265.33			ENSMUSG00000001467	Cyp51	0	0	0	0	0	0	6953.35	0	42.9761	0	1285.58	0	0	0	0	0	188.509	1990.99	512.159	1101.8	183.482	0	597.657	2874.7	5790.71	0	0	0	0	3194	0	0	3449.39	0	0	954.899	0	0	0	51.8461	0	0
133	1315.5	1203.81	1523.98			ENSMUSG00000009013	Dynll1	0	774.975	2177.47	736.921	0	2841.52	0	477.821	859.521	478.935	1741.75	1087.2	1660.77	0	0	1056.34	1539.49	536.407	4309.2	256.669	550.446	0	247.601	1205.52	884.152	5484.01	0	1945.51	434.717	937.016	0	0	444.101	1230.48	5394.62	2061.71	2273.21	0	1553.32	0	0	412.785
134	1314.18	1338.56	1268.67			ENSMUSG00000021270	Hsp90aa1	423.718	1699.07	2221.99	1257.33	229.672	280.643	2750.44	723.522	1217.66	658.852	2108.07	975.904	1255.42	1986.88	2894.11	1060.25	771.49	759.239	2513.7	303.273	3279.38	1471.47	1496.99	2323.46	1311.65	4084.37	819.36	4191.46	890.435	496.12	1877.31	330.462	2140.07	1747.35	1956.6	1065.82	499.977	405.455	1228.35	924.013	547.531	1358.66
135	1312.1	1443.71	1066.44			ENSMUSG00000013539	Tango2	4662.67	502.249	6808.63	1386.23	3717.53	3820.52	23.8401	1295.36	1583.97	3110.98	4.44324	2429.01	1763.4	106.338	89.304	5.03019	2117.36	6722.7	3799.56	1427.33	0	1326.19	0	1768.54	2065.33	2633.03	4.42012	0	16.2006	0	0	10.3629	0	0	8529.17	18.6019	1408.89	0	1351.41	146.65	0	1941.64
136	1309.34	1312.35	1303.72			ENSMUSG00000000416	Cttnbp2	0	0	15730	1261.17	0	0	0	33.3363	5414.98	0	0	203.181	0	0	0	17.6057	141.382	927.84	0	1784.16	1012.43	0	0	34.7746	0	0	2042.1	4484.57	529.221	0	0	0	1615.19	0	0	7161.75	0	276.446	391.829	15.5538	0	5.07523
137	1302.84	1090.51	1699.2			ENSMUSG00000020719	Ddx5	1735.79	10.9049	888.407	332.128	2018.78	2288.64	481.386	423.115	1750.45	774.415	147.14	2213.61	13.9952	5550.18	16.0289	331.799	367.048	733.796	10.1888	2386.59	43.8542	505.761	1625.49	553.718	291.479	2217.07	558.126	656.959	7.26951	663.746	2.47087	647.283	174.084	1385.16	1122.36	65.1068	2.69019	599.676	2192.74	385.257	2152.52	585.994
138	1292.46	1530.64	847.864			ENSMUSG00000000253	Gmpr	0	0	0	4213.8	24250.9	0	0	0	0	0	0	4983.29	1287.56	0	0	845.071	23.5636	0	0	9878.63	0	6500.18	0	0	0	0	9962.96	0	0	0	0	0	0	0	0	3645.98	0	0	0	0	0	0
139	1292.18	1519.02	868.748			ENSMUSG00000002996	Hbp1	2635.77	0	0	3284	0	0	0	1422.35	7327.42	4606.89	8408.09	7.12917	0	17.1119	138.917	6936.63	7.85453	8843.47	0	0	6.55293	0	8025.67	23.1831	4226.44	3649.13	0	0	50.402	2721.42	0	0	1679.07	0	0	1302.14	0	0	6773.05	31.1077	0	6401.56
140	1270.42	1459.85	916.815			ENSMUSG00000005683	Cs	0	0	0	314.552	0	278.58	15086	2000.18	3055.6	0	0	3644.43	0	523.624	0	70.4226	4444.1	3201.05	10.5964	112.684	0	179.315	0	2336.85	93.2732	3129.59	6.18817	0	4997.35	1779.52	10754.2	0	1536.71	0	0	4974.16	13.989	0	2423.74	0	2851.07	3049.2
141	1264.12	1204.51	1375.39			ENSMUSG00000024121	Atp6v0c	1078.61	2357.69	2185.6	2395.74	1341.12	2611.22	2054.48	1423.83	429.761	1875.34	2117.06	1565.09	149.904	1621.07	27.7835	2058.69	1554.15	1290.6	1067.88	622.684	1752.25	884.124	51.2277	969.052	1811.7	541.528	342.412	1009.76	1142.44	1865.34	1393.35	577.099	1124.24	1728.67	0	538.216	523.81	637.67	1695.44	858.572	1759.92	2199.49
142	1254.56	1296.07	1177.08			ENSMUSG00000005610	Eif4g2	0	555.714	104.519	47.4795	0	44.5728	0	1506.8	2372.28	0	510.084	3516.11	3207.71	82.1371	0	1028.17	3638.22	2812.51	4948.51	939.033	7.86351	2932.55	112.701	904.139	4208.95	556.647	878.721	0	1950.56	2102.17	141.334	0	2226.59	108.042	0	312.513	0	11.0579	11.1951	2301.97	598.373	460.831
143	1253.83	1456.62	875.283			ENSMUSG00000000982	Ccl3	0	4196.21	0	0	0	0	0	0	2320.71	4867.54	0	0	7851.32	4928.22	0	334.507	0	2522.56	5801.52	0	2152.64	0	0	0	2040.35	0	0	0	0	5988.75	0	0	1168.05	0	0	0	0	0	0	0	0	0
144	1242.48	1229.37	1266.94			ENSMUSG00000018965	Ywhah	0	3399	6.14815	1.74557	0	858.682	5202.74	431.412	30.336	2411.35	4100.06	707.046	513.707	1064.46	24.5148	927.922	1853.21	1760.17	592.151	4.41898	1901.12	3264.37	3.01339	1534.17	490.37	3.63822	12.7404	643.978	11.1181	1092.79	1885.71	51.205	1000.57	4787.75	276.226	1049.37	1440.04	452.071	2703.29	2887.52	3799.36	1793.65
145	1239.32	1086.37	1524.83			ENSMUSG00000024661	Fth1	352.465	756.452	1578.23	508.031	294.555	667.477	904.492	796.072	719.419	1022.38	879.584	66.729	695.283	1290.07	483.432	343.662	8.01162	1465.99	1320.31	1250.79	1130.77	588.379	968.204	261.505	1847.97	1093.5	490.103	592.227	4679.07	2901.98	3539.76	1366.66	265.365	1555.81	0	440.122	2269.02	36.4909	1751.48	1098.72	376.623	538.787
146	1233.49	1167.83	1356.06			ENSMUSG00000017390	Aldoc	0	0	0	27.392	238.506	1157.18	12.837	230.79	852.91	0	6062.63	0	1705.26	3883.74	16.0289	0	3723.05	0	4.07553	704.997	0	1978.5	5741.44	5.34994	1134.52	2640.51	0	2227.07	6923.48	48.8878	4.94173	5.58003	0	1883.81	0	180.296	2152.15	404.037	0	1182.09	0	317.007
147	1228.16	1327.25	1043.2			ENSMUSG00000003970	Rpl8	0	4649.85	3814.93	2448.16	2657.64	0	41.7201	1183.44	128.928	2399.56	3918.94	887.581	27.9905	1835.25	468.846	2077.47	5.8909	2392.09	198.682	75.1227	9.82939	891.907	1421.57	0	211.322	0	239.792	7419.33	0	122.219	0	4134.8	0	0	0	130.214	297.266	0	0	0	0	1806.78
148	1216.54	1353.11	961.612			ENSMUSG00000002455	Prpf6	0	0	0	316.53	2768.37	965.744	0	2200.2	0	0	0	0	4693.07	0	0	1772.3	0	608.895	0	3455.64	3591	0	0	0	1923.76	371.098	12861.1	11673.1	0	0	0	0	0	0	0	824.686	0	0	513.11	0	1642.59	84.5872
149	1211.33	1285.34	1073.18			ENSMUSG00000015932	Dstn	0	981.005	292.652	682.518	2812.66	3805.4	16955.1	1386.79	1424.66	3321.26	242.601	74.8563	3076.15	2081.66	0	140.845	4.71272	37.6935	556.31	845.13	1963.91	2273.2	0	472.934	3249.99	2647.17	2435.05	0	0	3119.04	0	7.25404	1739.29	18.007	0	2474.06	342.731	0	53.1768	1032.77	70.3969	297.409
150	1203.79	991.665	1599.75			ENSMUSG00000000902	Smarcb1	0	28.3528	0	5682.7	55.3674	0	166.88	0	0	0	1617.34	0	0	0	0	0	11.7818	0	953.675	0	0	0	0	0	0	0	15.4704	11244.4	226.809	3642.14	0	0	0	90.0351	83.8542	520.854	9652.41	1105.79	8802.16	171.092	0	0
151	1202.09	1341.26	942.297			ENSMUSG00000002064	Sdf2	0	18.9018	0	0	0	10548.9	0	0	2449.64	2639.03	0	0	0	0	69.4586	0	4257.16	0	0	12.5204	2352.5	1587.69	0	7580.86	0	0	20.6272	0	2532.7	4171.76	0	0	0	7142.79	0	4166.83	0	479.174	0	4894.27	0	1397.38
152	1193.96	1021.49	1515.9			ENSMUSG00000002032	Tmem25	0	0	0	0	1291.91	0	0	0	128.928	0	10.3676	1083.63	0	8.55595	69.4586	11.7371	0	19.33	0	0	439.046	0	0	23.1831	0	0	0	0	1398.65	4791	16960	0	0	0	0	0	0	0	0	5184.61	10500.9	0
153	1181.14	1137.25	1263.07			ENSMUSG00000014769	Psmb1	0	1275.87	992.926	1984.49	0	1622.73	41.7201	1016.76	8.05801	659.757	3.88783	398.342	146.95	773.244	0	911.093	1734.87	2044.15	841.088	4.69517	2339.39	1902.89	2286.04	1747.42	0	1754.98	0	0	3194.22	1057.2	0	2937.89	976.413	2971.16	7651.69	292.981	183.606	449.225	867.622	676.592	4949.78	379.374
154	1180.57	864.662	1770.28			ENSMUSG00000009535	Rnmt	511.732	1464.89	0	2334.41	0	2182.21	750.962	1166.77	53.7201	570.16	20.7351	638.061	0	25.6678	416.752	158.451	2564.51	1836.35	0	569.68	0	205.466	8.53795	266.605	2224.95	2401.83	1062.3	175.866	239.409	0	0	0	821.282	0	0	0	0	737.19	0	725.846	5807.74	0
155	1177.96	944.659	1613.46			ENSMUSG00000007021	Syngr3	14.0201	5179.1	0	1869.5	0	9.286	27.8134	0	3190.97	1482.42	482.092	1821.5	0	3063.03	798.774	5.86855	7.85453	4.8325	0	0	1743.08	622.623	6403.46	0	0	298.94	469.27	4165.82	0	1613.3	0	0	2044.08	0	0	0	0	2939.55	2197.04	1368.74	2933.2	0
156	1176.56	793.608	1891.4			ENSMUSG00000001783	Rtcb	0	0	0	79.1325	0	0	55.6268	0	429.761	0	0	0	0	0	0	0	0	338.275	0	0	0	0	16017.2	0	0	0	0	0	0	0	0	18957.2	0	0	0	2170.23	0	0	0	0	527.977	0
157	1161.98	822.315	1796.03			ENSMUSG00000003992	Ssbp2	0	0	0	1461.48	6118.1	0	0	0	1321.51	1339.06	0	604.197	0	1135.8	156.282	0	164.945	1341.02	7894.31	9.39033	575.019	0	4533.65	0	0	0	0	0	0	244.439	0	0	0	0	0	0	0	13.8223	0	1656.48	8447.62	0
158	1160.73	798.235	1837.39			ENSMUSG00000002768	Mea1	14.0201	18.9018	34.8395	1671.67	36.9116	0	166.88	3778.12	0	0	10.3676	0	0	0	69.4586	0	0	5431.73	0	12.5204	4102.13	1319.96	17.0759	0	0	432.948	577.563	0	0	48.8878	5203.65	0	0	0	0	0	4103.44	0	1287.44	0	0	0
159	1156.08	1297.26	892.525			ENSMUSG00000002844	Adprh	126.181	8373.51	0	0	0	9100.28	5952.07	2089.08	515.713	5584.31	342.129	3464.78	0	34.2238	0	0	4084.36	0	0	4344.59	0	2222.76	0	23.1831	0	185.549	20.6272	0	0	2933.27	7666.28	0	0	5822.27	0	0	0	2395.87	18.6585	0	0	148.873
160	1144.96	1158.48	1119.72			ENSMUSG00000015222	Map2	478.435	0	13.0648	1031.2	705.935	1838.63	0	800.072	225.624	366.532	5287.46	1978.34	535.317	170.049	0	999.121	3281.23	4247.77	1331.17	4.69517	953.451	1746.46	749.205	1912.6	644.896	3842.41	464.113	436.916	3113.9	116.108	8.03032	2176.21	1156.64	0	0	1041.71	34.9725	774.05	237.896	1392.07	1671.93	65.978
161	1135.37	984.102	1417.73			ENSMUSG00000006005	Tpr	0	294.869	2717.48	11.8699	0	0	3237.48	0	2178.89	1051.7	311.027	239.54	0	1232.06	2708.89	0	2808.78	4297.06	10.5964	7.51227	609.422	2517.89	327.857	3227.08	268.16	123.699	18.5645	0	1557.42	9.77756	0	6572.16	616.874	36.014	33.5417	156.256	0	442.314	0	4635.04	35.1984	1120.61
162	1133.52	901.493	1566.63			ENSMUSG00000001774	Chordc1	6743.65	2910.88	0	0	0	0	0	0	0	26.0645	300.659	2922.96	9.33015	3841.62	69.4586	0	1775.12	2126.3	3938.32	0	0	0	0	4172.95	291.479	0	0	9342.86	0	16.2959	406.869	0	0	0	3521.88	0	0	0	0	41.4769	0	0
163	1125.92	1198.01	991.358			ENSMUSG00000001687	Ubl3	0	3629.15	4006.54	524.253	0	0	0	22.2242	3652.97	71.6773	0	0	8639.72	0	12780.4	481.221	0	1817.02	0	0	52.4234	4184.03	0	2990.61	0	20.6166	0	0	1020.64	81.4796	0	0	8882.02	0	0	0	0	0	5597.56	10.3692	2053.24	2584.98
164	1124.43	1194.56	993.516			ENSMUSG00000017677	Wsb1	0	295.679	2896.66	1950.05	2056.5	0	0	0	2730.51	657.662	4758.71	1347.41	71.9755	137.506	312.564	2190.65	0	0	0	1786.85	4062.35	1677.08	3589.6	4.9678	1349.13	706.854	8.84025	4.71069	2.7001	659.985	3001.04	1010.38	346.764	0	0	958	4196.7	1943.02	1851.19	839.907	3620.41	635.854
165	1122.81	1452.38	507.606			ENSMUSG00000001924	Uba1	5439.79	283.528	69.679	939.698	36.9116	0	0	4467.07	4448.02	4281.09	10637.1	2031.81	3760.05	8.55595	0	0	0	0	0	0	268.67	0	0	0	0	103.083	1299.52	4968.2	0	4057.69	9122.44	0	0	0	503.125	12674.1	0	0	0	0	0	808.653
166	1121.76	992.811	1362.47			ENSMUSG00000008206	Cers4	5958.53	9.45092	0	0	0	0	0	0	397.529	0	0	3.56458	0	3105.81	4931.56	2676.06	3.92727	2266.44	8.83032	0	0	930.821	0	0	4.85798	0	5321.83	0	2009.78	2175.51	3372.73	0	0	4921.92	11040.8	0	0	119.793	0	0	0	1025.2
167	1119.55	1174.5	1016.98			ENSMUSG00000002524	Puf60	0	8297.91	0	0	1070.44	0	0	44.4485	5887.72	2938.77	0	3728.56	0	1599.96	0	0	31.4181	0	0	7562.35	0	1394.68	0	0	0	0	649.758	0	0	0	21.4142	0	2628.1	60.0234	0	6988.13	0	0	0	0	4165.15	3803.04
168	1111.43	1237	877.042			ENSMUSG00000005103	Wdr1	8.41204	0	7441.72	2860.64	0	0	0	13.3345	0	15.6387	0	846.945	0	0	41.6752	3176.06	6414.01	5.799	0	0	1505.86	0	10.2455	3199.26	17.4887	3401.73	6.18817	13.1899	7.56029	263.994	25.697	0	0	0	0	5338.76	13.989	11.0579	0	0	0	1546.93
169	1106.86	1353.6	646.268	78		ENSMUSG00000014905	Dnajb9	10.5151	1417.64	0	478.504	498.307	2138.1	0	391.702	580.177	0	73.8689	981.152	0	462.021	2135.85	4436.62	38.2909	2808.89	6.62274	234.758	1196.73	3626	6.40346	3329.67	2229.81	2180.2	4331.72	0	1833.37	12.2219	24.091	0	853.221	0	9077.21	927.772	0	559.804	1308.43	3118.54	4245.81	1291.65
170	1106.62	970.163	1361.35			ENSMUSG00000007739	Cct4	0	0	17.4198	855.62	0	6880.92	0	1333.45	42.9761	856.869	0	0	1474.16	7242.61	34.7293	2359.16	742.253	0	4362.18	0	4773.81	3.11311	0	4335.23	0	0	0	0	0	1662.18	0	0	1228.88	0	0	2625.97	0	1492.81	0	0	5631.75	0
171	1100.86	1333.44	666.703			ENSMUSG00000002372	Ranbp3	0	0	8047.93	0	7566.88	0	0	5556.06	0	0	155.513	6494.67	9.33015	0	69.4586	11.7371	0	0	0	0	5130.94	641.301	0	23.1831	0	0	0	0	0	0	0	0	73.0029	0	16211.8	0	0	73.719	0	0	0	0
172	1099.45	931.603	1412.76			ENSMUSG00000092341	Malat1	1132.41	557.788	1014.16	350.9	2868.09	387.643	3914.92	284.321	514.783	588.379	1350.07	576.111	6.42994	592.182	3855.77	977.691	831.067	706.465	639.007	322.817	613.839	717.49	1086.05	1147.62	639.707	1022.55	862.604	840.472	865.984	233.971	1002.95	1143.64	514.835	551.588	2394.88	695.556	424.635	1588.6	321.15	486.136	1213	429.463
173	1093.32	797.428	1645.65			ENSMUSG00000004394	Tmed4	6330.06	0	26.1296	0	636.725	0	0	0	257.856	0	0	1737.73	0	0	0	8.80283	0	1254.03	0	0	39.3176	0	0	0	0	0	0	16.4874	0	0	5781.83	0	1765.76	45.0176	23059.9	325.534	0	1644.86	0	0	0	0
174	1092.63	1258.19	783.586			ENSMUSG00000004937	Sgta	6645.51	0	5790.33	2077.23	6599.8	0	0	66.6727	232.071	3.90967	0	3759.92	2373.59	231.011	166.701	0	287.476	0	0	0	3.93176	3395.78	819.643	709.401	0	680.347	6.18817	0	0	0	12.8485	0	2606.2	4141.62	33.5417	0	9008.92	2432.73	27.9878	6.22153	0	320.755
175	1091.73	966.777	1324.97			ENSMUSG00000006818	Sod2	98.1405	2126.46	2560.7	479.741	147.646	640.734	417.201	911.194	64.4641	514.773	3073.98	1033.73	1324.88	3576.39	0	1338.03	4775.56	323.777	2181.09	12.5204	989.492	687.998	0	278.197	111.733	432.948	0	0	6.30024	2362.91	10.7071	12.0901	2512.52	1020.4	0	151.916	1550.45	0	55.9756	902.122	2757.21	1693.44
176	1087.83	486.792	2209.76			ENSMUSG00000003778	Brd8	21.0301	0	0	697.355	498.307	0	0	0	32.232	2360.46	0	807.378	6.99761	19.2509	0	1575.71	0	5262.59	953.675	863.911	457.067	1321.52	0	295.584	1216.92	0	15.4704	0	9.45037	342.214	256.97	0	4.56268	0	83.8542	292.981	0	2004.24	48.9787	2255.31	1627.93	1251.04
177	1087.08	1437.87	432.271			ENSMUSG00000001056	Nhp2	1829.62	2523.4	0	0	55.3674	12173.9	0	0	3835.61	5952.47	6127.23	0	2113.28	3375.32	0	0	0	0	0	0	2988.13	663.093	0	0	0	30.9248	0	0	0	0	32.1213	5875.77	0	0	0	0	0	3897.89	0	2644.15	0	1319.56
178	1086.49	1024.79	1201.66			ENSMUSG00000006736	Tspan31	0	0	0	455.012	18.4558	0	0	11.1121	0	0	0	1326.03	0	0	0	0	3.92727	3020.31	8.83032	3574.59	1271.27	0	8.53795	915.731	1705.15	0	3527.26	0	6.30024	0	0	5863.68	1295.8	3121.22	14255.2	651.068	0	0	1954.48	1565.75	0	0
179	1068.24	1170.34	877.664			ENSMUSG00000012405	Rpl15	0	8.10079	851.079	1403.19	15.8193	0	23.8401	961.992	1906.3	1770.52	0	287.204	2943	832.371	0	0	0	1275.78	1248.86	1083.91	1297.48	3348.82	0	1222.08	1961.23	1678.78	30.9409	1413.21	7133.68	1739.01	0	0	922.965	1363.39	0	0	3127.54	0	3578.44	0	25.1417	830.888
180	1054.86	1044.1	1074.94			ENSMUSG00000015671	Psma2	0	2595.85	1231	9.89156	0	2371.02	3986.59	288.915	0	697.224	1959.47	106.938	2494.26	3028.8	0	0	1649.45	154.64	0	0	694.61	0	0	3593.37	0	103.083	0	1700.03	2011.88	2395.5	2041.49	112.841	1066.65	0	12578.1	593.195	1189.07	0	827.195	743.128	97.7734	1153.77
181	1049.62	778.408	1555.88			ENSMUSG00000002028	Kmt2a	0	37.8037	34.8395	455.012	36.9116	0	55.6268	177.794	0	371.419	2788.87	135.454	0	0	0	152.582	70.6908	966.5	17.6606	0	6048.35	168.108	4866.63	0	0	0	0	0	4132.96	0	0	0	4368	600.234	0	130.214	0	0	0	0	0	3.38349
182	1047.71	899.132	1325.06			ENSMUSG00000013160	Atp6v0d1	150.215	558.954	44.7936	1687.22	0	0	0	857.22	552.549	795.897	8.88648	1136.59	2351.2	0	0	10.0604	1296	1594.72	999.088	804.886	561.679	474.972	7.31824	4292.18	1215.88	2173.57	260.787	113.056	1749.67	1871.7	3680.18	176.169	821.282	977.524	0	1227.73	0	1556	519.773	1568.72	0	2482.51
183	1038.15	972.832	1160.09			ENSMUSG00000010376	Nedd8	0	583.257	895.873	1699.94	0	612.876	3099.21	2552.61	497.294	3524.29	1541.8	996.047	4186.57	645.363	29.768	5.03019	2319.33	4.14214	2989.69	1046.35	1322.76	365.569	7.31824	0	353.938	1926.18	499.474	1290.73	1015.24	1138.39	1202.25	1668.43	333.727	797.454	3569.79	0	719.434	0	763.667	0	0	1219.51
184	1031.3	1059.07	979.444			ENSMUSG00000001627	Ifrd1	1317.89	3062.1	8500.84	0	0	0	0	1266.78	3867.85	84.7095	1119.7	1539.9	0	0	0	410.799	0	0	0	5746.88	380.07	0	0	0	0	6164.35	0	21.9832	0	0	0	0	0	2100.82	0	7465.58	0	4607.44	111.951	3370	0	23.6844
185	1029.68	1046.76	997.813			ENSMUSG00000008036	Ap2s1	0	2022.5	2560.7	0	1993.23	2005.78	0	1522.36	601.665	3.25806	1767.67	545.381	2061.96	0	34.7293	2423.71	102.109	231.96	8.83032	0	294.882	0	0	11.5915	1229.07	6277.74	319.722	0	1600.26	2159.21	2312.73	4787.67	666.151	2671.04	0	21.7023	1830.23	1326.94	1371.4	10.3692	29.332	637.787
186	1022.48	948.541	1160.49			ENSMUSG00000004071	Cdip1	0	4933.38	0	0	0	0	0	0	0	3802.15	0	5.34688	1434.51	0	0	0	0	0	0	2197.34	4560.84	4.66967	409.822	0	2193.38	15.4624	0	0	0	5047.66	11981.2	0	9.12536	0	0	260.427	0	0	13.9939	0	0	2.53762
187	1015.9	834.26	1354.96			ENSMUSG00000021087	Rtn1	2666.93	1402.94	81.2922	2046.45	652.105	1624.02	2348.69	963.05	608.828	1237.34	673.891	320.813	344.179	212.948	7.71763	637.716	571.636	1478.74	1901.46	91.8166	704.076	901.419	265.625	942.778	370.286	71.0126	1022.19	515.384	2.80011	919.815	735.22	53.7336	1162.64	1673.99	0	1659.02	2.59056	532.415	1131.95	283.425	567.086	1024.44
188	1014.09	735.224	1534.65			ENSMUSG00000001173	Ocrl	0	0	365.815	0	0	0	0	0	0	0	0	128.325	0	0	0	0	0	0	16795.3	8150.81	0	9.33934	0	0	3177.12	0	0	0	0	0	0	0	0	0	0	0	0	0	0	0	0	0
189	1009.12	863.597	1280.76			ENSMUSG00000003452	Bicd1	2081.98	0	0	22.256	0	515.373	0	1600.14	16.116	0	23.327	1213.74	0	6.41696	1093.97	0	0	3298.18	132.455	1258.3	4934.35	261.502	14625.5	17.3873	7.28697	804.046	2738.27	0	1398.65	0	0	0	2404.53	0	41.9271	0	0	0	0	69.9923	0	2.53762
190	1004.24	1024.2	966.99			ENSMUSG00000021939	Ctsb	838.303	3.91072	219.849	1136.85	133.645	1358.32	765.348	200.018	1636.05	1099.43	1890.83	1567.19	49.2246	1117.88	14.3708	46.139	1.62508	496.914	1147.33	2328.8	229.804	334.284	1.76647	1201.52	576.927	10.6637	2619.3	3092.81	607.43	917.067	4295.39	0	1570.82	3023.94	11.5661	0	291.84	465.192	589.674	1976.95	12.1374	957.644
191	993.874	866.669	1231.32			ENSMUSG00000010097	Nxf1	2481.55	3337.52	104.519	1360.8	5552.56	7.95943	23.8401	0	2790.37	0	0	1335.19	0	700.365	59.536	0	0	430.783	0	5.36591	0	1013.99	190.274	0	0	0	6329.62	0	2062.88	4825.92	18.355	0	177.293	0	0	0	0	3254.17	987.57	17.7758	3620.41	39.1518
192	988.895	796.46	1348.11			ENSMUSG00000000561	Wdr77	0	0	836.148	0	0	0	0	33.3363	0	5004.38	0	245.956	13.9952	12.8339	0	17.6057	11.7818	14.4975	0	10141.6	0	0	0	0	0	0	0	11376.3	0	146.663	0	0	6460.75	0	0	0	0	0	7962.53	0	0	1446.44
193	988.111	74.5863	2693.36		24	ENSMUSG00000003411	Rab3b	10.5151	0	0	0	0	0	0	0	0	0	0	0	0	0	0	0	0	0	0	0	0	3576.97	12.8069	0	0	0	0	0	0	0	0	0	0	0	0	32.5534	0	0	6.99695	0	0	0
194	986.338	1485.58	54.4278	230		ENSMUSG00000002825	Qtrt1	0	0	0	0	0	0	2225.07	2466.89	1611.6	0	145.146	2217.17	0	0	0	0	0	0	7717.7	0	0	2820.48	10484.6	0	9.71595	2803.85	2784.68	0	0	0	0	0	0	0	0	0	0	0	0	0	5690.41	0
195	982.743	1117.87	730.513			ENSMUSG00000013593	Ndufs2	4013.75	0	3553.63	5332.96	0	0	0	2200.2	0	2789.83	506.529	3428.11	79.9727	2475.11	29.768	0	0	704.164	0	0	278.031	2692.4	7.31824	139.098	1907.1	0	0	0	0	4246.25	0	5140	2961.83	4038.72	0	0	1458.85	2022.01	0	475.503	25.1417	1033.9
196	977.071	843.757	1225.92			ENSMUSG00000020612	Prkar1a	75.7084	0	0	703.883	1656.59	920.428	6.67522	186.684	1472.36	94.614	261.263	813.581	17.9139	37.9884	2708.89	60.5635	98.0246	1256.06	428.094	426.697	441.143	546.165	1549.13	1574.59	833.629	1788.69	952.979	7.91395	489.907	1450.99	2410.38	2.90162	524.161	3579.8	442.75	1203.17	2274.61	1607.81	596.7	362.093	1717.68	895.677
197	976.108	1250.27	464.331			ENSMUSG00000004561	Mettl17	0	0	0	2010.46	8775.74	13.929	2503.21	2566.9	3271.55	0	0	342.2	0	0	0	0	5.8909	0	4000.14	206.587	0	4.66967	8977.66	0	0	5179.91	7.73522	0	0	0	0	0	2399.97	0	0	0	0	2626.24	2378.96	2924.12	0	0
198	975.285	976.234	973.513			ENSMUSG00000023944	Hsp90ab1	2268.32	511.668	281.957	1666.61	1370.02	566.23	516.165	1469.9	1302.77	626.911	1678.82	532.201	908.062	337.263	87.2271	1873.57	576.486	606.198	728.194	403.566	2659.88	734.984	918.525	1209.83	1697.35	3309.68	94.9813	848.142	17.5821	1932.77	1.49401	1584.08	420.615	414.58	19.501	693.463	330.205	1490.24	306.564	1808.59	1006.84	1392.27
199	964.643	766.12	1335.22			ENSMUSG00000000142	Axin2	0	0	0	0	0	0	0	0	0	136.838	1150.8	663.013	0	0	36465.8	0	0	57.99	0	0	2064.17	0	0	0	0	0	0	0	0	0	0	0	492.769	0	1173.96	0	0	0	0	0	0	274.062
200	958.204	1084.76	721.96			ENSMUSG00000003623	Crot	2344.86	1800.4	0	0	0	0	0	2050.19	2949.23	0	0	133.672	0	0	0	448.944	0	0	0	0	0	443.619	345.787	0	0	0	0	2209.31	0	0	14920.3	0	0	0	4905.47	1595.12	0	4160.52	6.99695	0	13419.4	7623
201	955.097	1119.73	647.786			ENSMUSG00000003153	Slc2a3	0	0	0	0	0	37.144	0	0	0	247.612	922.713	0	0	0	69.4586	3122.07	0	0	4574.11	0	0	0	0	14698.1	981.311	7566.28	10695.2	0	0	6534.67	0	0	0	0	0	217.023	0	7187.61	0	20.7384	1231.95	0
202	942.005	140.045	2439		51	ENSMUSG00000001120	Pcbp3	0	0	0	311.584	0	0	0	0	0	0	0	0	55.9809	0	0	0	0	0	0	18.7807	0	0	0	0	0	0	0	0	0	0	0	0	0	0	0	0	0	774.05	125.945	0	0	0
203	937.183	881.507	1041.11			ENSMUSG00000005262	Ufd1	0	102.07	0	3050.56	0	0	0	13.3345	2900.88	2685.94	715.362	34.22	0	5154.1	0	0	0	3067.67	0	0	1383.98	0	0	27.8197	0	0	0	1978.49	0	1222.19	5858.92	0	1314.05	0	33.5417	937.538	0	0	2177.45	1418.51	8905.2	1467.76
204	936.314	764.409	1257.2			ENSMUSG00000003868	Ruvbl2	0	0	0	0	0	0	0	0	16.116	4.88709	0	0	0	0	52.094	3626.76	0	0	3616.02	0	2241.1	1573.68	0	0	7.28697	0	0	0	0	0	0	18.1351	2130.77	0	0	0	0	0	0	3188.54	43.998	0
205	934.779	987.493	836.38			ENSMUSG00000001441	Npepps	0	18.9018	2578.12	0	332.205	4104.41	0	2933.6	64.4641	280.193	383.6	28.5167	793.063	25.6678	0	1537.56	7.85453	0	17.6606	12.5204	0	24.9049	0	0	0	10968	12087.6	0	0	0	0	0	0	60.0234	223.611	43.4045	23.315	3040.91	4888.54	72.5846	0	2591.75
206	932.561	837.477	1110.05			ENSMUSG00000003161	Sri	0	1616.11	0	0	0	0	2503.21	300.027	161.16	4.88709	0	10.6938	0	2316.52	0	0	0	159.472	1655.69	9.39033	309.626	0	12.8069	0	0	0	0	32.9748	5906.48	1332.19	0	2937.89	0	0	0	2408.95	2255.73	428.492	349.848	0	0	0
207	925.812	867.348	1034.95			ENSMUSG00000018286	Psmb6	1366.96	749.323	7.46561	76.3063	964.975	31.8377	1442.32	1695.39	4.60458	372.815	986.399	575.935	705.759	2046.09	1845.61	1491.45	2741.79	1977.87	1536.48	1333.43	1930.77	1783.81	1386.81	9.93559	572.547	0	788.992	588.836	191.707	380.626	1289.44	0	0	758.867	0	325.534	3517.23	0	0	0	0	1650.18
208	923.874	926.565	918.852			ENSMUSG00000002984	Tomm40	0	0	766.469	375.879	0	0	0	0	0	0	7454.28	4341.66	2472.49	0	138.917	3579.82	109.963	0	0	37.5613	2234.55	155.656	68.3036	0	0	0	0	0	0	0	0	0	0	6962.72	0	998.304	0	147.438	0	2187.91	0	243.611
209	922.562	600.335	1524.05			ENSMUSG00000003099	Ppp5c	0	18.9018	0	4154.46	0	0	0	0	0	430.064	0	1632.58	0	2181.77	0	11.7371	15.7091	9.665	0	0	1415.43	0	0	0	0	0	0	0	0	0	0	0	2086.67	0	0	0	8719.81	0	0	0	234.656	0
210	922.046	677.082	1379.31			ENSMUSG00000006304	Arpc2	0	0	2264.57	1820.05	0	0	0	0	762.825	1189.19	0	1447.22	0	1651.3	0	0	0	28.995	821.22	6.26022	1713.59	909.029	0	475.253	0	0	2578.41	0	0	782.204	0	0	0	0	0	0	1305.64	967.562	601.738	969.522	0	0
211	913.237	780.881	1160.3			ENSMUSG00000007892	Rplp1	1366.96	396.939	348.395	336.313	0	0	0	422.26	827.289	6.51612	3550.89	966.002	2183.26	4.27797	0	487.09	1492.36	608.895	962.505	494.558	366.964	308.198	3235.88	822.998	398.354	0	484.74	0	806.431	1262.93	3458.39	1354.09	0	570.222	503.125	2300.44	746.08	294.876	1315.43	425.138	967.957	453.387
212	908.857	1054	637.915			ENSMUSG00000001376	Vps50	0	18.9018	34.8395	0	0	0	12738.5	22.2242	85.9521	371.419	0	0	0	0	0	11.7371	0	57.99	0	0	2627.72	0	0	0	0	0	0	0	0	0	0	0	0	0	503.125	0	0	0	0	0	1994.58	3390.25
213	906.453	709.718	1273.69			ENSMUSG00000008668	Rps18	1913.74	56.7055	1114.86	29.6747	0	0	0	22.2242	1052.91	573.418	1627.71	181.794	4249.88	1001.05	0	451.878	0	0	8.83032	676.104	6.55293	0	350.056	0	2739.9	0	0	1857.58	2457.1	806.648	0	0	0	3331.3	6289.06	21.7023	0	0	778.994	559.938	0	1.69174
214	905.786	787.727	1126.16			ENSMUSG00000019877	Serinc1	1144.04	1681.32	10.4519	1781.96	204.859	306.438	8.34402	270.024	1037.87	2100.47	1418.28	2258.52	8.39714	1253.87	0	176.057	0	311.696	2005.37	39.4394	1134.31	1.86787	5.12277	135.621	1499.66	1141.13	35.582	1286.02	404.476	569.543	2454.07	3.62702	841.358	0	0	1516.99	171.365	0	990.768	874.126	17.5992	1542.87
215	905.592	1168.6	414.636	44		ENSMUSG00000021190	Lgmn	221.206	4265.51	3491.69	1376.03	1558.49	1394.96	1724.43	1054.42	0	1908.5	3651.68	234.47	0	2630.48	0	412.103	678.108	1171.61	470.951	802.7	1550.86	206.849	5.69197	2032.38	1321.37	2.29073	1207.84	1890.56	765.83	1133.47	2196.14	3339.54	1391.11	1020.4	6.21142	4.82272	1642.41	685.997	2451.52	841.059	1186.32	1922.95
216	902.314	691.665	1295.52			ENSMUSG00000001105	Ift20	0	0	0	0	387.572	0	0	0	1482.67	0	0	1358.11	0	12.8339	0	0	0	4088.29	79.4729	2967.35	0	0	0	0	1544.84	0	15.4704	0	0	0	0	0	9.12536	0	0	0	279.78	27.6446	13.9939	62.2153	0	1867.69
217	888.018	721.772	1198.34			ENSMUSG00000001082	Mfsd10	0	3544.09	0	0	4152.56	27.858	0	5767.19	0	0	0	3614.49	0	0	0	1021.13	0	3957.82	26.491	0	5465.14	0	25.6139	34.7746	0	0	0	0	18.9007	0	0	0	0	0	0	0	0	0	3610.43	0	0	15.2257
218	886.27	1038.86	601.443			ENSMUSG00000003226	Ranbp2	0	70.8819	1985.85	1869.5	193.786	27.858	0	1116.77	0	0	0	0	489.833	11865	0	35.2113	0	1899.17	0	0	78.6351	0	4969.09	0	0	0	642.023	3792.1	963.937	1075.53	8415.77	0	255.51	0	167.708	0	0	2128.64	566.753	7.77692	0	2088.46
219	885.663	994.559	682.389			ENSMUSG00000000605	Clcn4	0	0	0	0	55.3674	0	0	33.3363	32.232	0	3778.98	171.1	0	0	0	0	4406.39	0	26.491	3098.81	9.82939	2848.5	3252.96	23020.8	0	0	0	0	0	2493.28	0	0	0	0	0	0	0	0	0	0	0	4471.28
220	883.403	289.184	1992.61		98	ENSMUSG00000019986	Ahi1	284.407	24.3024	0	0	200.377	371.44	564.215	47.6234	162.695	8.37786	0	273.964	378.538	103.894	0	43.595	447.708	222.295	222.02	270.084	553.254	89.8356	1041.63	235.142	220.691	150.206	598.19	1271.89	599.423	0	24.4734	0	126.886	17.1495	63.8889	886.692	729.426	84.2503	5.33101	293.301	611.782	188.992
221	876.85	720.375	1168.94			ENSMUSG00000000804	Usp32	0	0	0	504.47	1218.08	724.308	0	0	96.6961	0	0	1208.39	0	25.6678	520.94	1848.59	153.163	6668.85	2013.31	12245	953.451	84.0541	0	0	0	0	0	0	0	0	0	0	136.88	0	0	0	314.753	7851.08	1231.46	31.1077	0	740.984
222	874.674	906.588	815.101			ENSMUSG00000019210	Atp6v1e1	408.231	1394.29	879.185	516.689	1068.27	3382.29	9.8165	1682.51	345.073	1869.74	1728.94	847.952	1684.37	1629.15	24.5148	379.039	3370.98	305.3	800.962	22.0949	1554.2	1423.97	849.777	1067.78	804.138	2321.18	440.452	27.1557	242.374	1808.85	925.849	2159.14	2386.55	42.3695	0	191.491	0	500.856	768.841	1430.95	0	1568.54
223	872.901	805.461	998.789			ENSMUSG00000004207	Psap	0	0	26.1296	1194.41	249.153	139.29	0	2800.25	32.232	2834.51	1586.24	919.663	1245.58	2258.77	0	774.649	0	347.94	0	0	0	2176.07	38.4208	0	2258.96	1020.52	1446.49	1731.18	0	415.546	0	580.323	720.903	45.0176	0	2474.06	0	0	5177.74	0	1803.92	2344.76
224	869.998	996.102	634.602			ENSMUSG00000017778	Cox7c	42.0602	887.036	455.402	820.293	205.65	668.592	1788.01	1519.19	207.206	1445.18	1264.1	453.721	2715.07	542.691	0	651.409	1245.5	1151.52	412.502	496.346	1046.13	647.083	1489.26	755.105	639.171	2752.31	928.226	2247	2500.3	1016.17	573.594	3409.4	245.081	0	3330.21	1227.73	2907.71	0	363.841	235.53	402.268	335.69
225	863.813	707.549	1155.51			ENSMUSG00000013663	Pten	9307.32	72.9071	343.418	0	1012.43	0	0	85.722	0	22.341	3656.79	320.813	0	91.6708	4167.52	920.524	0	426.641	0	1996.12	387.559	1326.19	1309.97	178.841	29.1479	1837.82	22.1006	0	0	0	0	0	88.6463	0	0	0	0	118.477	0	75.5472	0	0
226	861.336	1207.68	214.831			ENSMUSG00000000439	Mkrn2	0	0	0	9733.3	0	0	0	0	0	0	0	0	335.885	0	0	0	9460.79	0	0	75.1227	0	0	0	0	6004.46	30.9248	0	10683.8	0	0	289.091	0	0	1800.7	0	4362.15	12310.3	0	10257.5	0	0	0
227	860.347	595.947	1353.89			ENSMUSG00000000823	Zfp512b	0	0	2351.67	44.512	0	0	0	0	0	0	0	21.3875	0	0	208.376	7922.54	0	0	0	0	0	0	0	10641	0	0	1516.1	0	4555.08	0	0	0	0	0	0	195.32	0	0	0	0	0	2684.8
228	858.683	977.787	636.357			ENSMUSG00000002395	Use1	0	0	3936.86	0	0	0	0	1977.96	0	0	1928.37	213.875	0	2233.1	0	2816.9	0	1130.8	0	1640.18	0	1737.12	0	0	4401.33	0	0	0	0	619.245	4068.69	0	1916.33	0	0	0	0	0	811.646	217.754	3637.17	3.38349
229	854.294	531.91	1456.08			ENSMUSG00000013698	Pea15a	0	0	0	0	0	0	0	1438.23	1841.83	0	0	809.67	0	3.66683	29.768	70.4226	0	1839.11	0	0	2109.11	0	0	0	8.32796	194.385	561.356	160.163	0	677.445	0	0	0	0	0	3404.15	0	2203.67	67.9704	319.965	50.2835	0
230	847.522	786.287	961.827			ENSMUSG00000022285	Ywhaz	1746.18	51.2179	799.061	878.753	1435.98	88.0672	769.804	503.271	1245.61	303.945	1321.36	312.534	511.954	2251.32	262.15	460.019	2367.76	902.586	1189.53	1353.42	854.84	1195.44	118.98	31.4093	2786.91	1500.35	6.98665	904.148	373.137	752.241	41.4468	79.5604	934.319	668.003	16.2298	315.033	699.45	73.1245	1111.39	607.101	1084.34	524.877
231	847.213	861.511	820.523			ENSMUSG00000003518	Dusp3	0	0	0	7.41867	27.6837	1086.46	0	33.3363	1531.02	53.758	0	0	6.99761	1655.58	12137.9	0	0	0	0	0	653.654	803.183	204.911	921.526	0	0	0	2621.5	1266.35	0	0	5513.07	0	45.0176	0	0	0	13.8223	6.99695	505.5	0	1025.2
232	845.359	801.393	927.431			ENSMUSG00000008690	Ncaph2	0	0	0	746.813	7825.26	1262.9	0	0	247.112	107.516	0	28.5167	1637.44	3097.25	34.7293	0	3.92727	0	0	0	668.399	734.695	0	5343.69	43.7218	0	6219.12	0	0	3560.66	0	0	21.2925	0	0	3472.36	0	0	191.25	0	0	6.76697
233	839.844	731.354	1042.36			ENSMUSG00000016541	Atxn10	0	47.2546	557.432	0	0	1755.05	0	1639.04	37.6041	733.063	202.167	0	1497.49	0	17.3647	2508.81	2167.85	1635.8	39.7364	1061.11	2588.41	1028.88	4.26898	5.79576	2737.47	77.3121	1100.98	43.9664	1792.42	415.546	1418.69	0	1453.97	240.094	13.9757	10.8511	1643.71	13.8223	783.658	544.384	0	1487.04
234	839.533	639.666	1212.62			ENSMUSG00000002718	Cse1l	0	0	0	2799.31	0	0	0	0	1353.75	0	0	0	0	8.55595	5417.77	0	0	0	17.6606	0	0	0	0	46.3661	262.331	0	0	0	12.6005	0	0	0	0	0	0	0	0	0	4319.45	10.3692	0	6107.19
235	834.943	1053.07	427.782			ENSMUSG00000002871	Tpra1	0	0	0	0	258.381	0	14184.8	2889.15	795.057	0	0	7.12917	0	2678.01	69.4586	4800.48	7.85453	212.63	0	0	0	0	17.0759	0	0	0	0	0	0	5752.46	21.4142	0	3193.88	0	0	0	0	10892	0	0	0	0
236	834.729	912.585	689.397			ENSMUSG00000025393	Atp5b	2.33668	2254.57	518.721	1004.54	1905.05	1971.73	3.09038	1987.83	494.225	1213.08	1792.44	1495.94	1948.45	69.8736	96.4703	772.693	526.69	820.451	2023.12	482.733	292.697	291.941	1783.48	2083.9	953.243	1153.38	230.911	1588.9	707.727	1757.24	258.16	879.888	854.066	967.044	723.631	1085.11	1148.91	132.08	800.244	795.55	847.37	250.566
237	832.782	741.195	1003.74			ENSMUSG00000013662	Atad1	2235.2	0	851.079	0	0	0	0	0	0	622.755	0	1393.24	0	0	0	0	0	1946.81	0	0	0	0	0	0	0	0	4.42012	3401.11	1296.05	2297.73	2652.3	0	4859.91	0	0	3925.01	9.99214	0	0	0	0	0
238	832.469	1135.75	266.343			ENSMUSG00000003269	Cyth2	0	3345.63	0	7.41867	0	0	0	0	0	0	5271.9	5.34688	3547.79	0	52.094	0	5284.14	1652.71	5324.68	3840.65	0	1821.17	0	0	189.461	0	0	0	0	2077.73	0	5041.56	1747.51	45.0176	0	0	1259.01	4284.92	608.735	0	43.998	0
239	827.09	809.44	860.038			ENSMUSG00000013622	Atraid	30.043	8.10079	2508.44	1708.41	3274.59	0	0	1552.52	0	1284.61	2541.53	1487.96	0	0	0	0	2817.53	0	0	0	2850.52	768.494	0	1867.89	1174.24	0	0	3118.47	1863.07	621.573	0	0	930.787	0	0	0	9.99214	213.259	1463.36	4.44395	0	0
240	824.568	457.888	1509.04			ENSMUSG00000001285	Myg1	12029.2	0	0	14.8373	0	0	0	0	0	0	0	0	0	462.021	0	3257.05	0	608.895	0	18.7807	0	0	0	0	0	0	0	0	0	0	0	0	3513.26	0	0	130.214	0	0	0	0	0	0
241	823.774	1066.88	369.983	253		ENSMUSG00000022054	Nefm	4120.5	160.666	1616.55	1262.16	649.644	1862.77	1335.04	1602.37	1014.24	570.812	331.762	915.385	2315.74	593.783	1007.15	529.343	1449.95	1355.03	2640.27	51.3338	513.094	1139.4	566.92	707.083	2629.14	674.162	1286.11	2.19832	291.071	1013.61	432.567	2372.07	1627.36	1578.62	1056.56	490.471	310.09	1312.2	866.689	381.587	275.721	2192.84
242	817.262	52.7975	2244.26			ENSMUSG00000011382	Dhdh	0	0	0	0	0	0	0	0	0	0	0	0	0	0	1339.56	5.03019	0	0	0	0	0	2.66838	0	0	0	0	0	0	0	0	0	0	0	0	0	0	0	0	0	0	25.1417	0
243	814.494	698.118	1031.73			ENSMUSG00000005371	Fbxo11	0	0	83.6148	0	66.4409	0	0	1373.46	0	1094.71	5424.31	372.143	0	0	7834.93	2161.97	4.71272	179.769	0	0	1568.77	0	0	5939.5	0	5615.95	0	0	0	29.3327	321.213	0	0	0	0	26.0427	0	199.041	0	0	0	0
244	811.795	300.327	1766.54			ENSMUSG00000005034	Prkacb	0	2948.69	1776.81	178.048	0	0	0	0	2514.1	0	6.22054	0	391.866	5.13357	41.6752	0	673.919	661.086	63.5783	255.417	1875.45	0	10.2455	0	0	12.3699	600.253	0	0	0	0	58.0323	0	0	0	26.0427	0	0	0	0	351.984	186.769
245	809.882	675.865	1060.05			ENSMUSG00000001158	Snrnp27	0	0	7577.59	296.747	0	362.154	0	0	161.16	2228.51	0	10.6938	0	1925.09	0	0	0	0	0	0	806.01	0	5711.89	1703.95	0	0	0	5275.97	1020.64	171.107	0	0	0	630.246	0	325.534	769.395	0	153.933	0	0	0
246	809.157	682.065	1046.4			ENSMUSG00000000378	Ccm2	0	0	0	29.6747	0	0	0	0	0	0	0	0	0	0	0	0	0	231.96	0	75.1227	0	0	0	0	0	0	0	0	0	9484.23	0	0	9253.11	0	0	0	1328.96	0	0	0	0	5917.72
247	808.244	631.819	1137.57			ENSMUSG00000008475	Arpc5	0	0	0	9.89156	0	315.724	0	0	1504.16	104.258	0	2484.52	4.66508	8.55595	0	1426.06	0	0	0	5415.09	1307.31	2101.35	4456.81	0	0	1329.77	0	10.9916	0	0	0	0	1575.65	0	0	0	3427.31	0	1502.01	575.492	0	0
248	806.404	693.483	1017.19			ENSMUSG00000005871	Apc	8.41204	3209.53	146.326	29.6747	1129.5	0	2403.08	226.687	0	0	1119.7	141.158	78.3733	97.5378	8626.76	387.324	0	1693.31	709.958	525.859	86.4986	14.9429	153.683	862.41	1195.06	148.439	1738.88	0	0	0	12.8485	522.291	10.9504	0	67.0833	0	531.582	1249.54	5.59756	0	0	2868.52
249	804.822	748.313	910.304			ENSMUSG00000006299	Aamp	0	0	0	64.2951	0	0	0	0	0	1840.8	2674.83	1101.46	237.919	55.6136	0	5.86855	7155.48	101.482	2958.16	0	32.7646	9.33934	0	0	0	4947.97	4852.56	0	44.1017	16.2959	738.789	0	1621.27	0	0	0	23.315	0	1539.33	0	29.332	1307.72
250	796.608	707.305	963.306			ENSMUSG00000017404	Rpl19	0	266.08	0	625.451	0	1427.19	0	1123.18	962.003	1930.78	66.9904	1024.96	178.708	0	1506.72	438.787	10.8755	1206.64	1601.68	742.559	815.083	0	11.8218	379.845	31.39	9.51534	1623.21	1369.72	1285.25	1395.18	924.104	0	442.229	1177.38	0	1141.87	1350.48	297.711	314.325	1888	0	1430.43
251	794.203	1031.27	351.675			ENSMUSG00000002326	Gmpr2	490.702	75.6073	0	603.385	0	0	0	0	0	0	0	384.975	0	4654.43	0	0	0	0	0	0	0	0	0	0	0	0	0	0	995.439	3682.88	0	0	0	0	34324.3	5165.14	0	0	0	2136.06	0	0
252	786.567	687.037	972.359			ENSMUSG00000009549	Srp14	7.01003	0	3849.77	736.921	0	1012.17	0	633.391	0	0	2021.67	14.2583	695.096	0	34.7293	5.86855	1209.6	1599.56	0	1020.42	1595.64	787.618	0	0	0	2845.09	3800.57	0	0	896.276	0	0	471.477	0	0	2452.36	0	0	9.32927	1773.14	2082.57	565.042
253	785.157	1062.4	267.635			ENSMUSG00000004264	Phb2	0	0	1541.65	1194.41	0	2576.86	0	0	1579.37	9.77418	0	967.785	0	3426.66	0	2297.54	0	1659.96	0	9.39033	0	1886.55	0	7076.63	0	139.162	0	741.933	2731.16	476.656	0	0	1437.24	0	0	651.068	0	580.537	2106.08	1998.67	4443.8	27.9138
254	784.302	1156.37	89.7807			ENSMUSG00000001909	Trmt1	70.1003	0	0	2097.01	36.9116	0	55.6268	0	0	0	0	2901.57	0	0	5139.94	0	0	0	0	0	10235.7	3542.72	0	0	1739.16	412.331	9467.91	0	113.404	0	0	0	0	9783.82	55.9028	0	209.835	18.4298	0	6045.26	5455.76	0
255	781.648	526.755	1257.45			ENSMUSG00000001062	Vps9d1	0	3430.68	0	1454.06	0	0	0	0	257.856	0	0	5186.47	13.9952	0	0	2394.37	0	0	0	0	0	0	0	0	0	0	0	1681.71	0	0	32.1213	0	0	0	0	0	0	7795.79	0	0	0	3390.25
256	781.16	721.544	892.443			ENSMUSG00000000827	Tpd52l2	0	1531.05	0	0	0	14346.9	0	0	32.232	0	0	0	0	38.5018	0	0	0	420.427	0	0	1189.36	0	0	0	0	0	0	0	0	0	0	0	2910.99	0	0	0	384.698	6026.53	2840.76	0	0	0
257	771.617	885.438	559.151			ENSMUSG00000001440	Kpnb1	1303.87	0	0	692.409	0	6073.04	1279.42	377.812	3029.81	0	0	1176.31	0	0	0	0	47.1272	2880.17	0	450.736	0	0	0	0	2088.93	0	0	0	1486.86	0	0	0	0	0	0	824.686	0	110.579	18.6585	5589.01	0	0
258	767.893	647.44	992.738			ENSMUSG00000014956	Ppp1cb	178.756	0	143.713	1965.95	69.2093	0	0	0	32.232	0	0	398.342	10.4964	834.205	3281.92	2632.05	521.345	0	0	4047.23	304.711	0	12.8069	4946.68	0	579.841	355.82	8.2437	42.5267	0	0	0	0	0	0	1350.97	0	2259.95	17.4924	2574.16	923.959	0
259	766.49	0.325906	2196.66			ENSMUSG00000000214	Th	0	0	0	0	0	0	0	0	0	0	0	0	0	0	0	0	0	0	0	0	0	0	0	0	0	0	0	0	0	0	0	0	18.2507	0	0	0	0	0	0	0	0	0
260	765.126	586.684	1098.22			ENSMUSG00000004070	Hmox2	1009.44	0	0	1580.18	0	0	0	0	112.812	0	202.167	5.34688	0	4735.72	52.094	0	1620	0	0	2619.9	29.4882	4282.09	0	0	0	0	0	0	0	1356.64	0	0	684.402	0	0	227.874	0	0	1973.14	2683.04	0	1375.39
261	764.365	609.673	1053.12			ENSMUSG00000002949	Timm44	686.983	321.331	139.358	2809.2	553.674	0	1112.54	400.036	64.4641	0	1368.52	114.067	0	0	0	4823.95	0	2068.31	5033.28	162.766	0	672.433	0	0	0	0	0	0	138.605	179.255	1306.27	24.1801	79.0864	780.304	1677.08	0	0	0	3106.65	1669.44	175.992	108.272
262	762.699	696.506	886.259			ENSMUSG00000006941	Eif1b	259.371	1256.97	0	1933.8	0	37.144	0	200.018	569.433	589.709	2877	3.56458	401.197	0	0	440.141	0	2769.02	150.115	0	871.539	1002.42	0	0	4129.28	257.707	2779.52	0	1562.46	1083.68	0	1922.32	428.892	2400.94	0	0	1608.74	377.81	1627.96	0	3431.85	16.9174
263	755.881	999.227	301.636			ENSMUSG00000000263	Glra1	0	5387.02	418.074	356.096	332.205	0	0	0	3287.67	390.967	248.821	1133.54	0	0	0	6232.4	6055.85	0	0	0	216.247	168.108	0	0	0	61.8497	340.35	461.647	0	0	192.728	0	7957.31	0	0	130.214	209.835	5031.32	167.927	62.2153	0	152.257
264	752.037	765.289	727.299			ENSMUSG00000020163	Uqcr11	1275.19	1141.84	674.619	333.166	312.071	1544.85	1524.68	418.22	671.013	973.863	2.82752	655.235	1558.56	808.537	0	1209.99	2993.65	857.988	231.194	259.515	1024.94	779.411	875.528	1270.85	794.942	1400.05	1099.81	380.709	1513.78	928.868	140.166	260.486	412.3	793.946	808.049	852.307	1332.13	196.026	931.23	120.189	223.99	86.2789
265	748.589	710.798	819.132			ENSMUSG00000002981	Clptm1	0	7522.93	0	0	0	0	16910.6	0	1826.48	0	10.3676	235.263	0	0	69.4586	0	7.85453	4590.87	0	0	0	273.954	4559.27	0	0	20.6166	0	0	25.201	0	0	0	0	0	0	0	0	0	0	425.138	0	0
266	744.966	670.058	884.795			ENSMUSG00000013701	Timm23	0	0	0	987.743	0	3231.53	0	323.839	884.079	1865.47	26.6594	1219.09	1731.41	1723.41	0	0	1686.48	1623.72	983.95	0	1213.23	2.66838	0	1937.44	1690.58	0	0	0	1998.08	6.98397	0	0	119.933	2186.57	0	0	0	1089.99	2259.02	4.44395	0	1745.88
267	744.925	733.892	765.519			ENSMUSG00000003299	Mrpl4	0	0	2142.63	0	0	0	0	1466.8	209.508	1632.29	46.654	0	6.99761	2162.52	0	1927.82	5.8909	0	0	2929.78	1140.21	284.85	12.8069	3912.14	2718.04	0	657.494	4303.21	0	0	0	2956.02	0	0	0	0	0	110.579	0	0	0	1063.26
268	742.831	737.922	751.993			ENSMUSG00000006095	Tbcb	7.01003	2485.59	0	0	0	18.572	0	1533.47	0	0	0	342.2	2570.46	0	0	757.043	384.872	884.347	644.614	150.245	0	3.11311	2569.92	0	2127.79	0	3135.34	2484.1	0	65.1837	0	0	0	0	0	43.4045	2891.06	73.719	769.665	1213.2	4399.8	1355.09
269	740.513	698.386	819.149			ENSMUSG00000000127	Fer	0	0	0	0	0	6797.35	0	0	0	0	0	6052.66	0	5826.6	0	0	0	1072.81	0	0	0	0	0	0	0	1484.39	0	11739	0	0	0	0	0	0	0	0	0	0	0	0	0	1573.32
270	738.51	865.929	500.661			ENSMUSG00000014592	Camta1	0	97.2094	29.8624	33.9139	696.048	429.809	3623.69	1304.88	672.268	1854.3	3314.66	718.009	211.928	51.3357	5328.47	291.751	2645.86	1035.54	0	32.1954	28.084	1998.62	0	0	557.973	645.004	720.48	1130.56	459.018	879.98	1881.39	3098.51	54.7521	0	0	241.825	19.9843	339.634	883.615	133.319	100.567	43.502
271	734.621	596.136	993.125			ENSMUSG00000021546	Hnrnpk	82.5626	46.2045	278.716	127.491	660.308	10.3178	12.3615	397.567	164.742	12.3082	546.025	359.627	897.768	761.479	1366.02	215.18	0	401.634	486.649	242.062	66.2574	929.783	110.045	2251.33	1.07955	1248.45	415.983	2.44258	303.812	870.927	2.37935	4113.31	1393.14	1734.01	0	347.236	0	997.255	94.3293	949.36	521.458	477.072
272	734.425	600.48	984.454			ENSMUSG00000005078	Jkamp	0	2018.72	0	2071.29	0	1225.75	0	0	38.6785	1708.53	0	0	0	5.13357	41.6752	0	3162.24	2429.78	0	0	1808.61	1352.34	2797.03	0	0	0	0	0	0	0	0	5353.48	0	0	0	130.214	0	519.719	1399.39	0	0	1378.43
273	732.245	796.682	611.963			ENSMUSG00000008200	Fnbp4	2355.37	727.721	2595.54	0	0	0	0	0	64.4641	114.032	5.18378	185.358	0	0	5799.8	0	7.85453	1667.21	4759.54	6.26022	268.67	211.692	3585.94	0	388.638	0	46.4113	0	900.935	0	0	0	0	0	0	0	0	0	0	2255.31	3226.52	3.38349
274	728.443	599.343	969.429			ENSMUSG00000020849	Ywhae	1072.54	239.908	136.678	739.584	114.994	1390.76	956.354	533.382	545.465	857.872	0	341.377	708.374	1077.06	376.679	44.6913	954.326	565.402	1077.98	252.817	1556.07	839.104	1609.73	1439.13	141.255	57.092	554.556	864.954	1333.23	7.5212	42.0047	114.391	916.748	76.1836	1051.4	741.216	478.854	344.495	241.126	397.221	0	797.592
275	724.271	679.231	808.346			ENSMUSG00000001100	Poldip2	0	0	209.037	4258.32	166.102	0	83.4402	0	4931.5	0	0	1711	461.843	320.848	104.188	0	0	2754.52	52.9819	0	49.147	0	0	34.7746	72.8697	0	0	0	170.107	0	449.698	0	0	0	0	0	0	0	27.9878	0	0	1882.91
276	723.875	1000.29	207.901			ENSMUSG00000001962	Fam50a	0	0	34.8395	0	0	0	0	488.933	0	2619.48	0	21.3875	0	0	0	0	0	2232.61	7134.9	0	1900.35	174.334	9084.38	0	1253.36	5215.99	20.6272	0	0	0	0	0	0	0	0	43.4045	0	2377.44	0	0	4927.78	1996.26
277	722.182	791.432	592.917			ENSMUSG00000001786	Fbxo7	0	0	0	3778.58	0	0	0	0	0	0	0	0	0	1548.63	0	0	0	19.33	9395.46	0	0	3735.74	17.0759	7859.06	2205.52	0	0	21.9832	0	0	0	0	36.5014	0	0	1562.56	0	1142.64	8284.39	0	0	0
278	721.54	645.711	863.088			ENSMUSG00000018171	Vmp1	0	0	813.751	2.11962	0	15.9189	0	33.3363	1321.51	0	2266.05	302.48	0	60.5028	0	414.99	1346.49	130.477	60.5508	2398.56	435.302	1538.32	0	0	1257.52	1413.71	1509.47	1559.24	1023.34	0	2147.54	5.18146	196.847	913.213	0	1041.71	0	0	39.9826	971.004	0	0.725033
279	718.961	499.606	1128.42			ENSMUSG00000014846	Tppp3	0	1119.93	979.861	1531.96	1065.82	0	20.8601	8.33409	717.163	1363.5	3.88783	1136.21	3.49881	3.20848	78.141	0	0	1221.41	0	1159.71	685.6	0	0	0	801.566	0	0	1780.64	0	1399.41	0	0	0	0	0	0	8.74313	0	552.759	2002.56	0	294.363
280	717.993	393.083	1324.49			ENSMUSG00000002319	Ipo4	0	0	0	415.446	0	0	0	0	0	0	0	3208.13	0	0	0	0	0	0	123.625	0	0	0	0	0	0	0	10.3136	681.479	0	0	0	0	0	0	0	0	3077.58	0	1735.24	5900.09	0	0
281	717.581	780.055	600.962			ENSMUSG00000004667	Polr2e	0	0	4128.48	0	4318.66	2131.14	0	0	2755.84	0	0	0	2729.07	0	0	0	1814.4	14.4975	0	0	1675.91	1760.47	0	3633.94	0	1345.23	0	0	0	0	5267.89	0	1327.74	90.0351	0	0	0	3469.4	0	0	0	0
282	716.409	806.928	547.441			ENSMUSG00000002332	Dhrs1	0	0	0	0	0	0	0	0	0	0	0	0	4413.16	17.1119	0	0	0	0	17.6606	0	969.833	0	0	0	0	24719.3	0	0	0	0	0	0	0	0	0	0	0	0	2854.76	0	0	507.523
283	716.382	905.576	363.22			ENSMUSG00000005687	Bcas2	75.7084	1519.71	0	0	0	0	0	960.087	1495.57	1427.03	0	1770.89	2261.63	0	0	63.3804	2205.55	1873.08	3825.3	1990.75	2937.02	661.225	10.2455	0	1270.85	12.3699	4888.66	0	0	733.317	0	0	620.524	792.309	0	3359.51	13.989	0	0	1374.96	0	140.076
284	711.328	387.91	1315.04			ENSMUSG00000014226	Cacybp	6.0086	16.2016	1642.43	3120.08	0	0	0	1257.26	0	0	4.44324	48.8857	11.9959	755.368	0	618.713	0	1826.68	741.747	0	0	237.486	0	0	0	0	22.1006	0	0	0	0	1057.02	0	0	0	372.039	3996.86	7.89847	907.604	71.1032	0	1432.67
285	709.982	951.192	259.722			ENSMUSG00000001418	Glmp	0	0	0	0	0	0	12237.9	2466.89	0	6.51612	0	0	0	342.238	138.917	0	0	0	0	0	0	0	0	23.1831	0	9071.29	0	0	0	0	0	10760.2	4550.51	0	0	0	0	1603.39	2845.43	3141.87	0	409.402
286	707.008	840.624	457.592			ENSMUSG00000006675	P4htm	0	0	3780.09	252.235	2085.51	4921.58	1140.35	0	977.705	0	5.18378	905.404	0	941.154	0	2036.39	0	1024.49	0	0	1703.76	3.11311	8.53795	0	0	0	0	0	2935.91	0	0	7894.81	0	0	4556.08	0	11.6575	1981.2	0	855.461	4047.82	1.69174
287	706.026	558.424	981.549			ENSMUSG00000000743	Chmp1a	0	1927.99	0	0	0	0	0	0	0	0	0	0	2029.31	0	0	0	176.727	0	0	0	7322.9	0	0	0	7476.43	0	0	0	0	0	0	0	0	450.176	0	0	0	0	0	0	0	0
288	704.497	541.607	1008.56			ENSMUSG00000012848	Rps5	0	972.094	0	813.934	1629.38	1217.79	0	76.1974	0	1516.39	4.44324	0	0	1738.08	29.768	910.464	0	269.239	15.1377	3380.52	1828.27	837.872	0	9.93559	4.16398	229.727	0	9.42137	2041.28	1208.23	0	0	2.60725	1594.91	0	651.068	1708.66	750.354	0	928.786	0	1.45007
289	703.992	560.628	971.607			ENSMUSG00000003039	Fam32a	12225.5	18.9018	0	0	0	0	0	0	2320.71	0	0	7.12917	37.3206	8.55595	0	3485.92	0	0	0	0	58.9763	0	0	0	0	2824.47	0	0	0	3308.07	64.2426	0	0	0	0	130.214	23.315	0	18.6585	2530.09	0	1498.88
290	703.118	643.167	815.026			ENSMUSG00000022841	Ap2m1	2.15693	1570.31	905.827	826.326	684.285	391.44	55.6268	709.466	413.231	659.632	1413.18	536.881	2371.29	1249.83	5.34297	426.147	2599.25	246.086	1.35851	442.068	1017.72	617.833	781.551	87.3823	1044.84	520.172	490.294	0	0	640.555	904.337	1.86001	1571.43	761.836	0	801.314	1472.43	514.616	1000.38	479.377	4.51262	1022.85
291	697.505	729.964	636.914			ENSMUSG00000021250	Fos	68.5426	1959.49	1169.06	514.361	1070.44	2437.06	6.18076	1197.64	439.311	744.285	2384.54	697.866	723.605	635.041	38.5881	1739.7	1411.2	0	967.411	496.644	615.975	714.633	1282.59	0	0	1234.7	0	2.44258	0	21.7279	2645.84	0	7.43548	1927.42	18.6343	491.918	0	2277.1	2109.45	99.0837	0	239.476
292	694.758	613.85	845.787			ENSMUSG00000019087	Atp6ap1	0	36.6918	1893.63	675.535	1074.78	0	19.633	1588.38	1630.56	10.3491	18.2957	52.8397	3.29299	1.50987	0	0	4.15828	559.433	2661.56	2.20949	228.967	743.851	9.04018	2258.3	61.7249	2208.4	2244.12	0	0	923.116	1439.79	8.53416	1562.05	2033.73	0	1302.14	4.11441	1268.4	3.29268	726.456	0	626.94
293	685.872	691.121	676.074			ENSMUSG00000023004	Tuba1b	254.464	17.0117	342.298	341.259	431.866	961.101	1806.48	498.378	663.98	495.551	1.55513	656.062	1082.53	1305.21	20.8376	669.015	1364.92	432.75	18.5437	859.216	752.44	269.44	1677.71	330.359	410.256	213.381	1123.93	1292.61	2.83511	348.325	1538.61	50.7783	1121.51	90.0351	511.51	273.448	771.144	974.473	1081.73	1168.09	1205.55	505.493
294	678.026	765.234	515.24			ENSMUSG00000018770	Atp5g3	7.88629	2066.21	228.634	281.909	1515.68	1772.46	0	1054.26	846.091	1330.51	590.951	278.038	1504.49	216.572	455.822	539.173	521.345	315.321	1682.18	314.576	427.578	375.909	3.20173	108.671	1779.84	81.1777	75.4184	32.9748	571.747	702.762	790.986	3051.23	499.613	652.755	125.781	1253.31	1757.37	117.49	1546.33	1.94423	32.9985	550.028
295	677.179	420.783	1155.78			ENSMUSG00000004460	Dnajb11	0	0	0	0	0	3134.02	0	0	0	635.321	0	1855.37	0	853.456	0	0	5.8909	0	0	0	943.621	1909.9	0	0	7.28697	0	0	49.4622	0	0	0	0	0	0	0	0	0	2280.68	1609.3	0	5367.76	1007.43
296	677.026	674.797	681.187			ENSMUSG00000003721	Insig2	0	28.3528	0	140.955	8471.22	0	0	0	1257.05	1275.53	0	219.222	0	0	0	0	0	442.174	0	647.933	4.9147	42.027	0	0	3767.36	77.3121	0	2423.65	0	5976.53	3003.34	0	4.56268	0	0	32.5534	909.285	96.7562	1056.54	0	0	466.921
297	676.451	559.178	895.359			ENSMUSG00000021477	Ctsl	1.55779	615.36	929.053	425.337	0	2.06355	0	160.508	647.029	206.344	1.15195	525.974	1.03668	1875.65	7.71763	976.788	1452.22	321.093	1018.43	1107.36	1.45621	1021.1	341.518	0	185.683	146.607	0	0	660.826	644.594	0	0	238.611	1013.73	3198.88	38.5818	3144.93	360.404	689.329	414.769	2822.39	0
298	674.435	631.039	755.441			ENSMUSG00000002635	Pdcd2l	0	0	0	128.59	0	0	0	0	0	0	0	1874.97	0	0	0	2687.8	0	1237.12	4114.93	3781.17	0	0	0	0	0	0	10.3136	0	0	0	0	0	0	4441.73	0	0	3590.51	0	0	0	0	906.775
299	666.213	591.818	805.084			ENSMUSG00000018340	Anxa6	0	153.915	477.799	447.24	0	986.969	0	0	0	499.879	0	38.192	0	1.83342	14.884	1312.88	0	0	348.167	0	0	478.975	10.9774	0	1827.99	0	0	2760.46	0	136.187	0	2072.58	792.603	0	0	0	2552.99	1046.55	1245.46	0	678.827	195.034
300	665.883	613.857	762.999			ENSMUSG00000005732	Ranbp1	908.5	2166.15	0	546.014	66.4409	1849.77	0	333.363	12.8928	781.934	0	1137.82	1181.2	10.2671	0	661.973	2120.72	887.247	0	0	908.236	0	2950.72	2003.02	163.228	12.3699	6.18817	0	816.512	0	0	0	0	1908.74	2683.33	0	1706.66	0	352.646	1175.87	0	576.546
301	664.946	588.039	808.504			ENSMUSG00000003464	Pex19	0	0	287.426	66.768	0	0	959.563	0	273.972	0	7.77567	187.141	2190.25	6.41696	7449.44	8.80283	0	848.104	2476.91	9.39033	235.905	508.994	12.8069	1234.5	218.609	1716.33	0	16.4874	0	12.2219	0	0	0	0	0	0	0	3262.07	0	3577.38	0	1745.88
302	660.569	414.975	1119.01			ENSMUSG00000005378	Bud23	277.597	941.311	0	5.93494	0	2473.79	0	0	2552.78	0	0	0	0	0	0	0	0	226.161	0	0	0	0	0	0	623.764	0	2240.12	0	2268.09	1398.19	0	0	0	0	0	0	0	0	0	0	0	0
303	659.566	777.516	439.393			ENSMUSG00000007458	M6pr	0	9.45092	0	1473.84	0	0	0	3322.52	10.744	0	0	0	4.66508	2643.79	34.7293	223.005	6342.54	0	688.765	0	3.27646	0	4200.67	0	0	0	4687.54	0	2085.38	0	6670.52	0	0	0	0	0	0	0	1250.12	0	0	1842.31
304	658.318	771.363	447.3			ENSMUSG00000004815	Dgkq	0	0	0	0	0	1002.89	0	0	941.176	3.90967	0	4123.51	0	5.13357	0	2267.61	0	5665.62	0	0	0	2756.97	0	0	0	0	0	0	0	0	0	0	0	0	0	4218.92	0	8028	5670.33	0	0	0
305	652.89	616.131	721.507			ENSMUSG00000003458	Ncstn	0	0	0	786.379	0	0	0	2766.92	1257.05	0	9097.53	0	0	0	0	0	0	1014.82	79.4729	0	0	0	12.8069	0	0	0	0	0	0	207.773	11049.7	0	1747.51	0	0	0	0	953.74	6.99695	0	0	0
306	652.442	443.657	1042.18			ENSMUSG00000006728	Cdk4	0	2372.18	3379.43	0	996.614	0	0	0	0	0	0	3.56458	0	0	0	0	0	4.8325	0	68.8625	1349.9	712.903	8.53795	0	0	10.3083	0	0	296.112	0	0	48.3603	6.08357	3991.56	363.368	0	0	1105.79	1161.49	1736.84	0	0
307	651.537	1000.58	0	143		ENSMUSG00000000305	Cdh4	10220.6	0	0	0	0	0	0	0	257.856	78.1934	0	106.938	1623.45	0	0	176.057	0	3624.37	1165.6	0	7961.81	224.144	0	0	0	0	30.9409	0	6993.27	0	0	0	7537.55	7743.02	0	2604.27	0	0	0	0	0	0
308	647.38	775.351	408.501			ENSMUSG00000005981	Trap1	2834.86	0	2822	0	0	2696.65	0	0	0	0	10326.1	842.668	3571.58	0	0	0	0	75.387	0	0	0	0	0	695.492	0	12.3699	2549.53	0	0	0	0	0	576.723	0	0	6093.99	0	2156.28	0	6.22153	0	351.206
309	645.787	902.81	166.011			ENSMUSG00000000194	Gpr107	42.0602	0	0	0	0	0	0	0	0	19.5484	31009.4	0	0	0	0	70.4226	0	3334.42	0	0	0	0	0	69.5492	0	0	0	0	0	0	0	0	18.2507	0	0	0	0	0	0	0	0	0
310	645.783	753.224	445.225			ENSMUSG00000007038	Neu1	0	0	2247.15	0	0	0	0	1689.04	0	1772.38	2954.75	0	0	0	0	1719.49	0	1116.31	0	0	0	0	0	69.5492	0	0	0	0	6.30024	2061.43	0	0	12.1671	5312.07	0	0	1014.2	3722.81	0	0	3021.2	2143.44
311	643.189	821.534	310.277			ENSMUSG00000004892	Bcan	0	0	3574.53	0	0	434.585	0	13.3345	335.213	0	3750.98	586.018	0	5.13357	41.6752	7521.14	0	591.498	0	0	0	0	0	0	0	1966.82	0	1437.7	4286.69	0	0	0	1675.42	0	0	0	2853.76	2819.75	503.78	0	0	968.354
312	642.99	511.789	887.899			ENSMUSG00000001999	Blvra	0	2419.44	0	0	0	0	0	88.8969	0	267.161	0	2609.28	242.584	0	0	1443.66	157.091	0	0	3893.86	0	0	0	5007.54	0	0	0	0	0	0	0	0	0	0	0	0	0	0	3545.12	10.3692	0	1153.77
313	638.632	181.764	1491.45		26	ENSMUSG00000004110	Cacna1e	0	0	731.63	0	0	0	0	0	0	0	0	0	6.99761	0	0	0	5.8909	50.7412	0	0	0	0	12.8069	0	0	0	6923.02	0	0	0	0	0	4.56268	0	0	0	0	843.161	0	0	0	5.07523
314	637.42	832.294	273.656	21		ENSMUSG00000021196	Pfkp	43.618	934.591	812.922	151.671	2144.97	1258.77	6.18076	1311.23	1520.88	0.724013	991.83	1127.99	91.2281	284.248	100.329	1133.28	344.727	854.815	2786.46	2849.1	378.614	1490.14	1140.29	566.697	406.991	293.213	0	43.9664	651.025	1633.21	1215.85	59.107	759.095	266.771	0	1036.89	792.71	1523.53	201.098	588.741	6.51823	204.137
315	637.217	729.035	465.822			ENSMUSG00000003872	Lin7b	3017.82	0	0	1031.2	0	1671.48	0	0	644.641	0	0	785.991	1798.39	0	0	2808.1	0	1587.48	0	4516.75	1818.44	817.192	0	0	1916.47	1360.69	0	0	0	769.983	0	0	547.521	0	3689.58	0	0	345.558	1931.16	0	0	390.793
316	634.396	776.578	368.989			ENSMUSG00000005514	Por	0	0	1776.81	35.6096	0	3955.83	0	5080.46	0	0	0	0	0	0	541.777	0	0	1159.8	0	255.417	0	0	8698.46	0	0	667.977	6361.44	4629.66	0	29.3327	0	0	1054.89	0	0	0	0	11.0579	0	0	1055.95	0
317	632.434	556.214	774.709			ENSMUSG00000005417	Mprip	0	68.0466	62.7111	0	3698.54	0	0	0	77.3569	0	1642.22	325.09	2295.22	723.833	0	2098.59	0	0	0	172.782	0	0	0	0	0	12.3699	235.151	0	551.901	332.437	0	0	3033.27	0	0	182.299	2783.81	917.802	0	0	35.1984	0
318	629.763	737.628	428.415			ENSMUSG00000003316	Glg1	0	0	9432.8	7.41867	0	167.148	7467.9	0	1321.51	244.354	0	53.4688	272.907	571.109	0	0	0	28.995	0	253.539	9.82939	0	0	0	0	2984.25	2181.33	0	1616.01	0	0	0	4.56268	5762.25	0	0	0	3773.49	0	15.5538	0	0
319	627.381	644.81	594.848			ENSMUSG00000005481	Ddx39	0	0	0	0	0	0	0	1880.17	12.8928	0	0	0	0	0	0	0	0	0	0	0	2480.94	0	0	0	0	0	0	0	0	0	7118.07	0	0	0	0	3645.98	0	0	1315.43	0	5068.57	0
320	626.675	701.684	486.659			ENSMUSG00000007812	Zfp655	0	0	0	647.897	0	9.286	0	1322.34	0	426.806	5.18378	0	9.33015	59.8916	0	1314.56	942.544	816.692	0	0	3237.15	15.5656	5208.15	7151.97	0	0	61.8817	10.9916	6.30024	619.245	0	0	0	0	27.9514	1649.37	11.6575	0	0	3795.14	0	583.652
321	622.563	755.02	375.311			ENSMUSG00000000001	Gnai3	0	0	0	8101.19	0	0	0	0	386.785	0	0	0	0	25.6678	0	21655	11946.7	0	0	0	0	0	0	0	0	0	0	0	0	0	0	0	0	0	0	0	69.945	0	0	0	0	0
322	621.603	529.398	793.718			ENSMUSG00000002658	Gtf2f1	0	0	2612.96	178.048	0	0	0	2400.22	0	0	10.3676	0	0	0	0	539.907	0	0	0	0	0	0	0	0	4265.3	0	0	0	0	0	0	0	0	0	0	0	279.78	3741.24	0	0	0	243.611
323	621.291	677.495	516.377			ENSMUSG00000018326	Ywhab	0	0	1201.96	137.775	0	3.97971	35.7601	1609.67	188.788	758.197	282.146	209.292	1431.51	25.6678	0	0	291.179	1667.21	83.2573	2183.92	435.302	585.71	2030.81	1867.89	462.202	22.0892	453.063	4.71069	0	754.269	0	373.065	421.07	0	1197.92	306.932	4.99607	27.6446	459.8	1219.87	414.839	1504.44
324	616.754	801.523	271.852			ENSMUSG00000000976	Heatr6	0	28.3528	3396.85	0	0	0	0	0	0	0	0	0	0	359.35	0	0	541.963	275.452	6967.12	0	176.929	3661.02	8452.57	0	0	0	0	0	0	0	0	0	0	0	0	9766.02	34.9725	0	41.9817	0	0	2217.88
325	616.502	565.238	712.193			ENSMUSG00000018574	Acadvl	0	1073.62	857.052	648.886	4628.72	7.4288	11.1254	244.467	244.964	2.60645	2.07351	0	1.86603	3.42238	0	0	1162.47	0	3.53213	5.00818	0	0	0	23.1831	3.88638	1451.41	3001.26	0	680.426	593.172	8.56567	62.8683	1.21671	2136.83	11.1806	850.729	704.113	700.331	136.207	0	0	510.907
326	616.122	904.603	77.6243			ENSMUSG00000001054	Rmnd5b	0	0	0	0	24250.9	0	0	0	0	0	0	0	0	12.8339	0	246.479	11.7818	1667.21	0	0	0	0	25.6139	0	0	3370.81	10148.6	0	0	0	0	0	9.12536	0	0	0	0	0	0	0	0	0
327	615.195	648.459	553.104			ENSMUSG00000019970	Sgk1	1536.2	996.397	4.97707	48.0447	0	0	11284.3	200.018	64.4641	0	1173.02	460.341	1.33288	1012.05	1716.62	1364.86	0	0	2.52295	1622.29	1.87226	460.741	2.43941	102.668	0	1917.34	487.687	3696.32	0	2656.24	214.142	3.4543	35.6324	600.234	335.417	0	3.33071	889.894	0	556.975	0	1.93342
328	614.971	381.04	1051.64			ENSMUSG00000001630	Stk38l	42.0602	75.6073	0	0	775.144	0	0	44.4485	0	91.2256	0	185.358	0	0	0	0	1759.42	135.31	105.964	0	0	1606.37	0	23.1831	855.004	41.2331	185.645	0	0	0	0	0	0	0	0	564.259	0	0	0	0	527.977	0
329	614.603	809.626	250.56			ENSMUSG00000000708	Kat2b	0	0	0	0	55.3674	0	0	0	5640.61	0	0	3004.94	0	12.8339	0	0	4948.36	0	0	0	0	0	17110.1	0	0	0	0	0	0	7186.5	0	0	666.151	0	0	0	0	0	0	0	0	5.07523
330	612.613	692.392	463.694			ENSMUSG00000015377	Dennd6b	0	0	0	319.003	0	0	20.8601	1600.14	2489.93	0	3.88783	2157.46	0	0	26.047	0	2.94545	0	3702.11	0	1467.04	1263.15	25.6139	8.69365	1639.57	0	0	0	567.022	794.426	8279.26	9.06755	0	0	293.49	0	0	2142.46	0	0	3607.84	0
331	611.231	563.02	701.223			ENSMUSG00000016252	Atp5e	772.378	536.125	826.646	830.891	392.605	663.527	652.351	587.932	498.132	815.699	1000.94	262.483	1972.05	338.349	0	323.304	1002.52	179.242	549.085	925.375	591.551	242.823	1522.86	581.684	1481.24	871.518	0	0	790.394	84.4425	0	600.107	19.9099	736.651	1463.64	580.042	1093.69	65.3419	432.539	483.583	0	191.936
332	610.15	785.516	282.799			ENSMUSG00000015090	Ptgds	0	1552.31	4141.55	1784.19	1148.87	1183.96	0	1658.48	0	1947.5	1648.44	0	409.36	1706.91	0	0	801.162	1051.07	178.814	4.69517	0	151.764	0	0	539.235	0	0	1714.69	0	446.101	4930.62	9.06755	974.132	1823.21	0	0	0	2467.28	1067.03	1213.2	4091.82	11.4193
333	606.251	651.749	521.322			ENSMUSG00000002109	Ddb2	0	0	0	0	0	0	0	0	0	0	0	0	0	8.55595	14239	7617.38	0	86.985	0	0	0	0	0	0	0	0	0	0	0	0	0	48.3603	0	0	0	7205.15	0	0	0	0	0	2564.68
334	602.759	365.403	1045.82			ENSMUSG00000000959	Oxa1l	6624.48	0	0	0	0	0	0	0	3029.81	0	0	0	1791.39	0	0	0	0	0	0	0	0	0	0	0	0	0	0	0	0	0	0	0	4170.29	0	0	0	0	0	0	544.384	0	0
335	602.53	362.843	1049.94			ENSMUSG00000003437	Paf1	0	737.172	0	7.41867	0	0	0	633.391	1627.72	0	0	465.178	0	0	0	572.184	4129.52	0	13.2455	1267.7	0	975.961	0	0	0	0	0	16.4874	0	0	0	0	2678.29	1980.77	0	1139.37	0	0	0	0	0	0
336	599.648	609.199	581.821			ENSMUSG00000000600	Krit1	0	425.291	0	0	0	0	0	0	0	0	3452.4	1080.07	0	25.6678	0	0	0	0	105.964	0	0	0	0	0	0	0	1222.16	758.42	18.9007	0	0	0	1615.19	0	0	0	0	27.6446	0	0	16103.3	0
337	598.663	751.23	313.869	54		ENSMUSG00000007656	Arpp19	0	113.411	17.4198	1904.13	1051.98	0	27.8134	2778.03	1611.6	241.096	4105.55	2142.32	401.197	0	34.7293	680.752	569.454	1212.96	0	0	609.422	2639.92	17.0759	208.647	19.4319	1020.52	2207.12	703.462	2967.42	1108.12	10.7071	0	0	0	0	21.7023	11.6575	18.4298	163.262	150.354	0	0
338	598.306	817.815	188.556	87		ENSMUSG00000004187	Kifc2	0	652.113	1201.96	0	7253.13	0	0	1000.09	934.729	0	0	171.1	0	0	0	0	5.8909	659.636	0	0	4413.4	5795.06	0	208.647	0	15.4624	0	0	75.6029	12.2219	48.1819	108.811	1355.12	0	83.8542	4069.17	2622.94	2294.5	1637.29	0	0	2573.14
339	596.196	577.882	630.384			ENSMUSG00000005609	Ctr9	1219.75	0	522.593	29.6747	0	0	0	2133.53	2462.53	0	0	132.603	0	0	0	0	0	0	0	0	436.425	3283.71	0	13.9098	5.82957	2028.67	55.6936	0	0	0	0	87.0485	0	0	0	0	13.989	0	0	0	2499.09	0
340	594.351	604.777	574.889			ENSMUSG00000016427	Ndufa1	1074.45	304.148	864.653	202.327	815.411	1251.08	1031.62	151.529	5.86037	506.48	585.296	0	2641.28	473.688	0	0	1317.42	825.039	669.499	290.247	307.392	27.169	959.355	0	1248.06	5.6227	0	749.427	2934.77	484.433	432.177	2776.32	0	753.021	1829.55	307.778	1182.71	0	521.591	265.829	159.993	139.338
341	592.517	234.023	1261.71		53	ENSMUSG00000018451	6330403K07Rik	0	0	0	1226.55	0	635.162	0	435.595	12.8928	513.47	2.07351	320.813	0	3.42238	0	622.066	1415.39	0	0	0	572.726	1107.02	0	4.63661	0	32.9865	0	233.022	0	0	0	4.83603	438.017	0	0	8.6809	1072.49	22.1157	3.73171	1262.97	0	356.62
342	589.79	521.057	718.091			ENSMUSG00000004933	Matk	0	0	0	0	0	0	0	186.684	1327.96	0	1175.68	513.3	0	0	0	0	0	2081.84	0	0	224.11	67.2433	0	5230.1	1480.71	346.358	0	0	0	0	0	0	2708.41	324.126	4427.5	26.0427	433.659	0	0	535.052	0	0
343	585.367	580.158	595.09			ENSMUSG00000006932	Ctnnb1	0	0	0	0	1790.21	0	27.8134	233.354	21.488	912.256	5494.81	0	0	3456.6	0	0	267.054	0	927.184	0	1392.5	0	0	11.5915	0	10.3083	0	0	0	0	449.698	0	0	3571.39	0	0	11.6575	9.21488	0	482.169	0	0
344	585.346	560.463	631.796			ENSMUSG00000018293	Pfn1	1138.63	4.05039	0	341.259	1313	326.336	0	552.431	488.085	834.994	0	258.178	329.888	880.04	0	711.771	683.344	710.377	3.78442	480.249	796.181	450.957	0	9.93559	988.945	8.83567	39.7811	0	2019.68	296.819	13.7663	404.154	222.919	12.8622	0	511.553	1598.74	118.477	919.599	0	540.547	767.085
345	584.827	507.327	729.493			ENSMUSG00000003813	Rad23a	0	396.939	3318.46	0	0	0	0	1433.46	1595.49	39.0967	0	0	0	0	0	2253.52	0	0	0	0	530.787	46.6967	0	0	0	92.7745	2459.8	4797.83	0	0	64.2426	18.1351	0	0	0	2701.93	1189.07	635.827	0	0	0	1476.89
346	584.044	868.367	53.3078			ENSMUSG00000000134	Tfe3	0	0	104.519	9644.27	3100.58	0	0	4733.76	0	0	0	0	0	0	0	0	0	0	0	262.929	0	2671.05	0	0	0	0	0	0	0	0	0	0	0	9543.72	0	0	0	0	6745.06	0	175.992	0
347	582.709	539.671	663.048			ENSMUSG00000019878	Hsf2	996.827	0	799.567	221.076	1566.9	654.663	0	0	322.32	309.841	1069.93	452.346	354.079	478.705	4980.18	605.635	0	230.51	0	67.6104	563.224	909.652	125.508	573.781	421.187	34.0173	375.932	306.666	769.26	117.331	0	1396.4	306.612	387.151	2951.67	110.682	20.9835	414.67	83.9634	471.281	457.58	128.911
348	577.107	452.002	810.635			ENSMUSG00000000276	Dgke	84.1204	0	0	0	0	0	0	0	0	0	0	0	0	0	0	0	0	2841.51	0	2403.93	1277.82	0	0	69.5492	0	0	0	0	0	0	0	0	0	0	0	0	0	110.579	1903.17	31.1077	0	0
349	576.796	134.825	1401.81		89	ENSMUSG00000010803	Gabra1	0	8.10079	14.9312	4.23924	0	3303.16	0	0	46.0458	0	0	699.677	47.9836	0	0	0	0	0	0	0	2.8084	0	0	0	1407.43	0	0	0	0	13.9679	0	0	0	25.7243	0	223.223	0	0	0	0	0	0
350	574.944	711.06	320.86			ENSMUSG00000002833	Hdgfl2	0	0	0	0	0	4624.43	0	22.2242	0	0	3825.63	1368.8	0	0	0	0	0	0	0	0	6.55293	1494.29	324.442	0	3147.97	0	123.763	0	1675.87	0	3319.2	0	0	0	0	0	23.315	8201.24	0	0	0	274.062
351	573.513	292.511	1098.05			ENSMUSG00000002059	Rab34	0	0	0	0	36.9116	0	0	0	0	0	10.3676	0	9.33015	0	0	0	0	0	0	12.5204	0	0	0	0	0	4040.85	0	6265.21	0	0	0	0	0	300.117	0	0	0	0	0	1534.65	0	0
352	573.185	432.669	835.48			ENSMUSG00000004317	Clcn5	0	70.8819	0	0	0	710.379	0	0	0	0	0	0	62.9785	0	0	8.80283	147.273	5393.07	0	0	285.052	4.66967	0	573.781	0	0	0	5589.23	0	0	0	0	0	0	0	0	0	0	0	0	0	1370.31
353	570.548	319.962	1038.31			ENSMUSG00000000184	Ccnd2	0	0	0	0	0	0	0	0	257.856	0	0	0	0	0	0	0	0	0	0	37.5613	0	0	0	0	0	0	0	7848	0	0	0	0	0	0	0	130.214	0	0	0	0	0	0
354	568.364	513.991	669.861			ENSMUSG00000015869	Prpsap1	4.20602	396.939	1400.55	0	77.5144	5.5716	467.265	833.409	290.088	1213.95	3.11027	1563.43	2.79905	3118.64	20.8376	1327.47	0	2618.25	1838.47	0	135.646	0	0	13.9098	1297.08	6.18497	742.581	0	0	1339.53	0	0	782.956	0	0	0	0	1227.42	2.79878	0	0	501.433
355	567.707	674.39	368.567			ENSMUSG00000004364	Cul3	0	14.1764	26.1296	2863.61	27.6837	0	0	0	1176.47	19.5484	10396.1	37.4281	41.9857	0	1146.07	52.817	0	7.24875	0	0	0	1111.38	51.2277	0	2339.12	5999.42	6079.88	0	0	0	0	0	515.583	0	0	0	104.918	13.8223	146.936	0	0	0
356	567.071	95.1535	1447.98			ENSMUSG00000002012	Pnck	0	0	0	0	0	0	0	0	85.9521	0	0	0	0	0	69.4586	0	0	0	0	0	0	0	0	0	0	41.2331	0	0	0	0	0	0	0	0	0	0	23.315	0	0	0	0	0
357	566.095	554.915	586.965			ENSMUSG00000005986	Ankrd13d	0	0	0	0	0	0	0	1706.82	0	3.90967	0	1420.13	0	5.13357	0	0	6211.37	0	0	0	3.93176	0	10.2455	13.9098	0	0	5996.34	0	0	0	0	0	2675.56	0	0	182.299	1147.1	0	5060.19	0	0	0
358	564.556	555.221	581.983			ENSMUSG00000005483	Dnajb1	0	0	167.23	2029.75	0	55.716	0	1520.14	0	0	3359.09	0	1097.23	4435.4	41.6752	35.2113	0	0	0	4492.34	2079.9	3.73574	0	0	0	0	0	13.1899	0	576.876	0	0	2146.28	0	0	0	0	0	520.573	1524.28	0	925.722
359	564.122	572.011	549.396			ENSMUSG00000005054	Cstb	1127.21	793.877	0	0	0	0	0	320.029	618.855	547.354	1909.7	205.32	2384.79	2433.31	0	0	358.167	614.694	0	0	342.063	579.039	0	1251.88	862.777	0	0	0	7.56029	713.762	2171.4	0	164.256	1980.77	0	989.623	0	0	0	665.704	0	0
360	560.355	797.279	118.097	165		ENSMUSG00000004865	Srpk1	0	3651.83	501.689	11.8699	0	0	0	2906.93	206.285	3.90967	0	12.8325	5.59809	51.3357	0	2338.03	0	2945.89	0	1232.01	0	1247.74	1618.8	0	5.82957	3748.09	0	0	0	0	0	29.0162	0	0	0	468.769	13.989	586.066	391.829	0	0	0
361	557.736	297.707	1043.12			ENSMUSG00000004455	Ppp1cc	0	2594.28	0	3190.03	0	0	0	0	0	1290.19	62.2054	0	0	109.088	0	0	0	0	0	9.39033	1921.65	0	0	0	0	0	92.8226	0	0	0	0	0	0	0	0	32.5534	1206.55	0	0	0	351.984	0
362	555.317	510.187	639.56			ENSMUSG00000015341	Golga7	0	0	0	1353.91	0	6.9645	7196.72	1383.46	0	0	0	0	3.49881	3.20848	0	4.40141	2.94545	0	0	0	0	0	2907.17	0	0	0	3527.26	0	0	0	0	0	0	3421.33	0	16.2767	0	898.451	1196.48	3044.66	0	0
363	554.247	645.79	383.367			ENSMUSG00000003037	Rab8a	0	0	0	5202.96	0	0	0	0	0	6.51612	0	0	0	4953.89	69.4586	4178.41	0	0	0	0	1251.61	0	0	0	0	0	123.763	0	0	0	0	0	0	0	111.806	173.618	0	3372.65	2173.72	0	0	534.591
364	552.31	678.929	315.954			ENSMUSG00000007721	Ccdc124	0	1124.66	1010.35	944.644	0	965.744	0	0	0	733.063	1892.08	1386.62	3242.23	0	0	0	0	57.99	1492.32	0	815.839	102.733	0	1553.26	825.856	0	5.15681	0	6.30024	1800.7	2237.78	2514.73	0	30.0117	83.8542	1454.05	2786.14	0	46.6463	865.83	1261.28	1512.42
365	550.157	629.717	401.645			ENSMUSG00000003279	Dlgap1	73.6054	0	365.815	0	636.725	0	125.16	16.6682	580.177	29.3225	4704.28	122.978	6.99761	0	0	3301.06	418.254	152.224	26.491	0	0	551.021	0	191.26	0	3324.42	7.73522	0	3345.43	146.663	0	36.2702	0	45.0176	0	0	157.376	0	0	0	0	0
366	549.511	842.813	2.01387	232		ENSMUSG00000001098	Kctd10	10557.1	0	0	0	0	4290.13	0	866.745	0	0	0	245.956	0	0	0	352.113	0	115.98	0	0	0	3408.86	0	0	0	0	0	0	18.9007	171.107	0	0	9399.12	0	0	0	0	0	1049.54	0	0	0
367	546.654	637.056	377.905			ENSMUSG00000002129	Sf3a1	0	0	0	0	0	0	0	0	3008.32	0	0	2374.01	0	0	0	0	0	0	0	0	104.847	0	85.3795	7349.03	0	0	0	0	0	0	0	0	1435.72	0	18895.1	0	0	0	0	0	58.6641	0
368	546.463	578.853	486.003			ENSMUSG00000027273	Snap25	229.785	913.959	951.426	852.929	872.851	604.273	584.082	567.208	414.277	1729.45	309.426	357.612	967.317	814.388	957.61	187.966	1016.18	498.032	387.625	104.398	680.974	619.006	134.096	479.685	815.068	837.699	954.389	551.843	215.413	1043.9	930.1	197.886	931.726	844.741	274.992	196.278	486.529	169.12	836.136	865.983	432.216	852.564
369	546.413	606.917	433.472			ENSMUSG00000026576	Atp1b1	742.433	326.853	793.871	938.253	862.239	598.477	395.638	723.661	921.33	541.204	420.061	552.471	139.638	575.652	35.1195	250.831	897.005	658.74	781.632	164.595	637.696	1069.93	2.30237	2136.49	884.261	373.183	811.763	967.755	341.912	561.386	692.232	1223.41	1074.54	880.119	868.692	740.315	373.302	659.123	611.015	537.918	1287.31	686.24
370	546.115	609.727	427.373			ENSMUSG00000001642	Akr1b3	0	0	0	0	0	0	0	0	0	0	0	2274.2	102.632	0	0	0	0	0	0	6372.91	0	498.098	0	0	0	0	6982.32	0	2570.5	2476.98	0	0	2031.91	0	0	0	5898.7	0	9.32927	0	0	1969.19
371	545.527	432.933	755.702			ENSMUSG00000015396	Cd83	0	0	0	0	0	0	0	0	0	3103.3	0	0	0	144.382	0	0	0	0	0	0	0	0	0	0	0	0	3.86761	0	4342.44	0	8.03032	0	0	0	0	0	8.74313	6.91116	0	0	0	0
372	545.286	599.323	444.417			ENSMUSG00000003545	Fosb	0	453.644	0	0	27.6837	0	0	1050.09	0	0	2457.11	663.013	0	1706.91	0	105.634	0	0	3271.63	0	0	0	0	4798.89	794.279	5721.1	0	1945.51	0	36.6658	16.0606	0	0	0	0	0	2150.81	1382.23	0	0	0	0
373	543.552	499.794	625.233			ENSMUSG00000005846	Rsl1d1	0	0	0	2237.47	0	0	0	0	1224.82	0	0	778.505	0	0	0	1514.09	0	835.056	0	157.758	581.9	0	3780.6	0	11.6591	0	0	4405.43	0	9.77756	0	0	302.962	0	0	2395.93	1328.96	962.033	44.7805	1070.1	0	393.838
374	536.115	571.606	469.864			ENSMUSG00000022055	Nefl	14.0201	533.032	1553.84	491.611	1531.83	176.434	3070.6	795.628	988.449	2.60645	589.914	511.874	835.049	810.248	1097.45	340.376	748.537	292.849	1200.92	10.0164	482.295	244.068	22.1987	892.548	33.0342	486.551	18.5645	1290.41	2.5201	97.7756	25.697	55.6143	351.022	0	162.118	260.427	1126.11	403.612	353.579	854.424	545.576	1279.3
375	532.912	265.159	1032.72			ENSMUSG00000003528	Slc25a1	0	0	0	0	0	0	0	2133.53	16.116	718.402	0	0	0	0	52.094	0	0	0	0	281.71	0	9.33934	0	0	0	0	0	0	0	134.441	32.1213	0	0	0	0	6087.48	104.918	1893.66	0	785.469	0	0
376	532.52	471.018	647.322			ENSMUSG00000001507	Itga3	0	0	0	0	0	0	0	311.139	0	0	3265.78	0	0	0	0	0	0	0	0	0	0	0	0	0	0	0	0	0	0	0	0	0	0	0	0	0	23.315	0	0	0	9327.58	0
377	531.874	620.591	366.268			ENSMUSG00000023456	Tpi1	1129.47	1074.64	1460.71	1139.22	469.948	1808.73	85.4754	569.157	196.537	1016.99	0.758602	604.067	1058.86	298.623	0	475.782	6.32194	1687.37	444.531	1026.07	381.668	658.31	720.936	230.7	253.089	1326	31.6955	464.864	181.631	610.501	111.249	0	1214.79	1018.93	0	987.718	1390.37	192.838	666.929	216.236	1777.09	1003.91
378	531.262	440.925	699.893			ENSMUSG00000015094	Npdc1	0	864.759	0	2203.35	0	0	20.8601	1808.5	32.232	7.33063	0	2432.83	2141.27	0	0	0	0	0	1860.99	0	2742.4	0	6.40346	0	1920.12	0	0	8.2437	0	219.995	1252.73	0	13.688	22.5088	0	0	0	2149.37	0	3.88846	87.9961	2012.33
379	531.094	542.795	509.253			ENSMUSG00000002748	Baz1b	0	0	0	1978.31	0	0	0	0	2643.03	0	10.3676	955.309	9.33015	1497.29	0	0	54.9817	0	0	0	6.55293	0	546.429	0	2885.64	0	0	0	2343.69	0	0	0	0	0	0	303.832	23.315	3225.21	0	0	0	1813.55
380	530.814	646.961	314.007			ENSMUSG00000001323	Srr	0	0	0	0	36.9116	0	0	155.57	0	2906.19	0	0	0	8.55595	21115.4	0	0	0	0	0	3099.53	6.22623	0	46.3661	0	0	0	0	25.201	0	0	0	511.02	60.0234	0	0	0	0	2127.07	0	117.328	3.38349
381	530.491	737.568	143.947			ENSMUSG00000001891	Ugp2	0	0	0	3669.77	442.939	0	0	0	21.488	0	0	99.8084	0	0	26185.9	1126.76	486.981	260.955	0	0	0	0	0	0	0	762.813	0	0	0	0	0	0	0	0	0	43.4045	2261.56	4423.14	0	0	0	0
382	529.575	423.239	728.068			ENSMUSG00000009927	Rps25	1027.47	105.31	701.767	8.47848	0	7.95943	71.5202	400.036	368.366	399.345	870.875	189.432	515.824	11.0005	0	845.071	13.4649	592.326	15.1377	493.663	761.076	645.749	1251.42	79.4848	0	8.83567	658.599	0	0	1019.66	18.355	1067.38	297.226	257.243	47.9167	837.087	0	260.649	623.728	635.485	125.709	746.784
383	529.035	443.464	688.769			ENSMUSG00000019804	Snx3	2.21369	1301.24	0	89.024	151.532	1765.32	1326.26	870.254	0	1.02886	0	460.394	935.47	611.975	0	539.289	58.2889	451.711	0	175.945	279.362	385.371	0	0	650.458	3.25525	0	3.47103	89.5298	74.6182	1078.6	2138.03	916.378	0	0	0	0	0	436.02	689.28	0	291.692
384	524.71	510.691	550.88			ENSMUSG00000014606	Slc25a11	0	0	0	1801.68	3670.07	1249.63	0	0	607.804	0	0	0	2639.1	2632.79	0	0	1693.21	2887.07	0	0	0	0	0	0	895.256	0	1812.25	0	0	0	0	0	1454.84	0	0	2288.04	0	0	591.742	1666.48	0	1177.45
385	522.141	702.399	185.659	135		ENSMUSG00000004843	Chmp2b	6166.03	0	20.9037	0	0	0	0	0	773.569	0	0	1997.59	0	0	0	0	4175.47	0	0	0	660.535	0	0	0	1014.35	0	1881.21	2994.11	0	0	154.182	43.5242	4015.16	0	0	0	13.989	11.0579	291.073	2009.56	35.1984	1548.96
386	520.896	126.981	1256.21			ENSMUSG00000003974	Grm3	0	0	0	22.256	0	0	0	0	0	0	0	0	0	0	0	0	0	0	0	178.416	0	0	0	17.3873	0	0	0	32.9748	0	0	0	0	0	0	0	1497.46	0	0	0	31.1077	0	0
387	518.034	312.997	900.769			ENSMUSG00000000340	Dbt	0	0	0	0	0	0	0	0	0	0	0	0	0	0	0	0	0	0	0	0	0	0	0	0	0	0	0	0	0	15839.6	0	145.081	0	0	0	0	0	0	0	0	0	324.815
388	516.574	254.786	1005.24			ENSMUSG00000005312	Ubqln1	0	0	4557.01	0	0	0	0	0	0	0	0	25.665	1892.15	0	0	0	0	463.92	0	0	770.624	3.73574	0	0	705.378	0	0	0	0	0	12.8485	0	0	0	0	0	0	22.1157	27.9878	18.6646	175.992	0
389	514.92	630.355	299.443			ENSMUSG00000016921	Srsf6	0	9.45092	0	0	9.2279	153.219	0	1205.66	934.729	750.982	0	1105.02	2.33254	2.13899	0	0	0	881.931	0	0	0	0	0	5430.63	2.42899	484.489	0	0	0	729.243	3356.67	3240.14	0	2761.08	13.9757	0	0	0	1061.2	1394.66	0	0
390	513.945	263.66	981.145			ENSMUSG00000002963	Pnkp	0	0	0	0	0	0	0	0	1611.6	0	0	178.229	0	0	0	0	0	318.945	0	0	3479.6	0	256.139	0	1690.58	0	0	0	0	0	0	0	0	0	0	0	23.315	1916.69	0	0	0	3.38349
391	512.056	300.26	907.408			ENSMUSG00000014601	Strip1	0	0	0	271.311	0	23.8783	0	0	653.85	0	0	0	0	326.348	0	0	0	0	0	0	2.8084	2847.17	0	0	0	0	0	0	151.206	0	0	2507.82	0	0	0	0	0	1769.26	0	0	377.126	1.45007
392	511.712	234.876	1028.47			ENSMUSG00000005089	Slc1a2	0	11.3411	0	0	708.703	0	0	266.691	0	0	2544.2	663.013	95.1675	1550.34	0	28.169	0	0	0	0	0	149.429	81.9643	13.9098	0	12.3699	389.855	65.9496	816.512	870.202	0	768.928	0	1476.58	201.25	494.812	0	0	0	0	35.1984	0
393	509.929	583.372	372.835			ENSMUSG00000003949	Hlf	42.0602	708.819	52.2593	14.8373	0	0	0	0	1821.11	2697.67	0	0	517.823	128.339	0	290.493	0	623.392	2940.5	0	1734.89	2671.05	0	0	1894.61	386.561	15.4704	0	0	12.2219	0	0	1177.17	5627.2	0	1139.37	0	0	0	31.1077	0	0
394	506.624	442.774	625.811			ENSMUSG00000006651	Aplp1	0	680.466	0	24.7289	387.572	2200.78	0	22.2242	10.744	0	393.967	0	1240.91	0	34.7293	0	3.92727	763.535	2631.44	6.26022	1838.1	3.11311	34.1518	0	286.621	1659.63	0	0	0	8.14796	0	36.2702	85.17	0	0	564.259	0	9.21488	0	4189.17	0	0
395	506.343	668.872	202.956			ENSMUSG00000007944	Ttc9b	1395	888.386	975.506	825.945	0	770.738	27.8134	233.354	1676.07	0	1036.76	285.167	1534.81	1240.61	0	1596.25	1162.47	367.27	2905.18	2159.78	914.133	339.329	435.436	208.647	1170.77	1453.47	0	2561.04	1008.04	0	0	0	0	0	0	282.129	652.82	0	0	1005.81	381.316	563.351
396	506.283	776.622	1.65022	158		ENSMUSG00000004951	Hspb1	0	0	668.918	0	0	111.432	4539.15	2400.22	0	0	0	0	0	0	0	2415.5	0	0	1875.56	202.831	1222.78	0	10.2455	2086.47	0	0	24.7527	7162.13	0	0	0	0	876.034	0	0	0	0	0	0	0	0	0
397	504.94	373.07	751.098			ENSMUSG00000015092	Edf1	0	1679.9	1123.57	0	0	473.586	0	225.02	427.075	1664.05	3.88783	0	0	0	0	572.184	1160.51	619.768	0	4.69517	926.42	0	0	8.69365	1246.07	7.73121	3.86761	0	1006.46	629.43	0	0	659.307	0	0	504.578	681.964	0	0	11.6654	637.972	0
398	504.359	386.942	723.537			ENSMUSG00000006717	Acot13	0	302.429	52.2593	736.921	793.6	0	4783.91	588.942	0	716.773	0	0	2925	1035.27	34.7293	0	1602.32	608.895	0	0	0	0	0	0	2079.21	72.158	5.15681	0	0	635.541	0	0	577.939	0	0	0	0	0	466.463	0	0	0
399	504.18	576.476	369.228			ENSMUSG00000020385	Clk4	0	756.073	705.5	560.11	1347.27	234.471	6.95335	408.37	604.351	255.758	32.3986	0	0	0	2778.35	548.71	0	6.04062	0	0	215.427	1016.43	441.839	2.89788	971.595	651.999	1.2892	0	1085.22	0	1739.9	1976.73	0	1590.62	0	830.111	0	628.915	1.16616	44.0692	1033.95	583.229
400	501.785	39.3318	1365.03			ENSMUSG00000000159	Igsf5	0	0	0	0	0	0	0	0	0	0	0	0	0	0	0	0	0	28.995	0	0	0	0	0	0	0	0	0	0	0	0	0	0	0	0	0	0	0	0	0	0	0	0
401	501.719	553.551	404.966			ENSMUSG00000008435	Rdh13	0	0	0	0	350.66	0	0	0	2213.27	0	0	2748.29	695.096	0	12710.9	0	0	594.397	0	0	0	1220.34	0	11.5915	0	340.173	0	0	0	0	0	0	0	0	0	130.214	0	0	0	0	1231.95	1214.67
402	500.989	763.466	11.0327			ENSMUSG00000001123	Lgals9	0	0	0	0	0	27.858	0	0	0	5669.02	15.5513	0	0	9214.75	0	0	0	0	0	0	0	0	0	0	0	0	0	0	0	0	0	0	0	0	0	0	0	0	0	0	0	0
403	500.825	450.664	594.459			ENSMUSG00000002477	Snrpd1	0	0	34.8395	3066.38	0	204.292	0	44.4485	687.617	4196.38	0	734.304	1670.1	0	0	2065.73	2505.6	0	0	0	0	0	0	0	1476.82	0	0	1626.76	0	0	0	0	0	720.281	0	1822.99	1025.86	1511.24	597.073	0	58.6641	514.29
404	499.957	766.128	3.10311			ENSMUSG00000015134	Aldh1a3	10.5151	0	0	0	0	0	0	0	0	0	0	0	0	6.41696	0	4.40141	8.83635	0	0	0	49.147	4.66967	19.2104	0	0	0	36699.7	0	0	0	0	9.06755	0	0	0	0	0	0	0	0	0	0
405	498.5	570.45	364.193			ENSMUSG00000002031	Ift46	0	0	5295.6	0	0	0	5228.92	0	0	0	6573.03	0	0	0	0	140.845	0	309.28	0	0	1494.07	0	0	139.098	0	0	0	0	0	0	0	0	0	0	0	0	0	18.4298	0	0	0	0
406	495.702	498.077	491.268			ENSMUSG00000022812	Gsk3b	392.562	0	774.509	125.547	17.0361	305.724	0	364.135	428.108	685.195	0	1347.41	36.6029	157.298	2292.13	1093.36	612.049	611.125	544.763	1.92622	153.742	916.692	1207.13	3680.76	233.183	1.58589	823.503	412.608	0	282.045	0	1045.33	167.532	4.61719	1616.88	30.0493	952.328	0	19.3762	134.002	397.111	223.831
407	493.779	567.026	357.05			ENSMUSG00000000538	Tom1l2	0	0	0	0	0	0	0	400.036	0	0	0	6619.43	13.9952	0	0	580.987	0	1507.74	0	0	9.82939	0	5481.36	0	0	0	0	0	0	0	0	3373.13	0	0	0	0	0	0	0	0	0	0
408	489.608	613.82	257.745			ENSMUSG00000002329	Mdp1	0	0	0	0	0	0	222.507	3044.72	4168.68	0	0	3115.45	0	0	0	0	0	3566.38	1377.53	0	2824.31	0	0	0	87.4436	0	3846.98	0	12.6005	0	0	0	2920.11	0	0	0	0	0	0	0	0	903.391
409	489.082	630.67	224.786			ENSMUSG00000001844	Zdhhc4	0	0	0	0	0	4382.99	0	0	0	0	9952.86	2766.12	0	0	0	0	0	0	0	0	0	0	0	0	0	0	0	0	0	2493.28	0	0	0	0	0	43.4045	0	0	0	0	9855.56	0
410	488.218	701.029	90.9698	99		ENSMUSG00000008658	Rbfox1	0	0	2142.63	989.156	0	0	3866.06	2233.54	0	1453.09	264.373	3054.85	93.3015	0	0	23.4742	1001.45	1082.48	238.419	0	229.352	2197.86	25.6139	428.886	2603.88	216.474	0	0	623.724	8.14796	3190.71	0	2077.54	0	0	672.77	2168.3	1244.01	0	0	2522.55	642.863
411	487.578	417.351	618.666			ENSMUSG00000021288	Klc1	0	926.19	793.566	256.082	0	753.198	271.953	2.46936	883.397	508.981	163.577	1346.62	793.063	135.944	7.71763	6.52061	548.945	548.757	1.96229	1.39116	337.84	729.16	5.69197	1290.52	1.07955	0	0	1057.64	0	678.997	4.75871	0	1547.26	0	6.21142	0	1637.23	0	629.207	18.4342	0	1380.84
412	486.976	444.287	566.663			ENSMUSG00000011884	Gltp	0	0	0	4.23924	0	0	0	0	0	0	0	0	1795.39	3.66683	0	316.902	6.73246	0	0	0	0	0	4339.72	0	1340.8	2403.3	0	9.42137	0	1312.99	8057.85	10.3629	0	0	0	0	0	0	175.923	1190.98	226.276	0
413	484.749	513.005	432.005			ENSMUSG00000001379		0	0	0	0	0	0	0	1755.71	0	0	4323.27	0	923.685	0	0	0	0	0	0	5358.75	0	0	0	0	0	0	0	0	0	0	0	0	0	0	0	0	0	2543.31	0	0	0	1569.94
414	484.454	519.915	418.259			ENSMUSG00000018476	Kdm6b	2243.21	230.602	466.849	189.918	612.733	130.004	0	408.926	709.105	835.366	545.334	694.381	0	77.0035	3681.31	870.893	113.105	251.29	0	753.731	778.488	1353.58	1185.07	361.656	303.138	593.757	1167.5	0	466.218	84.7388	4.28284	0	0	264.103	1274.58	625.025	102.586	611.868	104.488	566.16	93.8625	17.5941
415	482.699	157.568	1089.61			ENSMUSG00000002930	Ppp1r17	0	0	0	0	0	0	0	0	0	0	0	0	0	0	0	0	0	309.28	17.6606	0	0	0	17.0759	8461.81	0	0	0	0	0	0	0	0	0	0	0	0	0	0	0	0	0	0
416	482.293	447.706	546.855			ENSMUSG00000012422	Tmem167	0	0	1508.05	610.451	0	1997.82	23.8401	104.771	0	0	0	1029.66	0	1646.41	297.68	5.03019	0	1209.51	3247.04	0	0	0	0	0	0	0	0	0	2505.7	6.98397	0	1212.46	0	0	0	0	0	0	787.657	1066.55	0	943.993
417	481.174	487.391	469.568			ENSMUSG00000022956	Atp5o	456.191	580.141	581.552	280.768	289.614	731.451	0	398.327	54.5465	828.048	580.583	568.14	902.872	223.771	0	442.398	992.088	851.263	734.955	308.196	1007.64	568.024	554.31	827.457	606.126	15.8589	135.664	405.844	1311.42	335.947	334.391	518.943	185.315	434.015	1040.65	250.411	704.83	104.908	468.616	268.802	568.59	279.528
418	480.003	639.636	182.02			ENSMUSG00000000374	Trappc10	0	0	3658.15	0	7087.03	0	0	0	0	19.5484	31.1027	363.588	0	0	0	35.2113	0	0	0	0	0	0	0	0	2914.79	0	0	0	0	0	0	0	0	0	0	2864.7	0	0	0	0	0	0
419	478.014	175.891	1041.98		44	ENSMUSG00000004633	Chn2	0	0	0	0	0	0	0	33.3363	0	0	0	0	0	0	0	0	0	0	0	0	0	0	0	0	0	0	0	0	0	12.2219	0	0	0	0	0	8789.42	0	0	62.9726	0	0	0
420	477.616	482.496	468.507			ENSMUSG00000016534	Lamp2	3.50502	4.72546	26.1296	647.897	0	668.592	13.9067	5.55606	5.37201	566.902	0	19.6052	0	1632.05	0	1875	0	31.4112	1342.21	3.13011	311.264	0	0	498.436	0	0	2.57841	2291.75	0	0	1579.3	0	0	1110.43	0	672.77	1299.81	4.60744	11.6616	375.884	2199.9	1336.48
421	475.171	518.114	395.009			ENSMUSG00000021748	Pdhb	325.967	498.198	37.328	364.575	304.521	1104.37	0	859.602	1252.45	0	14.4405	793.629	0.999659	572.943	7.442	466.55	2283.99	662.743	870.417	8.04886	1215.33	635.075	773.904	948.849	485.104	344.591	7.73522	0	1535.01	715.857	16.0606	2896.43	350.023	6.43108	0	41.8544	299.764	5.92385	1086.53	745.473	6.28543	1190.87
422	471.995	644.231	150.488			ENSMUSG00000005656	Snx6	0	1360.93	0	385.771	2945.55	0	0	13.3345	1289.28	1505.22	0	936.773	0	4779.35	0	0	1347.84	69.588	5234.61	0	0	0	0	0	0	0	0	0	0	1447.08	38.5455	14.5081	657.026	0	0	78.1281	0	0	0	0	0	71.0532
423	470.932	450.593	508.899			ENSMUSG00000014195	Dnajc7	0	0	3001.17	0	79.0963	1687.4	0	457.184	0	0	391.005	0	0	0	0	0	0	1826.68	3337.86	0	617.847	2041.31	1866.15	367.617	8.32796	0	176.805	0	0	0	5405.55	0	0	0	0	0	0	2472.22	0	4.44395	0	0
424	470.235	402.638	596.417			ENSMUSG00000020708	Psmc5	17.7947	1062.14	635.151	1058.02	856.066	891.456	1848.52	0	691.749	1.50372	0	538.801	2313.52	574.565	8.01446	734.02	0	1029.32	0	511.412	21.9271	313.946	21.6733	13.3748	0	0	1520.86	0	0	661.865	0	5.58003	273.761	76.1836	0	115.189	0	1061.13	238.973	0	1062.72	402.114
425	468.347	397.83	599.978			ENSMUSG00000014402	Tsg101	0	2705.66	0	0	15.8193	0	0	0	1049.84	1259.47	0	641.625	0	150.34	0	0	0	0	0	0	1968.69	0	14.6365	0	1499.03	0	3102.93	1601.63	0	502.846	0	0	2119.69	0	0	1395.15	0	0	0	1115.43	0	901.941
426	468.006	375.919	639.901			ENSMUSG00000009575	Cbx5	1345.93	9.45092	487.753	0	36.9116	287.866	3782.62	11.1121	741.337	3.25806	0	873.323	825.718	8.55595	0	0	0	0	2207.58	0	186.758	0	0	0	0	381.406	0	1505.85	25.201	0	0	0	2326.97	0	0	108.511	501.273	0	0	20.7384	645.305	3.38349
427	467.606	430.541	536.795			ENSMUSG00000004788	Eif2b2	0	0	710.726	0	0	0	0	0	0	0	0	1321.75	0	0	3834.12	0	0	0	0	0	0	0	0	0	0	0	4975.29	2901.78	0	1261.3	0	5629.13	2839.81	0	0	0	0	0	106.354	0	0	0
428	466.863	454.876	489.238			ENSMUSG00000016256	Ctsz	0	0	0	0	10.0668	0	0	0	0	0	2632.42	0	0	4734.55	18.9433	0	0	0	0	0	2133.87	1533.35	9.31413	6.32265	0	0	2.81281	0	13.746	0	0	2308.1	0	0	15.2462	1065.38	0	0	460.527	347.84	0	0
429	466.856	358.032	669.994			ENSMUSG00000018362	Kpna2	0	0	0	0	0	1400.86	0	757.211	0	0	2681.5	0	0	3224.98	89.304	228.874	0	0	3.78442	1596.36	0	775.165	0	0	0	0	0	0	0	0	59.6538	0	0	2340.91	0	65.1068	4.99607	789.847	1.99913	1153.21	12.5709	40.6018
430	465.427	537.12	331.599			ENSMUSG00000006442	Srm	0	0	0	380.825	0	0	0	933.418	1966.15	0	0	1782.29	107.297	329.404	0	35.2113	0	4.8325	3302.54	4238.17	0	0	0	3141.3	0	0	0	0	1631.76	0	0	0	0	2941.15	0	846.388	0	0	1100.85	5.18461	2962.53	0
431	464.675	474.898	445.594			ENSMUSG00000003808	Farsa	0	0	0	0	0	0	0	0	6720.38	0	46.654	0	0	0	0	0	0	0	0	0	0	2731.76	0	0	14.5739	0	3906.29	0	0	0	16.0606	0	0	0	0	2604.27	0	1824.55	0	917.676	0	332.428
432	463.599	561.189	281.431			ENSMUSG00000000738	Spg7	4121.9	0	0	0	0	0	0	0	2707.49	0	2472.66	2395.4	0	192.509	0	0	0	0	0	0	0	0	0	4033.85	0	0	0	0	0	0	0	0	0	0	5702.08	0	0	0	0	0	0	0
433	462.844	323.342	723.248			ENSMUSG00000025151	Maged1	740.907	887.659	663.291	65.056	385.442	140.361	243.902	465.427	902.497	295.105	38.2802	324.103	299.821	210.772	136.246	483.478	0	338.461	339.288	18.7807	355.748	651.239	116.247	20.0623	258.407	462.683	213.611	130.631	197.731	21.6234	0	1.39501	765.477	654.486	0	308.005	636.231	182.88	601.738	689.753	71.0738	516.893
434	462.509	455.494	475.604			ENSMUSG00000002808	Epdr1	0	0	0	0	0	0	0	0	2105.83	45.6128	0	0	0	0	0	82.1597	0	0	0	0	0	0	0	0	9.71595	0	4754.58	153.882	1310.45	0	21.4142	0	60.8357	0	0	0	0	9565.04	3713.05	0	0	203.009
435	461.764	224.41	904.824			ENSMUSG00000007036	Abhd16a	0	0	0	0	0	0	0	0	0	0	0	948.179	55.9809	0	0	2582.16	0	285.117	0	0	0	308.198	0	1078.01	0	20.6166	0	0	0	0	0	0	720.903	4801.87	0	0	0	0	0	0	0	0
436	461.432	541.782	311.444			ENSMUSG00000000631	Myo18a	988.415	113.411	261.296	0	5924.31	0	0	0	32.232	195.484	606.502	352.894	0	12.8339	3438.2	193.662	0	0	79.4729	0	1543.21	0	512.277	0	0	2597.69	0	0	661.526	73.3317	0	0	0	0	0	0	0	0	251.89	0	0	0
437	460.29	551.22	290.553			ENSMUSG00000001518	Itfg2	0	0	0	0	0	0	0	0	0	1459.61	0	0	0	0	0	0	7.85453	0	0	0	6.55293	0	0	0	0	0	0	0	0	0	0	0	182.507	8703.4	0	1388.94	0	4091.41	1735.24	0	0	0
438	459.107	600.531	195.115			ENSMUSG00000007415	Gatad1	301.431	0	1672.3	0	0	0	0	0	1729.79	0	0	395.669	0	0	10661.9	0	0	502.58	0	0	45.8705	881.011	0	2712.42	0	0	0	0	0	0	0	7193.59	0	0	0	0	2040.06	0	0	1047.29	0	624.253
439	458.505	640.83	118.164			ENSMUSG00000003438	Timm50	0	42.5291	2142.63	0	0	0	0	0	1063.66	1925.51	0	0	6.99761	0	0	1804.58	4500.65	239.209	13.2455	9.39033	1862.67	1825.84	0	0	0	108.237	0	0	2589.4	0	0	0	1359.68	0	41.9271	0	2010.92	0	13.9939	0	4971.78	2.53762
440	458.29	339.705	679.649			ENSMUSG00000010277	2610507B11Rik	6.0086	1976.59	1911.2	2204.4	0	7.95943	143.04	38.0987	1040.63	30.7188	524.302	329.979	3.99864	0	0	181.087	0	37.2793	0	0	190.971	133.419	29.273	0	1024.34	0	994.528	0	0	0	0	10.3629	0	0	0	0	0	2116.79	603.737	0	0	0
441	457.744	573.289	242.059			ENSMUSG00000006127	Inpp5k	0	0	0	0	18.4558	7233.79	5423.62	22.2242	225.624	3.25806	0	3.56458	0	0	0	11.7371	0	4.8325	0	0	3715.51	1117.61	0	6526.03	9.71595	0	0	0	0	0	0	0	0	0	0	0	0	0	0	679.184	0	0
442	457.312	282.528	783.576		73	ENSMUSG00000008575	Nfib	0	9.45092	0	69.2409	73.8232	0	0	0	0	0	0	556.075	0	0	0	0	0	0	0	0	0	3.11311	0	0	58.2957	10.3083	5.15681	0	12.6005	0	0	12.0901	0	180.07	0	0	139.89	0	0	0	0	0
443	454.716	580.901	219.17			ENSMUSG00000014763	Fam120b	0	0	7629.85	0	0	0	0	0	8.05801	0	0	753.91	0	0	0	0	0	815.484	3059.71	0	0	2115.36	0	5111.86	0	7.73121	0	0	0	0	0	0	41.0641	0	62.8906	0	437.156	0	0	0	0	0
444	453.927	243.45	846.816			ENSMUSG00000015536	Mocs2	0	0	0	0	0	0	0	0	7.16268	890.536	0	0	992.106	0	0	1220.66	0	1108.25	0	0	891.198	1527.5	284.598	0	259.092	20.6166	0	1231.06	0	0	0	0	0	0	0	1345.54	0	0	0	3.45641	0	750.006
445	453.874	564.436	247.49			ENSMUSG00000004952	Rasa4	6266.97	0	0	0	22.147	0	66.7522	0	0	0	87.0875	2040.37	0	0	41.6752	2795.78	0	852.453	349.681	0	62.9081	758.355	0	0	0	0	0	619.926	0	0	0	0	0	0	0	0	0	7265.01	0	0	105.595	0
446	453.148	371.666	605.246			ENSMUSG00000098178	Gm42418	61.9217	1064.78	430.876	521.118	524.915	312.169	290.155	212.527	99.8866	88.8066	84.5862	403.381	584.154	696.973	104.126	320.948	785.07	415.377	527.35	216.301	322.817	121.335	1717.94	71.3499	367.817	316.418	824.62	267.305	207.069	235.978	229.602	61.0691	86.6773	336.614	175.758	765.514	1068.61	150.055	313.886	165.556	234.037	39.1321
447	452.669	466.927	426.055			ENSMUSG00000002679	Med6	0	0	0	0	0	0	0	0	0	1309.74	6168.7	1368.8	0	0	0	0	0	0	0	0	0	24.9049	0	0	0	0	0	6924.71	340.213	0	1670.31	0	0	60.0234	0	0	0	110.579	0	850.276	0	1316.18
448	452.4	448.513	459.657			ENSMUSG00000004268	Emg1	0	0	4128.48	1194.41	0	1824.7	0	0	0	1881.53	0	1203.05	0	0	0	2508.81	0	1717.95	0	0	0	733.138	0	226.035	1406.38	0	15.4704	0	0	1075.53	0	0	0	0	0	0	0	0	13.9939	0	0	525.286
449	452.294	592.606	190.378			ENSMUSG00000013736	Trnt1	0	2179.11	447.936	0	0	7.95943	0	161.919	0	525.013	164.4	2456.51	0	0	0	0	0	3110.75	2051.16	5.36591	2.8084	0	519.595	0	278.987	3357.55	0	1234.2	901.835	0	0	0	1898.07	0	0	372.039	39.9686	1579.69	0	4.44395	0	0
450	451.813	536.493	293.742			ENSMUSG00000009995	Taz	0	0	253.831	0	0	0	0	0	0	0	0	0	0	3.66683	29.768	2017.1	0	0	0	0	0	0	0	6348.84	1861.3	0	0	0	0	0	6561.92	0	1613.88	0	0	3348.35	0	7.89847	531.768	2053.11	0	1139.75
451	451.118	373.423	596.147			ENSMUSG00000021493	Pdlim7	1.55779	273.027	81.2922	423.139	799.752	321.915	1075.45	822.297	336.646	310.602	1.15195	691.529	0	9.50661	0	271.257	0	207.261	0	171.113	232.265	218.61	766.518	0	0	426.076	1553.92	0	26.601	387.481	11.8968	677.044	485.334	0	1813.73	0	0	1091.45	230.122	663.63	391.094	237.596
452	448.504	478.259	392.961			ENSMUSG00000007880	Arid1a	0	642.662	2996.2	0	682.865	3853.69	0	0	483.481	417.031	1000.47	238.827	23.3254	483.411	0	0	0	0	167.776	0	183.482	6.22623	8.53795	1993.74	0	0	5105.24	0	0	8.14796	0	0	6.08357	0	0	0	2156.64	64.5042	4.66463	0	87.9961	3.38349
453	446.815	380.381	570.826			ENSMUSG00000021178	Psmc1	370.753	4.20041	735.501	376.978	86.1271	0	0	177.794	525.263	162.179	48.3819	396.857	0	713.946	3025.31	2.60825	307.2	12.8867	80.454	0	29.8522	368.731	15.1786	981.416	214.831	112.246	2.29192	0	693.027	1048.37	0	40.3002	10.1393	867.005	18.6343	14.4682	186.52	382.929	947.439	1259.28	6.51823	522.561
454	443.255	295.448	719.162			ENSMUSG00000019943	Atp2b1	0	93.5641	1050.41	137.987	913.562	0	0	300.027	83.8033	660.734	99.5286	133.672	0	632.712	1021.04	431.339	3.53454	243.558	0	0	153.338	19.6126	43.5436	0	0	0	51.0524	0	0	320.215	3.21213	101.557	0	0	251.563	820.345	0	550.128	713.689	7.77692	1231.95	1.52257
455	442.494	609.419	130.9			ENSMUSG00000002341	Ncan	0	0	0	0	0	5683.03	0	0	1353.75	6.51612	10.3676	21.3875	158.613	0	69.4586	0	0	9.665	0	0	0	0	0	139.098	0	0	30.9409	21.9832	6867.27	0	0	8583.95	0	0	0	0	0	0	0	0	0	0
456	442.413	118.147	1047.71		10	ENSMUSG00000020917	Acly	0	0	11.6132	0	8.20258	10.3178	6.18076	116.06	4.77512	0	1571.26	0	0	0	0	96.5051	0	0	0	0	85.9162	0	0	0	25.9092	0	295.657	0	0	0	0	0	0.675952	0	0	19.2909	72.5356	544.702	1.03659	178.581	0	16.1656
457	442.367	580.859	183.849			ENSMUSG00000015806	Qdpr	2792.8	0	0	916.948	0	5.5716	16.688	1893.5	6.44641	234.58	0	117.631	2.79905	839.338	0	0	723.403	0	2421.27	0	184.793	481.91	0	2169.93	2448.42	0	0	0	0	0	2884.49	0	1007.44	1476.58	0	52.0854	1811.58	5.52893	1511.34	0	0	1180.5
458	439.601	2.45658	1255.6		1	ENSMUSG00000030669	Calca	0.460513	0.206954	0.381454	0.324905	0	0	0.609053	0.729993	0	0	0.227027	0.0780566	0	0.0936782	4.56298	0.514034	0	13.8626	0.386729	0.685426	0	0.0681704	0	2.79212	0.106379	0	0.79046	0.240692	0.137962	0.535268	0.234462	1.58848	0.199825	0.657191	0.612074	0.475232	0	0	0.102145	0	0.642307	0.074091
459	439.062	376.359	556.108			ENSMUSG00000001794	Capns1	0	2532.85	139.358	0	0	0	0	0	0	215.032	0	0	0	633.14	0	46.9484	0	0	5139.25	0	1500.62	311.311	0	0	0	0	0	2637.98	0	0	0	0	0	0	0	1866.39	0	0	0	1545.01	0	0
460	437.786	437.189	438.902			ENSMUSG00000021114	Atp6v1d	1.55779	23.1022	3.87106	884.745	0	1314.48	2824.61	859.337	709.105	321.462	854.748	731.136	12.4402	755.775	7.71763	774.649	1386.76	335.053	2023.12	143.29	0	22.1377	1.89732	728.978	100.398	0	395.356	0	0	12.6746	202.245	2.68668	294.039	0	0	1528.8	318.638	129.008	504.817	947.056	13.0365	918.805
461	437.476	571.248	187.768			ENSMUSG00000005882	Uqcc1	0	0	0	2646.98	0	0	0	0	77.3569	0	0	1634.01	0	0	0	4070.43	0	0	0	0	0	0	0	0	0	0	0	0	0	2512.83	12.8485	9183.61	0	0	0	0	0	0	2211.04	0	0	0
462	436.741	550.415	224.55			ENSMUSG00000015217	Hmgb3	0	0	457.268	0	0	1817.73	667.522	0	975.019	0	0	663.013	17.494	1357.19	0	1329.23	2.94545	3965.07	3258.39	0	1287.65	2288.14	0	0	0	626.228	0	0	0	0	0	1015.57	928.505	0	0	0	0	0	2071.1	1512.61	0	1692.59
463	434.746	449.628	406.965			ENSMUSG00000020022	Ndufa12	867.241	205.22	408.12	364.575	0	504.097	381.441	892.144	0	671.16	607.243	313.683	1371.53	202.898	2867.65	326.962	394.971	187.777	428.901	153.823	406.281	414.489	509.838	543.146	212.363	388.769	0	0	822.632	118.727	0	1319.54	232.045	111.472	2603.47	297.631	383.032	150.071	149.268	0	41.9029	136.79
464	434.172	284.691	713.204			ENSMUSG00000005362	Crbn	0	68.0466	62.7111	0	66.4409	0	0	773.403	0	1348.84	12.4411	2151.58	5.59809	0	0	1323.95	0	487.116	42.3855	15.0245	554.378	0	0	125.188	0	12.3699	0	0	0	0	1361.94	0	3.65014	0	0	442.726	433.659	287.504	0	0	0	351.206
465	433.552	382.674	528.523			ENSMUSG00000004849	Ap1s1	0	2336.27	0	0	0	1994.63	0	1040.09	0	1489.58	0	0	5.59809	0	0	0	0	1043.82	0	0	0	220.408	0	0	5.82957	0	0	0	0	0	0	0	0	0	0	0	0	55.2893	1164.29	2482.39	35.1984	611.058
466	431.045	331.159	617.499			ENSMUSG00000002279	Lmf1	0	0	0	9.89156	36.9116	0	0	0	2836.42	0	0	0	0	5749.6	69.4586	0	0	0	0	0	0	0	0	0	0	804.046	0	0	0	0	0	0	0	0	0	0	0	0	0	0	0	0
467	430.543	385.851	513.968			ENSMUSG00000002845	Tmem39a	0	0	7316.3	0	0	0	0	244.467	1955.41	0	0	0	0	0	0	0	0	0	17.6606	0	0	0	239.063	0	456.65	0	0	0	0	6355.41	0	0	0	1620.63	0	0	0	0	0	0	0	0
468	429.158	287.553	693.488			ENSMUSG00000020436	Gabrg2	0	838.769	69.679	1826.23	0	0	0	686.173	308.89	912.256	745.168	0.891146	0	826.718	0	604.461	0	2.41625	0	9.39033	0	14.7873	535.756	8.69365	0	0	1588.3	2.7479	0	0	0	0	0	0	0	781.281	0	817.82	0	1.29615	7.33301	675.429
469	428.467	266.995	729.882			ENSMUSG00000002496	Tsc2	0	0	0	257.181	0	0	0	200.018	0	0	0	14.2583	0	308.014	0	11.7371	0	0	0	0	0	0	273.214	0	5732.41	0	0	0	743.429	0	0	0	152.089	0	1062.15	0	0	0	2593.54	0	0	0
470	428.149	551.474	197.942	61		ENSMUSG00000022462	Slc38a2	0	0	1644.63	1028.14	866.337	22.9419	579.173	378.466	1020.05	378.318	968.757	284.957	0	1530.26	778.345	1021.13	17.3262	446.011	99.7307	0	871.925	610.353	105.469	59.3213	408.927	673.07	638.838	465.527	292.405	915.927	5.66846	153.615	690.307	1493.52	2683.33	122.554	49.3729	1619.65	520.244	554.448	0	319.142
471	426.466	540.521	213.564			ENSMUSG00000003500	Impdh1	0	0	0	0	0	2158.99	41.7201	2183.53	0	0	0	1096.11	0	0	0	0	1189.96	0	0	0	2054.34	0	563.505	0	0	0	0	65.9496	0	1222.19	0	0	1460.06	540.211	0	195.32	0	4464.61	0	0	0	0
472	426.226	359.231	551.283			ENSMUSG00000004897	Hdgf	0	0	0	296.747	0	0	0	973.421	1302.17	0	646.936	166.823	0	0	0	7.04226	1069.79	1797.69	0	0	408.903	1539.12	0	0	0	0	0	0	0	0	0	0	0	5690.22	0	0	0	0	0	0	0	0
473	425.973	306.719	648.579			ENSMUSG00000004591	Pkn2	0	0	26.1296	348.678	2214.7	0	0	0	725.221	948.095	0	90.8969	930.683	0	0	228.874	0	0	0	0	4.9147	177.447	0	0	0	2582.22	379.026	0	0	0	0	0	0	2160.84	0	0	0	262.624	0	0	0	0
474	425.639	425.435	426.019			ENSMUSG00000010914	Pdhx	186.267	8.10079	179.175	0	0	0	0	95.2467	0	0	0	1747.66	3.99864	55.0025	0	0	0	0	0	0	0	0	468.368	218.583	0	8.83567	0	0	2527.3	0	0	0	1754.68	0	3162.5	465.048	0	0	0	93.323	0	1287.66
475	425.045	346.15	572.317			ENSMUSG00000002504	Slc9a3r2	0	0	0	0	36.9116	0	0	0	0	0	0	7.12917	0	0	0	11.7371	0	1217.79	0	0	0	0	0	0	0	0	0	0	0	0	0	0	0	0	0	0	23.315	36.8595	0	0	0	0
476	424.652	479.503	322.266			ENSMUSG00000011589	Fsd1	2854.09	2235.82	4942.23	0	0	0	0	1495.37	1095.89	1306.95	0	800.504	0	0	0	0	0	0	325.46	0	0	0	0	0	620.433	0	0	0	0	0	0	0	0	0	0	372.039	749.411	1579.69	1399.39	0	4098.1	0
477	423.694	171.536	894.39			ENSMUSG00000002458	Rgs19	0	0	0	0	0	0	0	0	0	0	0	171.1	0	5689.7	0	0	0	0	0	0	0	0	0	0	0	0	0	0	0	2737.72	0	0	863.867	0	0	0	0	0	0	0	0	0
478	423.608	345.96	568.551			ENSMUSG00000015120	Ube2i	0	0	0	571.238	1162.72	0	0	0	410.959	0	0	470.525	0	747.576	26.047	792.254	0	0	0	0	579.934	0	0	1964.76	0	0	0	57.7059	0	329.993	0	0	0	877.842	0	797.558	1949.72	0	0	0	3255.86	0
479	422.929	490.985	295.89			ENSMUSG00000019054	Fis1	7.42239	366.918	571.778	1003.7	0	1402.73	2179.26	270.613	398.161	0	0	215.133	1244.75	1.50987	0	2.07125	693.047	281.422	0	273.977	619.83	346.105	1108.93	838.681	982.454	985.957	3.6401	0	544.786	557.896	0	1502.01	0	2701.05	0	0	1584.05	0	735.915	799.65	693.616	377.955
480	422.81	194.944	848.159			ENSMUSG00000002103	Acp2	0	56.7055	0	0	0	0	0	0	0	0	228.086	0	18.6603	1514.4	0	0	0	0	0	0	0	0	0	0	272.047	0	0	21.9832	0	0	0	0	1064.63	0	0	0	0	0	0	72.5846	0	81.2037
481	421.004	200.93	831.81			ENSMUSG00000002550	Uck1	0	0	0	0	0	0	0	0	0	0	0	513.3	0	0	0	0	0	0	0	0	0	3978.56	0	0	0	0	0	0	0	0	0	0	200.758	0	0	0	46.63	0	0	0	0	0
482	419.304	445.568	370.28			ENSMUSG00000022961	Son	1664.07	155.577	125.958	35.0009	423.064	188.577	205.391	381.231	408.273	337.334	923.51	365.781	17.9426	339.605	1202.17	160.708	125.068	955.348	585.518	67.4178	167.856	383.152	730.323	497.544	289.984	317.178	1181.31	459.956	911.112	162.959	1599.47	141.361	125.883	0	1277.16	360.591	1.79346	402.619	785.094	281.564	284.295	192.859
483	419.08	356.74	535.449			ENSMUSG00000003549	Ercc1	0	0	130.648	1520.83	0	0	0	0	918.613	1715.37	0	0	0	0	0	0	1301.89	7.24875	0	0	2830.86	0	0	0	0	695.809	0	0	0	1466.63	0	0	0	0	0	1790.44	0	13.8223	937.591	0	0	961.756
484	418.897	361.951	525.197			ENSMUSG00000003662	Ciao1	0	0	0	4228.64	1079.66	0	0	0	193.392	0	0	2363.32	3841.69	0	52.094	0	0	0	0	0	0	1807.16	0	0	0	0	0	0	0	2456.61	0	0	0	0	0	0	0	0	0	0	923.959	152.257
485	418.739	378.543	493.773			ENSMUSG00000006050	Sra1	5327.63	0	0	133.536	0	1820.06	0	0	730.593	1212	0	0	0	0	173.647	0	145.309	4.8325	0	1734.08	0	0	0	0	1267.93	0	0	0	0	244.439	0	0	0	0	0	0	0	0	0	694.738	0	0
486	418.448	297.724	643.8			ENSMUSG00000005674	Tomm40l	0	0	0	100.894	0	11.1432	0	0	605.962	0	0	0	5.59809	0	0	0	0	1728.1	169.542	0	3.93176	1669.87	0	3588.74	0	0	0	0	0	0	0	14.5081	0	0	0	0	2601.95	0	0	0	0	0
487	415.694	516.804	226.955			ENSMUSG00000020396	Nefh	8.76254	727.721	931.957	237.397	1162.72	0	173.834	466.709	96.6961	1062.13	557.256	1112.15	1579.13	1030.99	3238.51	732.102	253.309	236.792	1523.23	311.446	372.698	535.456	305.232	136.2	1423.39	2028.15	471.848	2.7479	0	450.175	101.717	356.657	151.329	0	34.9392	70.5323	1031.69	251.105	185.419	747.88	285.987	700.382
488	414.906	434.342	378.627			ENSMUSG00000002111	Spi1	0	0	0	0	0	0	0	0	0	456.128	0	0	0	94.1154	0	0	0	0	0	0	0	0	0	0	0	0	0	0	667.826	0	0	0	0	0	0	0	4453.17	0	0	0	0	0
489	414.248	348.165	537.601			ENSMUSG00000018567	Gabarap	768.3	472.546	20.9037	797.26	0	1177.46	0	577.83	30.0832	149.871	0	0	425.455	776.88	0	401.409	3.14181	721.009	0	500.818	500.644	24.9049	81.9643	0	1101.79	3591.41	631.194	0	660.266	1476.41	0	1803.84	0	12.0047	0	0	0	0	289.207	335.963	0	184.062
490	414.009	359.875	515.06			ENSMUSG00000006356	Crip2	0	0	3327.17	0	2842.19	0	0	11.1121	1246.31	3.25806	0	0	0	0	0	1613.85	0	4.8325	0	0	2506.49	0	0	0	0	0	0	0	0	0	0	0	0	0	0	0	944.258	36.8595	0	0	0	0
491	413.013	292.53	637.914			ENSMUSG00000020368	Canx	460.91	120.499	30.4846	3.70934	1102.73	0	0	708.397	298.146	35.0241	76.4608	435.77	938.847	146.521	0	4.40141	1025.02	0	490.083	12.5204	374.336	501.211	2.13449	260.809	874.436	2.57707	391.918	296.773	529.221	0	0	0	458.549	487.69	0	59.6812	110.746	23.0372	176.09	887.865	168.659	763.399
492	412.984	272.983	674.319			ENSMUSG00000002661	Alkbh7	0	0	0	69.2409	0	0	0	0	1676.07	2880.12	0	0	0	0	0	0	0	0	0	1915.63	0	0	0	0	0	0	0	21.9832	0	0	0	0	1265.38	0	0	0	0	0	223.902	0	469.312	893.241
493	412.976	371.47	490.454			ENSMUSG00000015013	Trappc2l	1382.73	0	13.0648	0	0	0	0	0	0	2118.55	0	350.22	2204.25	3.20848	26.047	655.811	0	3.62437	0	0	0	478.641	0	1147.56	717.766	162.355	3.86761	0	0	24.4439	0	1604.96	0	0	0	16.2767	0	0	0	163.315	4509.8	657.242
494	412.251	500.896	246.779			ENSMUSG00000011831	Evi5	450.645	0	0	16.957	0	0	0	0	377.575	0	1208.56	580.518	0	0	59.536	0	0	0	0	2237.58	839.711	0	0	0	0	220.892	0	0	259.21	1278.07	0	0	0	0	9751.04	837.087	0	55.2893	0	0	0	1709.63
495	412.111	479.523	286.275			ENSMUSG00000023861	Mpc1	595.853	388.838	398.166	806.162	516.763	441.748	0	523.857	268.6	790.312	465.8	656.393	0	398.463	24.8067	497.989	585.163	514.316	601.723	6.26022	159.143	336.661	0	977	1128.44	792.265	0	529.167	430.217	297.983	373.219	1770.33	606.185	342.991	1078.13	294.531	484.619	61.8713	393.828	495.501	326.843	882.124
496	409.356	355.159	510.524			ENSMUSG00000016554	Eif3d	0	1597.21	0	694.882	0	9.286	0	0	419.017	0	0	814.507	0	0	0	0	757.963	101.482	8.83032	0	1158.23	1704.43	0	0	954.592	0	0	1852.08	1077.34	712.947	0	0	0	0	0	358.087	0	0	811.646	0	0	18.6092
497	409.269	448.531	335.979			ENSMUSG00000015804	Med28	5106.11	73.7172	898.859	0	0	0	0	406.703	6.44641	1747.62	0	0	976.867	644.263	83.3504	0	1227.66	0	3295.48	2557.93	0	0	0	0	708.293	0	0	0	714.448	0	0	0	764.705	0	0	781.281	0	0	626.927	0	0	0
498	409.072	601.808	49.297			ENSMUSG00000008489	Elavl2	0	0	1707.14	0	147.646	352.868	7398.37	0	1385.98	0	1026.39	0	0	0	0	0	0	560.57	7214.37	68.8625	0	952.613	8.53795	46.3661	106.875	10.3083	546.622	21.9832	0	0	0	0	0	0	4947.4	0	11.6575	0	0	0	0	0
499	408.018	382.416	455.81			ENSMUSG00000023175	Bsg	417.524	615.462	188.643	579.018	448.341	0	0	645.587	268.862	162.108	126.687	505.475	0	207.221	5.08234	3.43525	390.811	620.21	326.937	1.83226	1103.77	185.42	3.74837	1896.49	282.237	10.5597	411.287	371.57	0	295.711	846.121	0	358.782	0	1435.75	76.2226	320.723	269.704	928.376	181.335	1399.35	473.111
500	406.371	413.063	393.88			ENSMUSG00000005505	Kbtbd4	8925.18	0	0	0	0	0	0	0	0	0	0	2622.11	0	0	0	35.2113	0	0	0	5138.39	0	0	0	0	0	0	0	0	0	2102.17	0	0	0	0	33.5417	0	0	11.0579	0	335.963	0	2011.82
501	405.719	355.252	499.924			ENSMUSG00000004096	Cwc15	0	0	0	0	0	0	5757.38	850.077	1498.79	0	0	0	6.99761	2002.09	0	17.6057	518.399	1000.33	0	0	4.9147	0	0	0	0	0	0	0	0	0	0	0	2121.65	0	0	2018.31	0	0	139.939	0	0	682.619
502	405.699	553.986	128.895			ENSMUSG00000003421	Nosip	0	0	0	0	0	3231.53	41.7201	0	1128.12	0	7.77567	85.55	0	0	52.094	3565.15	5.8909	0	0	0	0	0	8900.81	0	466.366	0	193.38	3610.74	0	0	0	0	2409.09	0	0	0	0	0	0	0	43.998	1415.99
503	404.419	547.054	138.165			ENSMUSG00000003541	Ier3	0	0	0	0	0	0	7384.46	0	0	1715.37	7.77567	0	0	0	0	0	0	0	3933.91	0	0	0	0	0	0	0	0	0	0	0	0	0	0	0	0	0	0	1741.61	0	3071.88	0	0
504	403.113	262.2	666.149			ENSMUSG00000001300	Efnb2	0	0	0	0	2103.96	0	0	2200.2	1095.89	0	0	0	0	0	0	0	612.654	0	1112.62	0	0	1643.72	0	0	0	0	0	0	0	659.985	0	0	0	0	0	0	0	0	0	0	0	0
505	402.552	180.136	817.727			ENSMUSG00000022037	Clu	0	0	735.114	383.793	11.0735	0	1101.41	71.1175	369.594	250.87	1398.58	268.057	0	1123.4	6.94586	0	0.785453	36.727	0	0	0	0	1.70759	0	0	2.06166	0	0	0	24.4439	2.14142	2.41801	51.7104	12.0047	0	13.0214	18.652	1.84298	357.311	525.72	5.86641	479.44
506	401.586	420.876	365.577			ENSMUSG00000022354	Ndufb9	728.167	620.217	431.139	219.778	0	891.456	813.542	914.666	247.784	948.095	378.092	373.613	1131.86	0.80212	71.6292	194.763	674.508	485.666	551.343	401.437	750.72	98.6468	0	699.838	938.197	1271.78	0.966902	0	958.031	310.132	2.00758	820.613	475.089	281.36	5.24089	1753.81	535.516	114.034	236.147	53.4663	153.993	12.6881
507	401.468	365.234	469.105			ENSMUSG00000007207	Stx1a	0	0	0	0	0	2033.63	0	1244.56	10.744	0	0	1618.32	0	0	0	0	0	0	0	0	19.6588	0	0	0	0	216.474	5.15681	6056.37	0	0	0	0	0	0	0	3515.77	0	2607.81	9.32927	1814.61	0	123.497
508	400.761	451.45	306.142			ENSMUSG00000001473	Tubb6	0	0	0	0	0	0	0	0	0	0	0	0	0	7264	69.4586	0	7.85453	0	0	0	0	0	0	0	0	0	0	0	0	0	0	0	0	0	0	0	0	0	0	518.461	0	0
509	400.749	305.073	579.345			ENSMUSG00000002699	Lcp2	0	0	0	0	0	0	0	0	0	0	0	1646.84	1996.65	5056.56	0	0	0	0	0	0	0	0	0	0	0	0	0	0	0	0	7666.28	0	0	0	0	0	0	0	0	0	0	0
510	397.957	429.383	339.295			ENSMUSG00000021282	Eif5	302.21	256.225	0	375.879	1037.63	1147.34	117.434	283.976	367.684	675.504	654.308	369.133	0	194.885	1188.51	1190.66	317.672	209.408	82.4163	179.46	745.577	121.757	815.849	198.344	750.288	1862.36	0	19.5406	0	262.545	0	703.91	0	13.3385	0	1427.53	0	0	5.18293	70.2803	0	82.3315
511	394.419	198.399	760.323			ENSMUSG00000008450	Nutf2	0	0	0	0	0	0	1390.67	0	247.112	114.032	0	178.229	1371.53	0	0	357.982	934.69	0	0	0	314.54	909.029	0	46.3661	0	742.196	5.15681	956.269	0	293.327	0	0	0	0	0	0	0	0	382.5	917.676	0	0
512	391.629	435.777	309.22			ENSMUSG00000024587	Nars	709.015	62.4918	14.9312	707.348	131.074	312.692	401.875	246.281	11.8403	448.415	705.206	202.963	39.4151	668.935	1237.5	119.287	401.062	59.1735	780.673	63.6243	222.265	813.857	0	705.427	107.074	881.042	680.699	663.534	537.707	751.275	1700.46	116.953	500.964	161.696	674.256	223.223	471.058	348.661	333.569	76.8169	912.286	216.267
513	390.073	344.858	474.476			ENSMUSG00000005566	Trim28	0	0	0	2623.24	0	0	0	0	257.856	0	6.22054	0	0	0	0	0	4.71272	0	0	0	0	0	0	472.934	46.6366	0	0	0	6887.43	0	0	0	7.30029	0	0	0	0	0	0	80.8799	35.1984	0
514	389.393	391.933	384.653			ENSMUSG00000022884	Eif4a2	1.07847	1048.32	418.074	340.118	1138.58	307.152	0	52.9962	700.84	659.632	0	420.621	73.9235	139.528	0	0	16.3133	543.47	213.286	573.051	310.508	0	0	281.763	100.149	404.402	906.012	108.225	0	536.512	57.6536	1082.53	829.706	507.89	0	3.33881	640.266	0	576.262	174.682	2427.79	748.271
515	385.486	376.699	401.888			ENSMUSG00000014355	Anapc1	0	0	0	33.9139	0	7.95943	0	0	0	2.79262	13.3297	33.6089	0	3.66683	89.304	1901.41	0	0	340.598	0	1002.6	0	0	0	0	4877.29	0	0	0	118.727	0	0	432.803	1620.63	23.9583	18.6019	0	150.071	0	0	0	0
516	385.442	411.263	337.243			ENSMUSG00000021665	Hexb	0	329.732	0	153.869	0	614.939	18.5423	37.0404	0	99.9138	0	0	0	3061.13	0	331.247	0.872726	388.748	0	0	0	20.0623	227.679	0	440.457	0	1.14596	1553.48	533.421	0	842.291	0	0.675952	0	0	0	246.103	393.168	0	452.789	156.437	165.415
517	384.855	437.033	287.458			ENSMUSG00000003200	Sh3gl1	0	0	0	0	27.6837	0	208.601	0	0	0	0	2234.99	0	0	0	3741.2	0	0	0	0	0	0	0	0	0	0	0	0	0	0	0	0	0	0	0	0	0	5680.97	2623.86	2317.52	0	921.154
518	383.838	351.893	443.468			ENSMUSG00000020720	Psmd12	0	0	0	89.024	617.56	0	166.88	289.77	533.068	0	997.678	266.521	150.718	583.45	8.01446	0	0.906292	565.402	36.6798	381.392	882.377	0	768.416	24.0747	20.1793	0	45.2213	0	0	0	1242.85	2125.99	362.207	727.207	3025.2	200.329	591.842	0	9.68808	238.093	0	398.601
519	381.852	330.805	477.139			ENSMUSG00000007440	Pcdha11	7.01003	0	0	0	0	0	0	0	0	208.516	114.043	2206.48	0	0	0	1631.46	0	0	35.3213	0	39.3176	0	0	0	4.85798	4040.85	0	120.908	0	0	0	0	0	0	0	0	0	4146.7	0	2747.84	0	1.69174
520	381.315	387.38	369.993			ENSMUSG00000019370	Calm3	17.3189	263.514	270.518	424.173	482.022	6.55482	0	211.784	856.993	227.681	1717.97	397.556	905.574	326.133	0	557.167	900.961	213.198	364.64	112.684	526.161	584.533	3173.1	69.5492	509.23	341.992	34.581	186.211	1407.55	250.19	0	8.53416	197.537	688.504	0	130.214	822.882	695.994	139.939	100.642	103.525	321.829
521	379.362	295.513	535.88			ENSMUSG00000003955	Fam162a	1587.77	0	0	0	1522.6	0	0	0	0	0	0	572.116	1805.38	0	0	0	0	1268.53	13.2455	0	0	0	0	0	1238.78	0	0	0	0	0	0	0	104.942	0	0	813.835	1591.25	0	2071.1	0	1715.92	30.4514
522	376.725	431.824	273.875			ENSMUSG00000015002	Efr3a	0	2658.07	0	51.9307	304.521	0	1647.94	0	1224.82	0	268.261	807.378	913.189	0	0	13.2042	0	1457	139.078	0	938.707	2.33484	0	0	706.836	85.0433	0	0	189.007	0	2802.58	0	2354.34	0	0	1725.33	8.74313	0	0	1936.45	0	0
523	376.586	480.259	183.064			ENSMUSG00000004610	Etfb	0	56.7055	0	118.699	0	0	41.7201	1566.81	0	0	0	0	0	19.2509	0	1690.14	6798.1	0	0	0	0	0	0	0	0	3649.13	0	82.437	0	0	0	0	0	0	0	1855.54	0	0	1364.41	15.5538	0	0
524	376.313	325.468	471.225			ENSMUSG00000015790	Surf1	0	1009.36	0	1504.51	0	27.858	0	0	0	639.231	9.3308	1124.98	1340.74	0	0	274.648	0	0	2670.29	0	515.06	334.348	35.8594	0	0	0	1448.03	0	0	0	0	0	0	1764.69	0	13.0214	0	0	0	1238.09	17.5992	1.01505
525	375.398	253.882	602.228			ENSMUSG00000002052	Supt6	0	0	0	0	0	0	0	0	1160.35	91.2256	134.778	0	0	17.1119	0	246.479	0	0	0	0	0	62.2623	0	69.5492	0	3875.91	0	0	0	0	0	96.7205	273.761	0	0	43.4045	0	147.438	0	1617.6	351.984	0
526	374.95	248.417	611.145			ENSMUSG00000001445	Mrpl10	0	0	0	0	0	55.716	0	0	0	3649.03	0	306.554	0	0	69.4586	0	6150.1	2058.64	0	0	0	6.22623	0	0	0	0	0	0	0	0	0	0	0	0	0	477.45	0	0	0	0	0	0
527	374.253	417.049	294.369			ENSMUSG00000025428	Atp5a1	764.094	1062.7	718.081	226.956	512.661	793.437	3.09038	548.198	176.679	379.745	678.499	772.327	514.713	126.913	3.85881	0	421.09	1449.75	66.718	389.525	191.855	615.013	7.58929	538.362	477.701	91.6292	129.493	0	366.814	586.653	463.974	0	609.033	3.33463	0	130.214	1093.21	421.837	698.658	244.253	941.884	979.708
528	372.307	412.441	297.39			ENSMUSG00000022890	Atp5j	719.337	760.435	77.7189	416.206	843.288	394.298	269.576	476.966	390.09	1354.35	392.372	303.264	709.092	233.643	16.0289	440.593	1278.48	388.83	313.816	130.983	389.143	229.891	152.37	106.999	414.796	731.095	342.73	678.097	570.899	414.919	324.507	83.7004	485.282	406.312	838.542	320.526	543.419	0	388.241	157.931	0	305.555
529	372.093	342.321	427.667			ENSMUSG00000007950	Abhd8	0	0	0	0	0	0	0	0	0	739.579	782.751	135.454	0	0	0	0	1853.67	0	8.83032	0	3.27646	790.731	0	0	0	0	0	0	56.7022	0	0	0	0	0	0	0	0	3842.6	0	0	0	0
530	371.641	376.417	362.725			ENSMUSG00000004113	Cacna1b	0	0	0	0	304.521	1950.06	83.4402	333.363	0	0	0	0	0	1803.17	52.094	492.958	0	224.711	0	3821.87	0	0	0	4138.18	0	92.7745	827.668	247.311	0	0	0	0	0	0	0	781.281	17.4863	815.517	0	0	0	0
531	371.065	304.794	494.77			ENSMUSG00000017760	Ctsa	0	1369.03	0	646.484	0	0	0	0	0	812.653	2.22162	4.58304	1.99932	130.173	0	1081.49	0	0	0	0	0	697.782	0	0	0	0	0	0	1220.45	852.044	0	0	733.94	1170.46	0	55.8058	0	430.466	821.642	0	0	0.725033
532	369.277	402.992	306.344			ENSMUSG00000009090	Ap1b1	0	1663.36	0	0	18.4558	18.572	0	144.458	784.313	35.8386	0	192.488	0	72.7255	2153.22	46.9484	0	0	5836.84	1734.08	29.4882	245.936	0	0	0	474.181	1278.89	0	119.705	643.689	0	0	596.19	0	139.757	1779.59	0	0	65.3049	62.2153	0	0
533	368.741	386.516	335.561			ENSMUSG00000004393	Ddx56	0	0	2351.67	0	0	0	0	0	0	0	0	0	13.9952	295.18	0	0	0	2769.02	0	0	0	0	0	0	0	0	0	0	0	0	0	0	4.56268	0	10356	0	0	0	0	0	0	0
534	367.942	432.967	246.563			ENSMUSG00000003435	Supt5	0	0	0	816.054	0	3398.67	0	266.691	16.116	0	0	0	0	0	3542.39	17.6057	0	0	0	28.171	0	742.478	0	0	43.7218	340.173	170.175	0	56.7022	1894.4	0	199.486	0	0	0	32.5534	0	0	1308.43	2123.1	659.971	2408.2
535	367.852	490.93	138.105	77		ENSMUSG00000022311	Csmd3	1014.87	318.283	1571.15	10.5297	1668.17	210.283	113.048	105.386	72.782	408.624	309.02	146.953	548.071	50.5077	2769.38	210.132	290.364	391.9	1122.88	70.2761	1.26831	241.618	0	0	254.809	0	36.9294	1087.1	76.8223	29.9635	172.004	0	16.4845	0	0	1671.77	4.51258	280.013	0.902832	444.539	0	176.815
536	367.816	504.972	111.79			ENSMUSG00000001729	Akt1	0	0	34.8395	0	0	0	0	44.4485	1138.87	0	0	0	0	0	0	0	54.9817	0	0	0	39.3176	0	17.0759	0	3488.03	0	0	0	0	16.2959	0	0	0	0	0	3125.13	0	5399.92	2836.1	0	0	0
537	367.814	415.692	278.444			ENSMUSG00000020153	Ndufs7	334.57	507.772	617.609	548.982	0	0	1001.28	1097.07	90.8358	1291.08	0	844.806	1268.48	4.66688	9.47163	281.69	547.318	751.234	2576.85	962.936	263.606	455.93	0	3.16133	302.078	0	556.936	260.801	419.253	537.766	438.017	0	92.0832	965.831	0	2213.63	486.436	361.893	161.566	210.684	0	493.22
538	367.183	389.205	326.075			ENSMUSG00000022403	St13	2572.05	1.71835	399.071	31.4731	312.071	20.2604	1886.26	569.748	279.344	0	0	194.432	264.637	1248.39	18.9433	708.494	712.62	37.7814	1.60551	1.13822	104.251	1252.04	249.929	134.883	60.9455	164.932	70.3202	3.99695	250.864	0	0	1332.11	231.176	692.998	1489.05	785.227	95.3796	16.7543	32.2284	471.328	0	380.796
539	365.996	297.15	494.507			ENSMUSG00000001157	Gmcl1	0	0	0	0	4872.33	0	0	0	0	0	0	0	0	0	0	0	0	0	52.9819	0	9.82939	3539.61	0	0	0	0	0	0	0	0	0	0	0	0	0	0	0	856.984	0	0	0	0
540	365.374	459.374	189.908			ENSMUSG00000004383	Large1	0	0	0	0	0	222.864	0	1233.44	64.4641	0	0	0	13.9952	5492.92	0	0	0	2877.75	7152.56	460.126	0	4.66967	2420.51	0	0	0	0	0	0	0	0	90.6755	187.07	45.0176	0	0	244.808	2916.51	1476.36	0	0	0
541	365.334	324.905	440.803			ENSMUSG00000001666	Ddt	0	0	1358.74	0	0	1578.62	0	0	0	0	0	0	2127.27	1078.05	0	1138.5	0	251.29	17.6606	0	0	0	0	0	0	0	113.45	0	0	0	0	48.3603	0	3001.17	0	520.854	0	0	475.793	0	0	592.11
542	365.303	348.742	396.217			ENSMUSG00000009207	Lnpk	0	9.45092	261.296	128.59	0	0	1223.79	0	0	0	0	402.798	0	414.963	0	5.86855	471.272	0	0	0	0	0	1220.93	1008.46	0	92.7745	623.974	2055.43	2797.31	0	0	0	0	1170.46	0	0	0	1760.04	284.543	570.307	2258.57	1216.36
543	364.05	395.83	304.729			ENSMUSG00000020949	Fkbp3	1587.38	298.229	576.787	462.705	49.2155	453.982	550.088	41.9791	131.316	1267.75	442.349	325.565	674.881	0	7.71763	760.303	698.181	538.018	1367.72	624.631	646.555	159.807	85.3795	896.411	1163.76	506.251	5.72979	610.644	158.206	450.854	80.898	975.265	214.953	0	0	110.923	287.552	0	0	203.928	123.846	813.541
544	362.555	510.515	86.3628			ENSMUSG00000000916	Nsun5	0	0	12803.5	0	0	0	0	0	1418.21	0	0	0	0	0	0	0	0	0	0	0	0	0	0	139.098	0	0	1887.39	0	4441.67	0	0	0	0	0	0	0	0	0	0	0	0	0
545	361.202	369.088	346.48			ENSMUSG00000001334	Fndc5	0	0	0	0	0	0	0	0	0	0	0	0	867.704	0	1180.8	11.7371	0	0	0	0	0	62.2623	17.0759	0	650.969	0	6260.37	8023.87	189.007	0	0	0	0	0	0	0	233.15	0	0	2395.29	0	0
546	360.837	125.041	800.989			ENSMUSG00000009394	Syn2	0	236.273	0	0	0	0	0	0	0	107.516	0	1105.02	0	0	0	0	3.92727	0	0	0	32.7646	52.9229	256.139	220.239	0	0	0	0	0	0	42.8284	0	0	0	0	802.984	11.6575	1373.02	0	0	0	1683.28
547	360.495	498.912	102.116	250		ENSMUSG00000030246	Ldhb	604.715	1001.65	876.772	388.01	394.467	1203.47	394.846	483.817	221.611	1010.83	708.906	564.711	534.354	310.145	5.50427	421.606	569.795	638.875	534.218	467.603	384.719	276.726	257.878	1001.77	912.273	178.314	328.44	405.403	442.491	987.902	312.485	787.542	958.335	745.423	268.333	240.772	679.39	231.172	572.852	196.037	496.099	878.877
548	360.361	332.61	412.163			ENSMUSG00000022257	Laptm4b	0	1436.54	226.457	0	0	373.297	0	351.143	397.529	1002.18	562.958	604.553	3.73206	0.855595	13.8917	0	0	772.233	0	0	1227.36	0	0	0	0	72.158	915.85	54.958	0	562.209	1006.47	232.129	340.072	0	5.59028	0	0	361.223	959.982	222.938	1648.46	302.145
549	359.971	373.388	334.925			ENSMUSG00000025204	Ndufb8	287.142	955.27	570.832	352.672	249.153	143.576	584.082	451.323	489.679	675.17	189.009	267.344	420.933	811.499	8.01446	271.533	392.878	387.529	697.935	0	381.834	37.7166	307.366	373.158	827.911	1687.78	260.617	142.045	839.629	756.82	277.973	613.803	512.073	176.607	0	187.808	478.854	106.326	466.105	306.291	16.9223	459.504
550	358.517	386.492	306.298			ENSMUSG00000001211	Agpat3	0	0	0	0	0	0	0	33.3363	0	0	4307.72	0	307.895	0	0	0	0	0	0	0	0	0	0	0	0	0	0	0	0	1466.63	0	0	0	90.0351	0	0	3077.58	0	0	0	0	0
551	357.891	313.718	440.346			ENSMUSG00000005899	Smpd4	0	22.6822	0	0	0	0	33.3761	0	0	0	1803.96	4.2775	0	3706.44	0	56.3381	14.1382	1171.4	0	45.0736	0	0	0	0	5.82957	0	0	0	0	0	0	0	0	0	0	416.683	2532.01	652.413	0	6.22153	633.572	152.257
552	356.85	200.079	649.488			ENSMUSG00000002546	Golga2	0	0	34.8395	0	0	0	0	0	0	0	2602.26	720.046	18.6603	17.1119	0	0	934.69	77.32	0	0	0	0	0	23.1831	0	0	0	0	0	635.541	0	0	0	0	0	0	5245.88	0	9.32927	0	0	0
553	354.204	324.074	410.447			ENSMUSG00000010110	Stx5a	0	0	0	0	0	0	0	1133.44	36.8366	5.58524	2710.38	0	0	0	0	171.026	0	0	7.56885	1577.58	404.409	2033.31	885.508	9.93559	0	8.83567	1410.02	0	5.40021	0	0	62.1775	0	0	0	0	0	2100.99	119.948	302.189	0	0
554	352.343	292.372	464.291			ENSMUSG00000022295	Atp6v1c1	913.113	460.961	0	273.773	457.228	1047.82	5.38324	296.801	112.292	2.52237	645.13	513.99	0	784.111	6.7218	261.245	786.72	1133.61	1449.31	0	38.0493	1056.85	0	845.808	821.782	0	142.727	0	0	378.486	0	407.162	267.873	0	0	382.24	2.25629	128.414	0.902832	0	1169.5	196.461
555	351.8	435.467	195.622			ENSMUSG00000007617	Homer1	6687.57	3166.06	2508.44	657.789	2694.55	0	0	0	0	335.58	0	409.927	0	0	0	1179.58	0	0	397.364	0	6.55293	118.298	0	0	0	0	0	0	0	0	0	0	0	0	0	0	1725.31	1151.86	0	0	0	5.07523
556	351.524	402.233	256.869			ENSMUSG00000020982	Nemf	0	546.053	243.877	92.3212	4.10129	517.952	0	735.869	415.435	785.554	223.479	123.572	0	1065.69	61.741	1218.05	892.799	0	0	0	1529.02	265.652	0	471.389	465.286	4.58146	0	43.9664	1.40005	602.949	3414.37	2.68668	568.476	0	347.84	409.932	5.18111	0	134.756	588.741	651.823	248.122
557	350.661	83.8586	848.691			ENSMUSG00000015714	Cers2	0	5.67055	0	0	0	0	0	6.66727	0	0	6.22054	0	2.79905	0	0	0	0	0	0	0	0	0	0	0	0	0	0	0	0	4.88878	0	0	93.0787	54.0211	0	0	0	0	1402.19	31.1077	0	447.635
558	350.46	354.311	343.271			ENSMUSG00000020048	Hsp90b1	0	480.647	1901.24	715.019	1887.77	0	7.94669	66.6727	6.13944	0.930874	0	61.1072	10.663	844.594	0	50.3019	1.12208	593.707	22.7065	98.3749	227.48	584.376	1922.26	871.02	1.38799	2.94522	453.799	646.934	0	9.31196	0	2981.06	857.784	0	47.9167	279.029	696.119	621.346	0	0	0	264.879
559	350.329	340.482	368.71			ENSMUSG00000009030	Pdcl	0	1030.15	34.8395	0	0	0	0	0	0	0	3364.27	2095.98	0	0	0	0	2584.14	0	0	0	0	0	0	0	0	0	0	0	0	0	0	0	0	0	27.9514	0	0	0	1828.54	2882.64	0	1554.71
560	349.44	437.47	185.117			ENSMUSG00000018548	Trim37	2.80401	347.794	13.9358	935.742	893.261	0	0	137.79	150.416	5.21289	2.07351	336.497	337.751	296.036	0	2140.85	911.126	916.242	0	360.589	114.021	762.09	573.75	0	513.002	136.069	20.6272	562.77	851.793	361.77	0	0	440.451	468.183	212.431	625.025	32.641	3.68595	78.3658	1314.82	1454.87	353.236
561	349.119	341.406	363.517			ENSMUSG00000015759	Cnih1	0	141.764	0	2.96747	0	2373.5	33.3761	126.678	0	3.90967	0	168.961	0	1622.21	0	3.52113	0	826.357	0	0	0	997.442	0	0	0	6.18497	0	0	0	791.982	0	1051.84	779.306	2448.96	0	0	1706.66	1183.19	2082.29	0	1055.95	464.891
562	349.074	184.948	655.441			ENSMUSG00000001995	Sipa1l2	0	0	0	0	0	0	0	0	0	0	0	0	0	2395.66	0	11.7371	7.85453	57.99	0	0	0	0	3585.94	0	0	1340.08	0	0	0	0	0	0	12.1671	0	0	173.618	326.41	0	0	0	0	0
563	346.23	454.798	143.57			ENSMUSG00000010721	Lmbr1	0	1174.61	0	0	0	0	0	0	0	2242.48	17.773	0	0	3.66683	0	0	0	4.14214	0	0	0	0	0	198.712	0	53.014	3063.15	0	0	1885.67	3441.57	0	0	0	0	1822.99	0	47.3908	0	0	0	0
564	346.079	336.515	363.932			ENSMUSG00000019362	D8Ertd738e	2.47413	777.199	350.444	0	299.635	419.509	0	270.613	64.4641	389.817	246.992	114.486	1457.15	570.732	0	6.21376	471.272	133.036	1312.08	218.74	669.555	163.713	0	4.09113	320.626	811.322	5.46015	0	851.645	0	0	0	1.07357	0	0	314.044	131.661	0	503.78	0	1169.83	0
565	344.452	298.924	429.436			ENSMUSG00000016257	Prelid3b	0	0	114.02	0	0	0	0	612.177	0	694.855	2027.33	0	0	77.0035	0	3.20103	0	1236.24	1579.82	3.41467	757.757	562.059	0	6.32265	0	0	0	0	0	2093.29	0	0	0	0	0	0	0	0	226.447	599.53	2607.88	0
566	344.153	333.548	363.951			ENSMUSG00000007815	Rhoa	0	415.84	0	0	867.423	0	27.8134	0	1385.98	0	0	0	0	2271.6	0	592.724	0	898.845	35.3213	1270.83	3.27646	1257.7	59.7657	23.1831	2059.78	10.3083	0	10.9916	0	57.0357	0	0	0	2821.1	0	0	0	0	0	0	0	0
567	343.549	343.401	343.826			ENSMUSG00000021290	2010107E04Rik	672.963	176.417	1138.09	152.77	0	191.911	438.834	409.914	265.019	344.63	168.185	187.735	483.095	160.662	0	1.30412	695.563	332.905	1355.95	306.055	169.648	406.78	235.268	332.29	328.183	1928.79	24.0651	610.644	856.833	246.25	0	257.921	486.01	306.786	0	598.018	525.883	0	314.085	362.923	0	134.964
568	343.033	351.253	327.688			ENSMUSG00000010755	Cars	0	8.10079	29.8624	0	0	0	0	0	0	2.79262	2492.66	0	0	0	0	0	0	0	0	1373.67	0	0	0	9.93559	0	0	0	3240.95	0	0	0	0	0	0	0	74.4078	0	0	0	3190.76	0	1328.26
569	342.911	434.963	171.08			ENSMUSG00000005698	Ctcf	0	0	62.7111	201.788	0	0	834.402	0	64.4641	0	130.631	25.665	0	0	0	0	0	0	0	345.564	0	0	0	83.459	0	0	0	0	0	1329.75	0	0	0	0	16770.8	0	55.956	1503.87	570.951	0	0	0
570	339.699	390.569	244.742			ENSMUSG00000025651	Uqcrc1	0.737898	587.947	1521.94	241.042	883.936	1289.29	0	635.145	153.809	320.319	118.408	1371.05	601.058	650.702	91.3929	263.776	0	215.682	1.85902	0	107.606	637.697	605.745	1.22016	784.947	39.063	108.022	635.199	210.892	168.963	0	647.773	1133.79	325.39	152.997	511.716	256.465	122.218	645.192	0	438.437	516.249
571	339.061	235.555	532.272			ENSMUSG00000004698	Hdac9	0	0	0	0	1129.5	0	0	0	0	0	0	0	0	71.8699	0	0	0	0	0	0	0	347.424	0	1683.09	0	2226.59	0	0	249.49	9.77756	0	0	0	0	0	1067.75	0	0	1970.34	0	0	887.15
572	338.988	376.516	268.937			ENSMUSG00000020315	Sptbn1	58.5185	19.7237	586.213	60.6396	24.0728	763.067	0	284.084	28.0279	8.49928	294.799	77.181	704.629	833.647	1956.92	36.7422	511.228	627.805	919.121	440.937	108.551	308.604	209.365	3.02388	34.2171	1099.85	289.23	2.86737	21.366	51.0133	0	53.6168	710.984	0	14.5833	469.901	76.0272	817.32	383.311	461.205	7.65183	82.5277
573	338.784	244.031	515.657			ENSMUSG00000005142	Man2b1	0	0	0	0	0	0	500.641	1440.13	0	0	0	17.11	0	0	0	0	410.007	0	2914.01	0	0	0	0	0	5.82957	692.716	0	0	1436.46	0	0	0	0	0	0	0	0	44.2314	0	0	0	0
574	338.694	489.735	56.7512			ENSMUSG00000011960	Ccnt1	0	0	29.8624	199.244	0	0	0	0	9.20916	0	1870.6	3.05536	0	0	0	2620.73	3.36623	1793.55	15.1377	0	0	1443.6	6593.74	0	0	282.741	2568.09	0	0	6.98397	0	0	0	0	0	0	2937.69	31.5939	0	866.571	0	1.45007
575	338.528	249.992	503.795			ENSMUSG00000003948	Mmd	0	0	0	0	0	0	0	0	0	630.434	0	0	0	0	0	0	0	949.586	0	0	0	0	0	121.711	1792.59	15.4624	185.645	3363.43	0	672.207	0	0	2974.87	0	0	0	0	0	0	0	0	0
576	337.346	334.31	343.013			ENSMUSG00000022234	Cct5	281.803	0	487.753	329.389	0	432.727	0	335.586	143.97	188.967	0	334.358	575.67	0	0	475.353	0.785453	735.506	581.035	1379.75	94.3621	1.24525	1543.66	0	437.218	670.038	0	0	585.923	369.918	535.355	855.976	39.5432	1020.4	2051.63	8.6809	781.053	92.1488	200.579	381.587	0	372.86
577	337.172	193.291	605.75			ENSMUSG00000003134	Tbc1d8	0	0	0	0	0	0	0	0	0	0	0	0	0	0	0	0	0	0	0	0	0	0	0	0	9.71595	0	0	10727.8	0	0	21.4142	0	0	0	0	0	0	0	0	0	0	43.9853
578	335.129	395.892	221.704			ENSMUSG00000013822	Elof1	0	0	0	0	0	7.95943	0	0	313.111	0	0	873.832	0	0	0	0	0	368.651	946.106	0	741.417	1280.82	2188.15	0	1811.33	0	1043.15	0	1479.66	0	0	2476.74	688.313	0	0	0	1868.53	0	615.732	13.3319	0	0
579	334.498	307.593	384.721			ENSMUSG00000019977	Hbs1l	310.444	272.727	144.335	398.489	0	0	0	895.319	650.78	0	0	0	0	1175.83	0	221.328	191.875	727.636	0	1963.92	0	0	0	0	0	0	0	0	0	260.735	0	5589.06	233.783	0	0	0	0	858.3	419.817	238.492	8.38058	339.315
580	333.987	220.905	545.075			ENSMUSG00000004056	Akt2	0	0	0	0	0	0	0	0	0	0	0	0	0	0	0	0	0	0	0	0	0	0	0	0	0	0	0	0	0	0	0	0	0	0	0	0	0	0	0	0	0	0
581	333.197	461.948	92.8619			ENSMUSG00000002068	Ccne1	0	1833.48	0	0	0	0	0	0	0	0	0	0	0	0	0	0	8168.72	0	0	0	0	0	0	0	2050.07	8514.64	0	0	0	0	0	0	0	0	1118.06	0	0	0	0	0	0	0
582	332.952	438.856	135.263			ENSMUSG00000006276	Eps15l1	0	0	0	0	5665.93	0	0	0	0	0	1534.4	3.56458	0	0	0	692.489	47.1272	0	0	0	3.27646	0	0	0	63.1537	1494.7	0	153.882	0	16.2959	0	3445.67	3.04179	0	0	0	4907.81	0	0	0	0	109.963
583	331.361	233.486	514.06			ENSMUSG00000022205	Sub1	651.933	0	3.48395	432.261	343.278	0	372.7	6.66727	189.095	144.658	5.18378	156.842	135.287	759.768	0	308.686	875.781	55.0905	5.29819	554.656	625.805	190.523	0	449.751	586.844	18.5549	178.426	0	5.0402	143.404	0	14.5081	62.6608	72.0281	11.1806	447.067	382.366	73.719	36.3841	2.07384	105.595	296.732
584	330.937	425.027	155.302			ENSMUSG00000006476	Nsmf	0	9.45092	0	821	0	1327.9	0	0	10.744	0	0	402.798	0	17.1119	0	346.245	0	0	0	0	0	0	0	0	0	0	0	10.9916	0	0	0	0	0	30.0117	0	2539.16	0	8532.98	200.579	985.076	0	0
585	329.161	115.147	728.653			ENSMUSG00000004961	Syt5	0	0	0	0	0	0	0	0	0	0	0	0	0	0	0	0	0	0	0	0	0	0	0	13.9098	0	0	0	0	0	0	0	0	0	0	0	1770.9	0	0	0	0	0	1189.63
586	328.986	266.26	446.075			ENSMUSG00000005615	Pcyt1a	916.912	204.14	0	0	0	0	1535.3	0	0	0	0	0	0	0	0	14.0845	0	0	0	0	0	0	0	0	0	12.3699	0	2176.34	0	0	0	0	3445.74	0	0	26.0427	0	221.157	1326.62	0	0	0
587	328.887	339.973	308.193			ENSMUSG00000024073	Birc6	732.782	97.0294	624.788	441.164	292.832	614.114	519.184	40.0036	140.388	25.1957	350.424	265.68	0.62201	99.8194	532.516	215.18	0	297.682	309.65	62.6022	598.501	256.936	133.192	568.758	367.263	641.862	510.181	193.452	847.593	71.7021	0	12.8961	88.4146	260.101	11.1806	402.215	191.183	1119.3	162.329	277.204	543.62	103.309
588	327.975	320.191	342.506			ENSMUSG00000007783	Cpt1c	378.542	56.7055	0	0	0	0	0	0	0	0	5645.14	1094.33	0	0	0	0	0	0	0	0	226.076	80.941	0	0	0	0	4156.39	0	0	0	0	0	0	30.0117	6065.45	0	0	147.438	0	0	0	0
589	327.949	209.694	548.691		65	ENSMUSG00000022174	Dad1	358.914	226.822	142.842	349.172	0	0	0	0	60.1665	411.819	579.547	352.894	385.335	188.231	0	573.944	283.549	290.916	867.138	0	594.35	93.3934	780.369	2.31831	583.929	0	2.06272	349.533	219.249	73.3317	359.758	0	146.614	0	581.389	26.0427	312.421	0	78.3658	0	510.377	145.49
590	326.599	423.753	145.246			ENSMUSG00000006576	Slc4a3	0	0	0	0	0	0	0	0	0	0	0	445.573	0	680.198	0	0	0	0	0	112.684	1536.66	9.33934	0	0	0	2020.42	10.3136	0	0	1189.6	0	0	331.555	60.0234	27.9514	0	4324.93	27.6446	0	1104.32	1378.61	0
591	326.515	493.326	15.1338			ENSMUSG00000002820	Atg4d	0	0	7455.65	0	0	0	0	0	0	0	0	0	4133.26	0	0	0	0	0	0	0	0	0	0	0	4168.14	0	0	0	0	0	0	0	0	10684.2	0	0	0	0	0	0	938.625	0
592	325.79	307.639	359.672			ENSMUSG00000021520	Uqcrb	708.792	352.834	54.1948	946.293	102.532	453.982	0	424.73	253.081	576.314	466.54	142.583	432.297	160.662	0	82.1597	294.109	301.763	520.008	314.402	245.371	514.701	574.889	2.57589	0	423.785	174.186	398.14	436.817	103.208	568.666	0	400.164	600.234	459.645	149.504	759.033	0	317.195	237.34	175.992	260.153
593	324.44	297.291	375.119			ENSMUSG00000023236	Scg5	428.809	637.591	374.737	386.495	0	129.098	0	354.504	350.622	1188.16	320.889	0.521646	0.682694	408.807	5.08234	314.325	570.124	236.203	0	0	214.808	850.108	2.49891	1.69632	292.9	0	611.271	850.911	0	298.096	492.004	631.632	468.287	408.452	0	209.612	1.70598	0	126.286	301.213	682.506	588.727
594	323.876	345.839	282.879			ENSMUSG00000007097	Atp1a2	35.0502	0	0	0	55.3674	9.286	0	11.1121	150.416	312.774	248.821	2584.32	149.282	3614.89	34.7293	29.3428	106.036	1401.42	0	0	62.2528	0	85.3795	46.3661	9.71595	3803.76	46.4113	0	1234.85	8.14796	0	314.342	0	0	559.028	868.09	58.2875	9.21488	60.6402	5.18461	58.6641	0
595	323.862	367.01	243.319			ENSMUSG00000004789	Dlst	0	3651.83	1233.32	5.93494	0	0	0	880.08	0	0	0	0	0	0	0	0	0	1304.77	0	0	0	0	0	3797.38	0	24.7399	0	0	0	97.7756	0	0	2642.7	0	0	0	0	1492.81	475.793	1443.4	0	2.03009
596	322.967	415.029	151.119			ENSMUSG00000006673	Qrich1	14.0201	0	0	509.415	0	74.288	1140.35	1866.84	0	3.25806	98.4918	0	0	17.1119	0	1126.76	0	115.98	0	6.26022	0	0	0	5795.76	3429.73	0	0	0	6.30024	0	0	0	2247.88	360.14	0	0	0	2985.62	0	0	0	27.0679
597	322.576	326.876	314.549			ENSMUSG00000017428	Psmd11	165.005	8.72392	0	317.291	119.253	38.5726	0	451.323	4.95878	920.276	0	556.075	0	0	0	208.559	0	0	423.855	0	1770.8	790.252	212.792	0	197.309	0	0	15.2191	863.618	0	0	0	0	0	25.8013	0	672.548	4.25302	8.61163	2.3929	351.984	976.006
598	321.001	304.915	351.027			ENSMUSG00000019302	Atp6v0a1	658.118	23.3493	657.852	981.01	664.409	0	598.806	1302.08	0	31.0474	411.653	695.723	51.0414	21.1382	73.5444	64.2089	102.571	37.5229	0	0	246.313	636.174	0	0	762.988	0	899.105	298.713	744.911	34.509	0	0	681.718	275.402	0	850.218	0	939.918	172.866	345.844	579.739	463.936
599	320.809	359.201	249.144			ENSMUSG00000003119	Cdk12	434.622	18.9018	0	19.7831	1254.99	0	0	0	0	0	20.7351	71.2917	9.33015	0	0	0	0	0	353.213	0	366.964	336.216	17.0759	0	0	1649.32	0	10442	567.022	16.2959	0	0	0	0	0	0	116.575	55.2893	18.6585	0	410.648	0
600	320.484	401.157	169.894	68		ENSMUSG00000022110	Sucla2	1336.11	5.67055	1644.42	0	0	577.589	1106.97	477.821	161.16	1188.54	235.344	949.605	27.0574	101.816	6.94586	1.17371	101.323	1203.29	0	187.807	0	239.087	0	363.974	815.169	4.12331	0	2.19832	39.0615	413.917	1400.49	1985.19	371.098	1086.42	0	39.0641	366.046	1.84298	247.226	0	0	723.728
601	320.19	340.91	281.515			ENSMUSG00000025781	Atp5c1	823.8	1083.27	1036.17	343.305	553.674	361.193	1507.68	637.989	302.314	649.814	0	222.356	256.74	240.747	100.595	18.8198	557.401	546.406	687.852	729.208	200.316	329.131	0.883236	0	374.902	487.333	1.60039	0	482.295	241.067	762.05	0	99.7496	325.989	0	276.143	182.098	207.811	279.395	91.1777	0	208.609
602	320.152	307.885	343.052			ENSMUSG00000025190	Got1	313.834	563.784	44.2194	541.563	0	0	0	205.147	0	562.015	0.598128	777.765	406.938	0.493612	160.289	484.155	746.332	194.043	350.496	703.553	1068	0	0	2.67497	190.022	13.0836	667.609	97.6561	0	364.778	1408.39	0	335.883	526.359	0	0	5.38039	1.06326	370.3	249.46	558.437	851.663
603	318.843	328.462	300.889			ENSMUSG00000007817	Zmiz1	0	0	1985.85	128.59	0	0	0	0	0	3.25806	466.54	0	0	8.55595	4341.16	76.2912	0	0	0	0	121.229	0	2083.26	0	0	20.6166	5.15681	0	0	790.352	0	0	0	0	0	0	23.315	3870.25	410.488	0	0	128.573
604	318.835	276.279	398.275			ENSMUSG00000008859	Rala	0	0	0	0	0	817.168	0	388.924	558.689	0	326.578	363.588	2621.77	988.212	0	0	0	565.402	0	832.61	842.051	3.11311	0	0	412.928	453.564	0	0	0	0	2055.76	0	0	1980.77	0	0	151.548	0	0	0	0	0
605	318.7	312.495	330.283			ENSMUSG00000017188	Coa3	0	1718.61	450.234	299.029	0	0	924.261	471.838	0	215.032	0	0	994.738	408.711	0	815.277	723.221	243.112	0	164.692	0	0	0	0	423.765	0	0	755.884	0	345.975	0	1032.31	1.4039	0	0	0	661.787	4.25302	393.982	0	311.371	811.256
606	317.43	310.975	329.48			ENSMUSG00000024425	Ndfip1	155.973	308.336	0	866.13	18.4558	254.204	10.43	352.81	263.228	947.28	130.242	215.212	107.297	122.457	4.34116	93.1633	218.454	337.671	50.7744	418.652	303.892	375.519	2.13449	959.199	243.506	1.28854	250.75	331.122	182.707	284.16	934.194	512.316	579.84	926.611	971.311	227.874	103.46	133.616	669.958	236.548	1616.93	735.697
607	316.677	254.958	431.885			ENSMUSG00000007338	Mrpl49	0	3260.57	0	4.94578	0	0	0	2044.63	1772.76	0	0	1992.6	0	1775.36	0	0	0	1063.15	0	0	0	0	0	0	0	0	0	0	0	1491.08	0	0	0	0	0	0	0	0	4.66463	0	0	0
608	316.283	228.467	480.206			ENSMUSG00000001576	Ergic1	0	0	0	0	0	92.86	0	0	0	0	0	0	2556.46	0	0	0	188.509	0	0	2491.57	0	0	0	0	0	0	0	0	264.61	0	0	0	0	0	0	86.809	0	0	0	736.215	58.6641	0
609	315.311	320.48	305.662			ENSMUSG00000015575	Atp6v0e	0	0	0	0	0	0	0	0	0	480.021	0	0	0	1480.18	0	0	0	0	5.88688	638.543	0	0	0	0	0	0	0	2388.84	0	0	1363.37	0	0	80.0312	0	0	0	0	398.049	0	0	0
610	314.933	320.471	304.595			ENSMUSG00000006390	Elovl1	0	0	0	0	4004.91	0	0	0	139.672	0	0	0	2122.61	0	0	0	0	0	0	0	0	0	0	0	0	0	0	0	0	0	0	0	0	0	0	0	0	1161.07	4.66463	3997.34	0	1192.68
611	313.925	324.801	293.623			ENSMUSG00000014668	Chfr	5660.1	0	14.9312	0	0	0	0	0	230.229	0	0	3.05536	0	0	0	0	0	4.14214	0	1089.28	160.079	0	0	0	512.17	8.83567	0	0	0	0	27.5325	0	0	3344.16	0	0	0	0	0	0	0	424.869
612	313.423	329.9	282.666			ENSMUSG00000026034	Clk1	426.426	286.145	816.852	119.155	0	15.429	957.637	1.02573	476.043	47.5175	371.318	1.64519	0.430622	46.597	6.41157	148.971	11.9631	440.278	19.5626	358.855	128.538	350.585	0.788119	0	275.784	503.361	745.437	460.633	12.7943	0	195.693	0	308.016	498.656	0	847.39	0	158.212	246.293	359.892	1657.03	288.117
613	313.384	350.439	244.214			ENSMUSG00000013236	Ptprs	0	8.10079	0	4.23924	474.578	0	0	66.6727	0	508.257	311.027	265.816	0	0	29.768	0	0	2692.39	280.047	64.3909	2.8084	464.299	746.461	1291.63	495.514	0	35.361	810.238	0	663.477	0	41.4516	200.758	205.795	0	483.65	19.9843	647.674	615.732	782.136	578.26	1444.27
614	311.514	359.445	222.045			ENSMUSG00000005204	Senp3	0	0	0	0	3388.49	11.1432	0	2586.9	103.143	0	0	81.2725	0	5.13357	291.726	894.367	0	0	0	0	0	0	3268.33	0	1288.34	0	6.18817	0	824.072	0	0	0	0	0	0	104.171	0	0	0	1113.65	0	2.03009
615	311.403	304.751	323.82			ENSMUSG00000021218	Gdi2	0	533.452	301.942	3.29719	0	815.104	0	698.829	23.8756	377.935	0	1169.18	72.5678	328.929	679.151	294.732	0	0	1120.47	748.444	577.386	182.636	1582.37	41.2143	616.423	34.3609	1.14596	0	980.038	181.066	0	10.7467	0	0	0	28.9363	1629.46	350.165	372.134	0	0	516.922
616	310.831	425.592	96.6106	126		ENSMUSG00000025283	Sat1	319.023	4.27966	339.192	0	0	0	0	198.76	110.684	0	0.586843	409.187	186.955	1621.43	0	568.696	0	290.497	388.867	0	0.37092	1086.89	14.4984	965.815	298.628	893.903	1047.32	0	1213.21	0.922411	1495.76	702.136	68.5263	924.134	0	0	25.0746	0	202.251	1348.78	0	98.0573
617	310.817	258.743	408.023			ENSMUSG00000017291	Taok1	0	4.36196	0	20.544	51.1084	72.8594	12.837	1071.89	674.394	485.701	9.57006	368.523	118.421	0	1907.44	16.2514	295.451	744.948	391.251	63.5653	725.863	221.271	0	5.34994	2.24214	0	0	0	5.81561	3.7606	0	0	0	0	0	0	5.38039	0	1558.71	1703.74	162.454	0
618	309.36	305.026	317.45			ENSMUSG00000019494	Cops6	161.231	856.883	911.634	13.1887	0	851.216	0	0	0	751.525	0	81.9854	1777.39	38.5018	0	0	0	794.141	1077.3	644.803	458.705	373.574	2.84598	3.86384	35.6252	3.43609	0	0	0	442.706	0	0	307.22	0	0	0	2300.41	0	631.28	0	9.77734	1.12783
619	309.335	375.693	185.467			ENSMUSG00000018930	Ccl4	0	0	457.268	0	0	0	0	408.37	0	3269.46	1.94392	0	1394.27	1556.11	0	2.20071	1.47273	188.467	0	0	863.758	0	3.20173	0	0	819.508	0	0	536.308	0	0	317.364	0	0	0	0	0	0	131.193	501.611	0	0
620	309.08	364.156	206.271			ENSMUSG00000021771	Vdac2	1203.22	850.583	0	730.209	656.499	0	53.6402	811.978	276.275	0	364.346	178.738	0.999659	495.023	0	0	1859	1942.66	0	596.957	394.58	157.435	0	22.3551	475.735	2.20892	0	0	0	0	1043.94	0	0	0	2689.32	55.8058	2.49804	0	453.802	388.846	659.971	387.168
621	309.038	211.863	490.433			ENSMUSG00000004530	Coro1c	0	0	0	0	0	0	0	0	16.116	0	0	0	0	0	104.188	2948.95	0	0	0	0	0	2049.99	0	0	0	0	0	0	0	916.646	0	0	0	0	0	0	0	13.8223	0	0	0	0
622	308.713	305.572	314.575			ENSMUSG00000027447	Cst3	96.2162	99.6979	101.103	103.57	133.895	140.565	2.18144	180.408	198.027	140.033	139.251	209.961	65.8599	786.644	2.72387	334.162	0.15401	161.841	501.77	55.7283	256.978	90.4634	572.545	34.5473	156.789	687.219	207.081	689.669	1423.86	108	482.449	449.466	63.6986	281.286	17.5381	217.023	373.04	96.4852	243.11	301.724	37.9591	136.202
623	308.366	176.985	553.61			ENSMUSG00000003184	Irf3	0	0	26.1296	0	0	0	0	0	112.812	0	0	0	0	0	52.094	0	0	0	0	0	39.3176	0	0	0	0	0	0	0	0	0	0	0	0	0	0	0	0	0	0	0	0	0
624	308.12	326.932	273.004			ENSMUSG00000002846	Timmdc1	0	18.9018	0	563.819	0	297.152	0	0	1955.41	0	0	413.492	0	34.2238	0	0	644.072	28.995	0	12.5204	0	0	0	0	1583.7	61.8497	165.018	0	1675.87	505.174	0	1160.65	942.954	360.14	0	0	0	0	0	0	0	450.004
625	307.636	459.549	24.0647	164		ENSMUSG00000014633	Cmc2	0	0	0	0	15.8193	445.728	0	0	0	0	1404.06	0	0	0	5834.52	0	0	451.493	2391.76	0	0	1214.11	14.6365	0	603.777	1546.24	22.1006	0	0	0	0	1139.92	0	0	0	0	0	0	1499.35	0	0	697.482
626	307.546	247.36	419.895			ENSMUSG00000007659	Bcl2l1	0	0	0	0	0	0	0	0	10.744	0	20.7351	0	0	4.27797	0	0	0	0	0	0	0	0	0	0	0	0	5.15681	0	0	0	9807.7	0	0	0	0	0	0	0	0	0	0	0
627	305.867	293.311	329.306			ENSMUSG00000022119	Rbm26	1188.9	0	6.9679	9.89156	908.026	109.575	990.158	0	302.981	89.2708	0	97.6696	0	367.906	1069.66	23.4742	138.24	90.851	0	0	155.96	259.011	893.07	857.773	253.586	397.9	882.846	257.203	524.18	43.999	0	43.5242	144.181	0	1693.85	724.856	501.273	134.537	34.5183	608.673	93.8625	155.979
628	305.028	214.253	474.475			ENSMUSG00000021700	Rab3c	39.0559	24.3024	14.9312	550.041	0	0	0	0	59.8595	52.3617	0	1139.65	141.952	6.41696	7.442	35.2113	328.207	486.702	1040.72	0	28.084	63.3741	373.23	598.62	420.562	48.5962	332.614	499.333	945.037	6.98397	0	0	400.864	604.522	0	27.9029	162.372	0	292.872	358.849	0	8.33788
629	304.825	209.776	482.251			ENSMUSG00000003660	Snrnp200	0	0	0	0	0	0	0	0	16.116	0	0	347.547	0	0	0	0	0	0	0	0	4.9147	0	0	0	0	0	0	3808.59	302.412	0	0	0	100.379	0	0	0	0	0	0	3989.56	0	0
630	304.545	462.792	9.15082	89		ENSMUSG00000004637	Wwox	0	0	3213.94	96.4427	0	41.787	0	766.736	0	1182.68	0	155.059	20.9928	0	0	3890.85	0	0	0	122.074	34.4029	51.3664	0	0	422.644	0	162.44	0	0	0	256.97	326.432	95.8163	0	0	65.1068	6644.78	0	0	241.084	0	1674.83
631	304.325	274.572	359.863			ENSMUSG00000020267	Hint1	427.917	0	877.047	393.512	9.62912	576.539	0	315.971	266.265	991.866	735.646	277.108	1440.9	257.794	0	326.087	0	126.065	20.7321	0	387.193	0	425.413	181.433	761.646	0	0	364.156	146.275	246.564	287.695	0	234.085	0	0	237.781	191.588	60.097	317.601	113.611	0	458.536
632	303.935	300.705	309.965			ENSMUSG00000013921	Clip3	0	0	3090.76	0	0	0	0	57.148	1593.18	33.5115	0	482.747	3.99864	223.677	0	5.03019	0	8.28428	22.7065	0	2.8084	0	0	0	0	0	1383.5	0	0	1759.96	9.17751	10.3629	1400.09	0	0	0	2318.18	0	1395.39	0	100.567	1885.09
633	302.353	165.129	558.504			ENSMUSG00000004994	Ccdc130	0	0	0	0	0	0	0	0	0	0	6.22054	0	0	0	0	0	0	0	0	0	0	0	0	0	0	0	0	0	0	0	2248.49	0	0	0	0	0	0	2156.28	0	0	0	0
634	301.061	278.022	344.068			ENSMUSG00000007603	Dus3l	0	0	0	0	0	0	27.8134	0	2084.34	0	0	1051.55	1380.86	0	347.293	5.86855	0	4.8325	0	0	3227.32	600.831	0	0	0	0	0	0	0	48.8878	0	0	2238.75	0	0	0	0	18.4298	0	0	1583.93	0
635	299.359	264.917	363.65			ENSMUSG00000022540	Rogdi	0	0	256.817	183.983	265.764	665.408	0	419.086	3.68366	500.438	0	334.256	75.9741	4.4002	17.8608	550.302	0	32.3087	174.083	392.784	31.454	373.04	1235.32	1015.42	0	614.963	0.884025	781.974	761.43	0	0	0	185.636	113.187	100.625	279.029	257.797	249.592	387.031	242.64	191.077	652.53
636	298.326	451.235	12.8942			ENSMUSG00000002428	Hltf	0	0	0	0	0	0	0	0	0	0	0	0	0	5450.14	0	0	31.4181	9.665	105.964	0	85.1881	0	0	0	0	0	0	0	0	11504.9	21.4142	0	85.17	0	0	43.4045	0	18.4298	0	20.7384	0	0
637	296.912	230.347	421.167			ENSMUSG00000011958	Bnip2	0	0	0	0	0	1042.68	0	0	1224.82	0	0	1332.14	7.99727	0	29.768	0	0	0	0	0	0	0	1222.15	0	595.449	8.83567	0	0	0	0	0	10.3629	0	0	0	0	0	7.89847	0	1115.43	0	493.022
638	296.506	284.081	319.7			ENSMUSG00000041607	Mbp	0.0752419	136.438	250.919	14.0145	0.396189	0.797366	44.4816	117.721	92.4869	48.2589	149.282	0	64.2929	0.229587	2.23659	0.188969	52.8179	86.1551	755.869	856.452	151.046	24.8938	824.317	114.961	443.423	156.45	36.8634	186.759	1731.36	4550.76	232.376	0	735.742	45.4202	1.80009	141.162	856.858	6.42899	548.341	194.938	20.1494	0.072633
639	296.127	265.852	352.64			ENSMUSG00000010054	Tusc2	0	0	403.143	0	15.8193	0	0	1419.18	0	0	0	0	0	0	0	0	1508.07	0	0	0	0	0	1690.51	0	0	0	0	0	1917.07	0	0	10.3629	2.60725	0	0	0	0	7.89847	1271.45	1902.01	0	1.45007
640	296.074	394.977	111.454			ENSMUSG00000015961	Adss	4.20602	0	0	0	287.911	1075.32	0	0	0	1.95484	0	21.3875	0	0	3021.45	3.52113	2.35636	136.276	1457	1626.41	47.1811	44.8288	3888.18	0	17.4887	6.18497	225.868	0	574.582	0	192.728	0	0	0	0	26.0427	0	342.793	78.3658	0	263.988	0
641	295.793	362.005	172.198			ENSMUSG00000011837	Snapc2	0	0	0	0	0	0	0	1342.98	0	0	0	0	0	0	0	0	0	0	0	0	0	0	0	9.93559	1686.41	0	0	0	0	6.98397	0	0	0	0	0	0	9.99214	876.73	0	0	0	506.073
642	295.55	318.188	253.291			ENSMUSG00000018800	Abca5	7.88629	3.54409	6.53241	0	0	3.48225	0	145.847	92.6671	878.454	291.588	248.63	0	211.76	1250.26	2.20071	952.853	221.087	890.759	0	595.907	0	6.40346	165.179	848.931	0	88.955	70.0714	1490.8	82.4981	0	0	751.701	90.0351	0	0	2150.81	1167.99	264.135	946.84	703.969	586.189
643	295.122	438.84	26.8464	34		ENSMUSG00000022212	Cpne6	0	636.992	198.585	474.795	0	0	545.143	460.042	0	121.851	1258.62	141.87	815.455	0	0	429.578	0	385.633	1.76606	1.25204	205.107	1122.59	1229.46	1094.24	85.5004	0	606.441	0	0	0	0	0	199.541	780.304	5.59028	0	2301.19	1056.03	206.177	92.2861	2252.7	1223.13
644	294.059	354.589	181.068			ENSMUSG00000020456	Ogdh	77.1104	699.368	0	12.3645	304.521	278.58	1265.51	930.64	427.075	611.7	887.722	185.358	11.6627	289.833	529.622	1484.74	1.96363	322.569	0	35.9963	276.861	679.437	2.13449	0	133.594	231.936	876.658	0	0	1493.11	0	1895.12	7.60447	0	0	347.236	979.23	516.033	0	0	322.652	430.549
645	292.866	398.129	96.3752			ENSMUSG00000001986	Gria3	294.421	18.9018	0	0	0	0	0	0	537.201	1075.16	1067.86	1860.71	9.33015	0	69.4586	0	0	4784.17	0	0	3283.02	0	0	0	0	20.6166	0	0	0	831.092	3212.13	0	0	0	0	0	0	3759.67	0	0	58.6641	0
646	291.856	298.325	279.779			ENSMUSG00000018446	C1qbp	5.60803	26.4626	0	269.05	0	0	0	786.738	670.427	41.7031	18.6616	0	0	0	0	0	2026.47	798.329	0	2.50409	473.121	387.271	0	0	621.821	0	606.441	0	0	381.325	0	0	19.4674	0	0	234.384	1963.12	0	3.73171	0	0	793.766
647	291.083	261.179	346.906			ENSMUSG00000018565	Elp5	0	676.686	0	0	0	0	0	0	4.29761	0	0	0	1.86603	455.176	0	746.48	0	0	2023.91	0	600.248	1215.36	0	0	1.94319	0	0	0	0	655.096	0	0	427.067	0	11.1806	0	0	645.042	615.732	1292.01	1560.46	396.545
648	290.823	329.675	218.298			ENSMUSG00000025982	Sf3b1	225.416	237.454	228.634	249.916	598.66	392.624	735.317	45.8375	222.603	177.768	1213	212.538	0.874702	531.003	3.25587	35.2113	70.6908	291.309	256.631	329.836	526.794	590.422	621.936	629.203	545.156	1.9328	938.862	388.484	0	158.885	1301.92	1.13344	702.653	95.6623	172.949	388.606	3.27867	339.511	256.701	1058.63	376.733	43.4567
649	290.337	228.52	405.729			ENSMUSG00000019373	Cops3	0	100.069	18.4444	0	1478.64	0	0	741.244	56.8801	1.1499	0	1037.92	0	0	612.87	482.602	1391.64	307.006	0	0	1.1564	0	0	0	0	0	515.075	0	0	0	2078.44	0	0	0	0	0	0	55.2893	650.305	0	2401.78	46.5727
650	290.024	286.955	295.753			ENSMUSG00000015478	Rnf5	1416.03	0	278.716	0	0	0	1965.48	0	0	0	0	0	1035.65	0	0	0	0	0	0	0	34.9489	0	5.69197	0	0	0	522.557	1487.53	0	0	0	0	0	1460.57	0	0	1282.33	663.471	0	0	0	0
651	289.908	224.673	411.68			ENSMUSG00000018395	Kif3a	3.0043	0	89.5873	6.35886	0	0	0	0	9.20916	0	259.93	2239.58	43.985	267.679	0	0	1469.36	57.99	18.9221	0	356.666	493.651	0	0	868.19	4.41783	2.21006	0	1123.24	796.172	0	0	1570.87	0	0	27.9029	0	7.89847	427.814	319.965	12.5709	387.893
652	289.598	329.778	214.595			ENSMUSG00000001305	Rrp15	0	0	0	0	0	0	0	3366.97	32.232	0	0	0	0	0	0	17.6057	0	14.4975	0	0	0	2615.02	0	0	0	0	0	0	0	0	0	0	0	0	0	0	0	0	0	1088.77	0	0
653	288.733	304.475	259.348			ENSMUSG00000009470	Tnpo1	0	368.586	0	0	2288.52	0	0	0	1847.97	0	5.18378	199.617	0	29.9458	0	0	0	0	0	4595	3.27646	0	0	1657.59	1015.32	0	0	0	0	0	0	0	3.04179	0	0	868.09	0	0	167.927	461.43	0	0
654	288.553	238.226	382.496			ENSMUSG00000010517	Faf1	0	24.3024	0	0	0	0	0	0	663.059	1063.99	0	134.436	0	766.368	0	704.226	6.73246	1574.01	7.56885	0	527.979	0	0	0	0	159.042	0	18.8427	0	872.996	0	51.8146	0	0	0	0	479.623	0	0	0	0	0
655	288.237	73.7334	688.643		58	ENSMUSG00000020053	Igf1	0	2.70026	0	0	0	0	0	0	0	0	0	0	962.339	1098.83	0	0	724.861	0	2.52295	1.78864	0	0	0	0	2.77599	76.5758	0	0	0	2.32799	0	0	0	0	0	6.20065	0	0	129.277	0	0	0
656	287.567	284.62	293.068			ENSMUSG00000022201	Zfr	18.2261	786.316	90.5827	293.779	583.204	306.438	0	95.5642	206.285	0	218.756	725.749	597.13	0	5348.31	37.5587	1.57091	393.365	605.76	0	285.708	689.243	0	0	344.916	101.021	1.03136	0	243.189	415.546	0	754.42	138.705	18.007	0	520.854	30.3095	18.4298	0.932927	1.03692	0	51.0907
657	286.983	387.896	98.6107			ENSMUSG00000006205	Htra1	0	255.175	3222.65	0	0	436.442	0	900.081	0	0	0	0	0	3704.72	0	0	0	0	0	0	0	0	0	0	0	0	0	4264.74	0	0	0	0	0	0	0	0	0	0	2915.4	0	0	1326.33
658	286.886	432.577	14.9294	86		ENSMUSG00000004031	Brinp2	0	113.411	0	326.422	0	0	0	0	1047.54	581.563	0	1908.83	0	667.364	0	220.071	565.526	1109.06	66.2274	0	2683.42	3198.72	12.8069	0	269.618	865.896	788.992	412.185	481.969	0	369.395	0	3047.87	0	0	0	0	0	0	38.8846	439.98	243.611
659	284.839	255.824	339			ENSMUSG00000022982	Sod1	0	120.499	658.467	317.519	188.249	168.541	0	86.6745	186.946	727.199	648.491	58.281	676.669	1.28339	0	2.64085	239.76	347.215	0	199.075	176.929	349.291	0	1269.27	343.945	3.09248	746.449	0	359.114	421.657	399.91	502.342	2.28134	0	0	198.576	531.582	124.401	93.7591	0.777692	4.3998	176.872
660	283.779	389.805	85.8638			ENSMUSG00000000568	Hnrnpd	4206.02	56.7055	0	0	0	1420.76	0	33.3363	96.6961	0	0	513.3	0	0	0	1197.18	223.854	0	0	0	0	46.6967	0	0	14.5739	0	0	1483.87	0	0	0	0	0	0	0	0	0	3234.42	293.872	0	1231.95	0
661	283.756	282.055	286.932			ENSMUSG00000005813	Metap1	0	850.583	0	0	0	0	0	0	38.6785	3.90967	5107.06	2143.03	5.59809	0	41.6752	2873.24	0	0	0	0	145.475	0	0	0	17.4887	173.179	0	0	982.838	0	886.547	0	0	0	0	0	0	66.3471	654.915	0	0	0
662	283.749	363.336	135.187			ENSMUSG00000008035	Mid1ip1	0	0	2926.52	0	4761.6	0	8622.16	0	1181.84	0	0	0	0	0	0	0	0	0	0	0	0	0	0	0	1923.76	0	0	0	0	0	0	0	0	0	0	0	0	0	0	0	29.332	0
663	282.978	116.554	593.635			ENSMUSG00000003531	Dgcr6	0	0	0	0	0	0	0	0	0	1143.58	0	0	0	0	0	0	0	0	0	0	0	0	0	0	0	1097.83	0	0	0	0	0	0	0	0	0	2115.97	0	456.136	0	0	0	0
664	282.293	180.326	472.63			ENSMUSG00000003546	Klc4	0	0	0	0	0	0	0	0	2514.1	0	0	0	0	0	0	1487.68	0	0	0	0	0	0	0	0	7.28697	0	2637.71	0	0	0	0	0	0	0	0	0	17.4863	0	3239.59	194.423	0	0
665	280.789	374.491	105.877			ENSMUSG00000003848	Nob1	0	0	0	0	0	0	0	0	3207.09	0	0	1844.67	0	3240.56	0	352.113	0	1688.96	0	0	0	0	0	0	0	0	0	0	0	0	0	0	0	1845.72	0	0	0	0	0	7.77692	0	0
666	280.688	214.17	404.853			ENSMUSG00000003410	Elavl3	168.241	0	52.2593	51.9307	27.6837	0	41.7201	50.0045	515.713	0	0	64.1625	384.869	25.6678	0	246.479	1278.33	1152.55	132.455	93.9033	388.261	0	0	208.647	0	0	15.4704	0	141.756	61.1097	0	0	0	450.176	0	65.1068	332.239	0	104.954	1609.82	219.99	624.253
667	280.221	407.911	41.8663			ENSMUSG00000006010	BC003331	0	0	0	0	0	0	139.067	0	386.785	0	46.654	213.875	643.78	0	0	264.085	0	1382.09	0	0	0	0	0	0	0	10.3083	0	0	0	1083.68	0	9478.61	0	0	0	1779.59	0	912.273	1632.62	0	0	729.142
668	279.985	335.683	176.017			ENSMUSG00000008373	Prpf31	0	0	0	0	0	0	0	0	42.9761	596.225	0	1411.58	0	1244.89	0	0	0	937.505	0	0	996.045	3524.04	0	0	1632.28	0	0	0	3099.72	0	0	0	0	0	27.9514	737.877	0	0	769.665	0	0	1160.54
669	279.2	171.329	480.56			ENSMUSG00000001229	Dpp9	0	0	6898.22	0	0	0	0	0	0	0	0	0	0	0	0	0	0	0	0	0	0	0	0	0	2696.18	0	0	0	0	0	0	0	0	0	0	0	0	0	0	0	0	0
670	279.156	316.715	209.046			ENSMUSG00000005150	Wdr83	0	3561.11	0	1667.72	0	0	0	0	0	43.0064	6.22054	0	22.3924	256.678	0	0	0	0	0	0	43.2493	0	4210.92	0	0	0	0	0	0	0	0	0	0	36.014	0	0	0	342.793	0	0	0	0
671	279.028	251.148	331.07			ENSMUSG00000004360	9330159F19Rik	0	0	0	0	27.6837	403.941	0	0	0	0	0	2892.66	0	0	0	422.536	0	623.392	0	788.788	299.796	695.781	0	0	0	0	0	0	0	0	0	0	374.14	5132	41.9271	846.388	0	41.467	0	0	527.977	0
672	278.951	323.023	196.682			ENSMUSG00000008763	Man1a2	0	151.215	1341.32	1508.46	5222.99	0	0	0	42.9761	0	5.18378	2602.15	167.943	0	2292.13	0	0	0	8.83032	0	9.82939	0	239.063	0	63.1537	0	0	0	0	0	64.2426	979.295	9.12536	210.082	0	0	0	0	177.256	964.338	0	18.6092
673	278.547	258.796	315.415			ENSMUSG00000007987	Ift22	0	0	52.2593	0	0	0	0	0	290.088	1818	0	0	2659.09	0	0	0	0	0	0	0	0	0	3466.41	1448.94	791.85	0	0	0	0	505.174	0	0	0	2581.01	0	0	0	0	0	0	0	0
674	278.208	364.756	116.652			ENSMUSG00000006262	Mob1b	0	18.9018	0	326.422	0	0	0	0	10.744	0	4281.8	0	0	4.27797	0	0	0	1483.58	0	0	0	0	0	0	0	0	2356.66	0	0	0	0	0	0	0	3326.22	0	0	709.546	0	2250.12	0	0
675	277.768	311.712	214.405			ENSMUSG00000005506	Celf1	0	0	41.8074	23.7397	1129.5	0	166.88	0	0	301.045	0	0	0	0	2500.51	0	0	295.749	741.747	0	39.3176	0	0	0	0	3339.88	1039.61	0	0	9.77756	0	0	0	0	0	0	0	0	246.293	852.35	0	0
676	277.095	344.233	151.769			ENSMUSG00000014504	Srp19	0	777.676	0	0	0	0	0	390.512	156.556	457.99	0	0	0	3.66683	0	814.89	1218.57	733.159	1642.44	0	0	165.44	0	0	0	0	282.888	0	1533.66	600.621	2037.41	0	643.99	0	0	1618.37	0	0	0	4.44395	0	479.972
677	277.003	263.018	303.109			ENSMUSG00000006599	Gtf2h1	0	0	0	0	885.879	0	1084.72	233.354	10.744	0	0	0	0	4.27797	0	0	0	24.1625	0	0	6.55293	2260.12	0	0	0	3174.95	1005.58	0	0	0	0	0	2156.63	0	0	0	0	0	13.9939	0	0	1361.85
678	276.499	330.231	176.2			ENSMUSG00000015095	Fbxw5	5.25753	0	0	0	0	0	0	541.716	16.116	0	0	1039.97	1063.64	112.297	0	13.2042	0	0	0	0	1774.21	0	0	4451.15	0	0	758.051	0	0	0	0	0	0	0	4087.89	32.5534	0	0	279.878	0	2221.9	1771.26
679	275.857	181.886	451.27			ENSMUSG00000002205	Vrk3	0	0	0	0	0	0	0	0	0	0	0	7.12917	0	0	0	0	0	0	0	0	7824.19	0	0	0	0	20.6166	0	0	0	0	21.4142	0	0	60.0234	0	0	0	0	2117.74	0	0	0
680	275.831	252.767	318.884			ENSMUSG00000006335	Tfpt	0	699.368	0	0	0	0	0	11.1121	0	0	0	89.1146	0	4.27797	0	0	0	0	1183.26	0	560.275	0	17.0759	0	0	0	0	1780.64	6.30024	0	0	0	0	0	0	1736.18	0	580.537	0	824.353	0	0
681	275.762	274.381	278.341			ENSMUSG00000014301	Pam16	1033.48	1433.84	0	665.561	0	588.998	0	0	414.412	617.169	0	232.207	0	1202.72	0	427.566	0	0	52.9819	0	505.512	0	0	0	0	0	0	0	858.633	0	881.041	0	0	1260.49	0	0	719.434	0	699.695	466.615	0	466.921
682	275.671	260.858	303.322			ENSMUSG00000006021	Kptn	7.01003	0	0	0	0	0	0	11.1121	0	0	0	0	0	0	3299.28	463.616	738.326	0	0	0	0	0	6061.95	0	0	0	0	0	1360.85	0	0	0	0	0	0	0	0	0	0	0	0	0
683	275.083	368.202	101.26			ENSMUSG00000002320	Tm9sf1	0	0	0	0	0	0	0	0	171.904	0	9880.28	0	0	0	69.4586	0	2238.54	0	0	0	6.55293	0	17.0759	0	5023.15	0	0	0	0	0	0	0	0	0	0	0	0	0	0	0	0	0
684	274.909	226.801	364.711			ENSMUSG00000010045	Tmem115	0	0	0	0	5125.44	0	0	0	0	0	2843.67	0	0	0	0	1282.7	0	124.264	0	0	0	1510.3	0	0	1390.77	0	0	0	0	0	0	0	0	0	0	0	0	0	0	0	0	0
685	274.784	231.19	356.16			ENSMUSG00000000876	Pxmp4	0	0	0	0	55.3674	0	0	0	0	0	0	10.6938	0	7995.53	0	52.817	0	101.482	0	0	0	0	0	0	14.5739	0	0	0	0	0	0	0	0	0	167.708	0	0	0	0	93.323	0	0
686	274.419	293.842	238.161			ENSMUSG00000024099	Ndufv2	0	953.913	288.007	492.6	228.852	227.816	0	201.5	148.984	132.06	0.691171	187.259	355.168	405.552	0	381.065	0.523636	258.378	1257.44	829.688	931.826	469.458	127.5	369.383	950.22	493.423	327.286	0	0	773.513	0	67.7044	305.395	252.098	3.72685	26.0427	174.085	105.664	524.305	0	11.7328	389.327
687	274.32	346.323	139.915			ENSMUSG00000020496	Rnf187	0	0	666.306	7.41867	4.61395	1079.5	0	472.265	287.402	310.33	1.29594	63.2714	435.018	2.13899	0	0	1894.91	1360.35	0	93.9033	160.547	975.961	0	141.996	43.7218	141.739	0	939.782	0	323.882	8.03032	0	921.661	1080.42	0	406.917	734.423	152.045	1016.89	12.9615	0	637.787
688	274.194	241.518	335.191			ENSMUSG00000019124	Scrn1	0	20.0137	0	350.859	0	652.205	0	0	0	0	1.82957	0	367.169	0	12.2574	0	1344.51	770.926	0	4.41898	0	0	156.697	1452.35	0	1578.99	3.6401	0	0	0	2070.88	0	7.515	0	384.743	45.9577	1061.52	16.2616	449.451	1.82986	20.705	286.004
689	273.356	238.078	339.209			ENSMUSG00000021134	Srsf5	0	0	27.0974	121.996	0	231.118	0	180.263	663.741	397.483	0	948.179	47.6874	0.950661	7.71763	1.30412	0	1038.45	62.7934	84.8608	1.45621	691.111	9.48661	2.57589	496.593	1117.88	0	2.44258	702.827	347.646	0	0	517.104	0	0	0	5.18111	0	81.8902	542.656	6.51823	0.375943
690	272.793	283.993	251.886			ENSMUSG00000005575	Ube2m	0	0	20.9037	0	0	0	0	666.727	116.035	23.458	0	688.678	1696.22	0	0	457.747	0	0	466.241	60.0981	106.157	1038.53	0	584.213	0	0	0	2268.67	0	254.216	2209.94	0	0	0	0	338.555	167.868	0	11.1951	311.077	0	0
691	272.341	132.055	534.208			ENSMUSG00000001313	Rnd2	0	0	418.074	0	0	0	0	0	0	0	0	2085.28	0	0	0	0	494.836	0	0	0	806.01	0	0	0	0	0	0	0	0	73.3317	0	0	0	0	0	0	0	0	0	0	0	0
692	272.139	267.215	281.331			ENSMUSG00000003809	Gcdh	0	14.1764	0	2322.04	0	0	41.7201	0	2401.29	894.337	0	69.5094	0	0	0	0	0	0	0	0	0	0	0	0	0	0	0	0	0	0	0	0	0	0	0	0	0	566.715	0	3484.06	0	1997.1
693	271.283	223.281	360.887			ENSMUSG00000003178		0	0	0	0	0	0	0	0	1305.4	1295.08	0	614.891	0	0	0	0	0	2486.32	0	0	0	0	4379.97	0	0	0	0	0	0	0	0	0	0	0	0	0	0	0	0	0	0	0
694	271.259	324.629	171.636			ENSMUSG00000020889	Nr1d1	820.953	613.26	600.014	580.305	1054.03	650.02	0	34.571	551.526	0	10.3676	442.008	3.11005	317.521	0	706.834	0	1.07389	1.96229	0	712.813	303.702	165.067	2.57589	1.07955	0	38.9626	2.44258	0	1109.93	11.8968	403.002	353.523	1307.18	0	964.545	0	372.691	1.03659	2079.61	1042.92	0.375943
695	270.077	336.315	146.431			ENSMUSG00000004931	Apba3	0	0	2696.58	0	0	0	0	1533.47	605.962	0	0	0	0	0	41.6752	0	4.71272	0	0	0	2248.96	3.73574	7632.93	0	0	0	0	0	0	0	205.576	0	58.4023	0	0	0	0	0	0	0	0	0
696	269.585	286.822	237.411			ENSMUSG00000008683	Rps15a	0	28.3528	888.407	544.036	0	18.572	0	555.606	0	430.064	0	0	1712.08	427.797	0	498.827	0	4.8325	0	0	376.793	0	1101.4	11.5915	510.088	0	5.15681	340.74	1745.17	668.133	0	0	9.12536	30.0117	0	130.214	11.6575	0	0	311.077	29.332	0
697	269.382	284.961	240.301			ENSMUSG00000020444	Guk1	401.324	453.644	0	132.3	166.102	1204.86	1223.79	483.377	265.914	232.951	58.3175	411.709	0	0	8.68233	820.13	0	486.874	0	0	1266.35	0	4.26898	0	377.708	0	0	0	0	684.429	0	2823.03	193.153	0	0	37.979	0	0	480.457	502.907	197.991	79.089
698	268.846	371.164	77.8525			ENSMUSG00000000682	Cd52	0	0	1829.07	0	0	0	0	0	0	0	3639.01	0	0	0	0	0	0	0	0	0	0	0	0	0	0	0	0	0	7031.07	855.536	0	4751.39	0	0	0	0	0	0	0	0	0	0
699	268.042	199.646	395.716			ENSMUSG00000006423	C330007P06Rik	0	529.251	0	0	0	9.286	0	0	0	0	0	1105.02	0	25.6678	0	1701.88	0	0	0	0	596.316	0	0	0	0	0	0	0	0	0	0	0	0	0	0	1150.22	0	322.521	0	0	0	1028.58
700	267.767	292.174	222.208			ENSMUSG00000014856	Tmem208	0	1070.32	1489.39	638.006	0	0	3066.43	0	644.641	679.305	0	0	0	0	0	0	0	3.62437	0	1201.96	688.057	0	0	0	666.757	0	0	0	0	537.766	0	716.336	0	0	0	0	0	518.337	27.9878	497.723	0	0
701	267.672	279.966	244.722			ENSMUSG00000021728	Emb	1577.26	718.945	0	562.759	387.572	567.109	0	388.13	0	43.9838	0	595.795	0	5.50025	0	10.0604	0	697.951	0	493.663	906.41	400.925	203.081	0	442.423	0	321.564	0	6.75026	108.252	0	0	241.822	906.782	0	172.068	864.32	0	334.854	472.17	1131.38	360.704
702	267.474	194.119	404.403			ENSMUSG00000014551	Mrps25	0	0	0	284.029	0	0	0	504.808	0	0	0	0	0	0	1041.88	835.011	0	0	991.519	0	0	0	0	0	0	0	0	0	0	0	0	0	0	1594.91	0	0	769.395	0	0	0	0	0
703	267.258	180.692	428.848			ENSMUSG00000008140	Emc10	0	0	0	880.349	0	0	0	488.933	1257.05	0	0	0	0	1552.9	0	0	0	0	0	0	0	1033.55	0	11.5915	0	10.3083	0	0	0	0	0	0	0	0	0	0	0	1695.54	0	0	205.324	883.09
704	267.081	243.056	311.929			ENSMUSG00000022914	Brwd1	121.867	202.104	0	0	22.7148	281.437	222.507	630.826	29.7527	36.5905	201.769	104.744	0	90.1665	288.52	367.462	734.097	284.002	1058.28	584.609	488.445	870.714	23.6436	3.56662	478.324	118.942	0	1.69102	504.02	56.409	0	1.86001	2.33984	0	2089.9	103.503	0	326.065	374.606	0	550.54	344.595
705	266.888	299.674	205.688			ENSMUSG00000017943	Gdap1l1	0	0	22.3968	0	71.1867	1496.37	0	4.76234	607.804	492.898	0	0	51.9823	0	0	0	30.2961	565.402	1173.17	0	461.981	0	0	0	0	0	0	0	0	635.541	0	0	551.432	0	0	883.592	4.99607	0	403.824	755.472	1231.95	116.005
706	266.599	267.024	265.807			ENSMUSG00000029580	Actb	217.453	222.001	118.906	241.843	115.218	99.4767	178.366	158.179	372.169	338.02	161.935	147.115	160.803	605.117	183.067	165.793	91.1062	152.723	339.342	302.62	267.423	277.307	90.4262	214.561	116.709	175.283	179.507	158.866	439.997	246.616	67.1036	770.631	121.918	550.417	406.71	81.713	202.189	122.89	311.039	132.239	212.331	219.94
707	266.55	66.7215	639.564			ENSMUSG00000001424	Snd1	0	0	0	0	0	0	0	22.2242	0	0	10.3676	42.775	0	0	0	446.01	15.7091	0	141.285	12.5204	0	529.229	17.0759	231.831	0	0	0	0	0	97.7756	0	0	0	0	0	0	0	0	0	808.799	0	20.3009
708	266.337	36.2161	695.896			ENSMUSG00000018217	Pmp22	0	0	0	0	0	0	0	0	4.60458	0	0	0	0	0	0	0	0	0	0	0	0	0	0	0	0	0	2.21006	0	0	0	1651.95	0	1.30362	0	0	0	0	0	0	0	0	0
709	265.996	280.372	239.16			ENSMUSG00000001785	Pwp1	0	0	0	0	369.116	0	0	0	0	0	0	1889.23	0	0	347.293	0	0	0	0	0	0	0	0	0	0	0	0	2572.03	63.0024	0	0	0	0	0	0	0	0	0	0	0	0	0
710	265.948	261.073	275.048			ENSMUSG00000001632	Brpf1	0	0	0	0	0	0	0	0	0	6.51612	0	698.659	0	0	69.4586	11.7371	0	0	0	0	0	859.219	0	0	9.71595	0	10.3136	5385.88	0	0	0	0	0	6542.55	0	0	23.315	0	0	0	0	0
711	265.768	263.573	269.867			ENSMUSG00000021577	Sdha	0	2.1002	205.166	563.819	0	0	1483.38	861.806	319.933	389.519	97.9158	0	0	0	0	867.241	0	384.452	0	15.3028	264.301	0	0	1576.45	961.879	2.29073	1.14596	0	21.0008	601.139	2.37935	403.002	794.92	0	0	91.6318	0	698.283	80.8536	731.606	0	60.9028
712	265.441	364.408	80.7018			ENSMUSG00000003575	Crtc1	0	0	0	0	0	0	4672.65	0	0	0	0	0	0	0	0	0	8229.59	0	0	0	0	0	0	0	0	0	0	0	0	0	0	3354.99	0	0	0	0	0	0	0	2263.08	0	0
713	264.944	226.857	336.04			ENSMUSG00000018865	Sult4a1	0	3.54409	0	229.979	0	3.48225	10.43	0	0	1.22177	23.327	1154.93	521.322	81.8162	0	0	1220.89	0	0	744.184	0	788.007	0	8.69365	123.878	3.86561	1193.16	0	0	0	0	0	1351.69	1845.72	10.4818	0	1079.78	0	0	7.77692	54.9976	1022.66
714	264.353	307.487	183.835			ENSMUSG00000022186	Oxct1	119.171	321.331	916.279	137.493	461.395	531.159	0	0	214.88	196.787	30.0659	129.038	0.933015	8.55595	0	82.1597	6.28363	1018.69	74.1747	0	359.1	296.368	0	818.362	1924.73	428.824	185.645	276.988	0	348.733	2.14142	0	0	0	5.59028	156.256	550.234	0	295.738	0	997.289	146.505
715	263.799	243.668	301.376			ENSMUSG00000005299	Letm1	0	0	2717.48	0	0	0	0	0	0	0	0	0	0	0	0	0	0	17.397	0	0	86.4986	7.47147	0	0	0	0	6.18817	0	0	0	0	0	2514.95	0	0	0	223.824	0	0	3073.44	35.1984	0
716	263.17	221.79	340.415			ENSMUSG00000013523	Bcas1	0	0	283.693	0	0	0	0	0	1252.45	0	0	0	0	0	0	0	0	0	0	504.395	11.2336	0	29.273	69.5492	2073.66	141.371	4.42012	0	2727.11	2102.17	0	0	0	0	0	279.029	49.9607	7.89847	1687.26	439.951	0	0
717	263.143	261.5	266.21			ENSMUSG00000002997	Prkar2b	0	0	0	0	0	0	0	0	21.488	0	0	0	9.33015	0	833.504	0	0	0	0	0	19.6588	0	0	0	0	0	0	0	0	0	0	0	0	0	0	303.832	0	0	0	0	3578.51	0
718	262.955	399.596	7.89218			ENSMUSG00000004221	Ikbkg	0	0	156.778	0	0	0	0	1266.78	0	9.77418	0	5.34688	0	0	0	0	0	28.995	0	0	0	0	0	0	0	30.9248	0	0	0	0	20734.3	0	0	0	0	0	0	0	0	0	0	0
719	262.239	354.794	89.4685			ENSMUSG00000015312	Gadd45b	0	0	0	586.075	0	6.9645	20.8601	0	515.713	513.144	0	534.688	0	0	0	0	0	0	0	0	0	0	0	0	0	0	0	0	590.648	556.098	0	0	0	2363.42	0	0	1792.34	877.717	0	614.376	0	455.502
720	262.049	197.761	382.053			ENSMUSG00000001383	Zmat2	0	0	34.8395	474.795	0	0	0	0	687.617	39.0967	0	0	1483.49	0	0	46.9484	0	48.325	0	0	0	0	0	231.831	1117.33	41.2331	0	0	0	0	0	1209.01	6.08357	1440.56	0	0	0	0	0	176.277	0	0
721	261.598	229.021	322.408			ENSMUSG00000005699	Pard6a	0	0	83.6148	0	0	0	33.3761	0	0	0	0	0	0	0	0	1809.86	452.421	0	0	0	0	1535.39	10.2455	2962.79	0	0	6.18817	0	0	58.6653	0	0	0	0	0	0	0	0	0	0	2393.49	663.84
722	260.948	399.713	1.92115			ENSMUSG00000002900	Lamb1	0	18.9018	0	0	0	0	0	488.933	0	364.903	0	7.12917	0	8.55595	12085.8	0	39.2727	0	0	0	2784.99	0	0	0	0	0	0	0	1978.28	0	0	0	0	0	0	4600.88	0	0	0	0	0	0
723	260.183	242.496	293.2			ENSMUSG00000024083	Pja2	118.703	183.978	9.29053	2.63775	275.607	251.341	1342.46	288.915	922.553	4.34408	1498.46	5.22806	1013.88	1.71119	9.26115	250.392	48.1745	186.857	32.9665	4.17348	98.7308	394.328	1.13839	103.551	832.333	967.604	8.2509	93.795	308.292	510.606	0	0	39.746	0	0	43.4045	593.755	243.273	72.1463	284.117	3.91094	396.996
724	260.151	273.98	234.336			ENSMUSG00000036438	Calm2	647.126	506.029	76.6469	518.883	240.189	437.105	236.414	260.817	207.973	649.89	301.104	128.732	406.395	85.8039	153.801	253.689	337.016	398.819	534.108	318.109	448.267	377.665	10.7334	496.78	296.822	203.957	156.988	224.543	295.931	198.694	292.304	278.417	150.829	255.957	285.504	205.861	245.64	51.34	270.749	131.985	186.049	344.995
725	260.003	313.421	160.29			ENSMUSG00000018379	Srsf1	3737.35	0	0	48.7513	0	1365.04	512.562	90.4844	1344.54	0	0	0	0	0	148.84	432.596	0	1747.98	0	0	1.4042	0	0	0	0	724.525	11.0503	504.043	5.40021	0	0	5.18146	0	0	0	2148.52	0	3.94923	0	304.411	0	21.026
726	259.989	220.066	334.513			ENSMUSG00000007594	Hapln4	0	0	0	0	0	0	27.8134	1611.26	0	0	10.3676	0	0	0	0	0	0	0	0	0	0	0	0	0	9.71595	0	0	0	0	0	0	0	0	0	0	0	0	0	0	98.5076	0	0
727	259.411	324.224	138.425			ENSMUSG00000020644	Id2	58.8843	0	0	0	456.228	0	2222.85	0	46.4141	621.638	0	0	0	447.647	0	228.169	0	18.5568	1176.2	0	552.805	298.859	586.045	395.039	177.219	598.705	3.7129	0	326.605	226.839	804.317	0	0	302.518	0	0	2.7978	0	0	359.605	0	0
728	258.929	280.647	218.388			ENSMUSG00000005469	Prkaca	0	124.752	83.6148	207.723	0	0	0	0	0	0	0	201.043	44.7847	0	0	373.24	391.156	127.578	0	0	908.236	283.916	10.2455	278.197	413.9	828.786	792.086	0	1413.77	0	0	3090.22	715.428	0	0	1718.82	0	1968.3	0	62.2153	0	308.574
729	258.68	368.567	53.5559			ENSMUSG00000001143	Lman2l	0	0	0	0	0	0	0	0	547.945	5395.34	0	3432.69	0	25.6678	208.376	8873.25	306.327	0	0	0	0	0	0	0	0	0	15.4704	0	37.8015	0	0	0	0	0	0	0	0	0	0	513.277	0	0
730	258.224	306.656	167.818			ENSMUSG00000007653	Gabrb2	0	0	0	0	2768.37	0	0	0	10.744	990.45	5.18378	0	0	889.818	0	0	0	0	0	2310.02	183.482	0	8.53795	4891.62	0	0	0	0	0	8.14796	0	0	0	0	4639.93	21.7023	0	0	0	0	0	0
731	257.415	265.319	242.661			ENSMUSG00000020089	Ppa1	0	210.62	209.037	1.41308	0	0	0	323.839	184.183	1231.55	0	299.425	667.772	661.252	0	239.772	0	1174.99	0	679.681	0.936132	901.914	0	0	403.906	0	0	0	0	1063.89	0	379.973	278.975	0	0	24.8026	3.33071	0	772.996	328.853	0	1721.71
732	257.142	5.11286	727.596		12	ENSMUSG00000015619	Gata3	0	0	0	0	0	0	0	0	14.3254	0	0	0	0	0	0	0	0	0	0	0	0	0	0	0	0	0	0	0	0	0	0	0	0	0	0	0	0	0	0	3.45641	0	0
733	257.01	233.804	300.327			ENSMUSG00000003873	Bax	2986.27	0	0	0	0	0	0	0	580.177	0	0	0	1322.55	0	0	0	0	782.865	0	0	0	0	0	0	0	0	0	0	0	0	0	0	0	0	0	0	0	0	188.918	0	0	1179.99
734	254.989	281.473	205.551			ENSMUSG00000006289	Osgep	0	0	0	0	0	0	0	0	0	322.548	0	1340.28	0	0	0	3157.28	0	0	0	0	0	0	0	0	0	0	0	0	0	1262.93	0	0	0	0	0	0	0	0	0	0	0	994.745
735	254.951	257.999	249.26			ENSMUSG00000009076	Zmat5	0	226.822	0	544.036	0	965.744	0	733.4	580.177	0	0	548.946	783.733	0	0	0	0	0	0	0	0	0	0	0	0	0	0	2044.44	0	0	0	0	958.163	0	0	998.304	1317.3	0	755.671	0	0	355.266
736	254.852	296.145	177.772			ENSMUSG00000007827	Ankrd26	6224.91	94.5092	0	0	0	0	0	1289.01	0	0	0	0	0	42.7797	0	375.587	0	0	1721.91	118.944	101.57	40.4705	0	0	0	0	3315.83	0	0	0	0	0	149.048	0	0	412.343	0	0	0	0	0	0
737	254.656	314.812	142.366			ENSMUSG00000020530	Ggnbp2	0	120.499	0	4.94578	0	143.933	0	13.8901	437.819	80.6369	283.812	472.307	602.961	1509.05	2022.98	349.179	352.472	259.747	0	547.77	301.435	406.261	798.298	1133.07	1.21449	296.363	1.2892	2.7479	518.195	38.7028	0	3.02252	114.067	0	6.98785	0	1363.93	237.283	724.184	445.877	777.299	0
738	253.94	241.555	277.058			ENSMUSG00000019795	Pcmt1	0	0	27.5049	0	0	0	0	607.072	0	1187.31	0	696.782	0	0	65.8029	79.6888	0	0	925.79	1.97691	421.112	0	8.08859	0	846.822	0	2180.52	0	0	558.35	3.38119	0	1311.17	758.191	8.82676	568.828	36.8132	0	503.78	389.665	55.5765	120.737
739	253.739	257.269	247.149			ENSMUSG00000017686	Rhot1	0	0	0	0	988.704	39.7971	0	1604.91	0	255.525	0	1034.24	3.99864	0	0	0	0	122.193	0	0	537.808	1.33419	0	228.519	0	0	0	1074.04	202.508	216.503	0	0	0	0	0	0	0	0	1301.43	0	12.5709	21.751
740	253.371	289.964	185.065			ENSMUSG00000027581	Stmn3	541.622	343.364	535.417	361.194	389.95	655.945	246.737	455.256	202.093	430.423	202.835	230.408	275.096	112.907	3.83514	155.535	270.042	355.233	275.961	185.502	269.796	273.534	119.112	217.181	430.602	435.224	399.194	213.224	218.46	221.645	530.1	134.4	139.512	219.84	325.128	206.105	286.217	241.848	412.434	364.895	502.064	326.247
741	252.684	358.63	54.9193			ENSMUSG00000003527	Dgcr14	0	0	0	0	0	0	0	0	5817.88	0	0	0	0	0	0	0	0	0	6741.95	0	0	0	0	0	0	0	0	0	0	488.878	7034.56	0	0	0	0	0	0	0	0	0	0	0
742	252.625	387.009	1.77353			ENSMUSG00000001520	Nrip2	0	0	0	0	6570.27	0	0	2377.99	0	0	0	0	0	8.55595	0	4471.84	0	0	0	0	0	0	0	0	0	0	0	0	0	0	2526.87	0	0	0	0	0	23.315	0	0	0	0	0
743	252.376	212.813	326.227			ENSMUSG00000017119	Nbr1	0	0	0	0	1605.66	0	0	400.036	0	1.62903	1420.36	0	0	0	104.188	0	0	0	0	1051.72	0	0	0	0	77.7276	644.268	0	0	0	0	80.3032	0	0	0	0	0	0	0	338.186	2.59231	14.666	353.574
744	251.772	68.6116	593.671			ENSMUSG00000000560	Gabra2	0	0	0	0	0	0	0	0	0	0	0	0	0	0	0	0	0	0	0	0	0	0	0	0	0	0	0	0	18.9007	0	0	0	0	0	0	0	0	0	0	0	0	0
745	250.42	237.104	275.279			ENSMUSG00000020386	Sar1b	324.214	1067.95	0	547.745	0	0	0	83.3409	590.921	0	0	0	2.33254	0	2222.68	930.165	0	199.341	0	0	351.401	265.393	0	2.89788	429.931	0	3.86761	0	492.994	287.216	1729.2	0	606.836	0	0	0	0	0	0	369.404	703.969	205.124
746	250.227	162.629	413.743			ENSMUSG00000014554	Dguok	0	0	0	0	885.879	0	0	0	0	0	0	583.573	0	0	0	0	2686.25	1234.36	0	0	25.2756	963.286	0	0	0	0	0	0	0	0	27.5325	0	0	0	0	0	9.99214	0	107.953	0	955.386	321.915
747	249.345	254.351	239.999			ENSMUSG00000021917	Spcs1	207.4	926.842	3.60409	74.6983	0	159.463	679.031	427.625	0	246.04	0	177	0	110.637	0	0	996.172	134.977	719.824	198.168	195.91	61.8329	3.53295	2.39825	310.575	2.13275	626.286	97.7873	172.062	165.207	746.543	0	350.54	353.931	1064.08	224.506	352.137	0	540.454	122.285	279.16	326.565
748	248.192	228.959	284.092			ENSMUSG00000020577	Tspan13	0	555.714	0	784.599	31.0058	621.79	0	250.689	2.57856	0	0	619.382	4.47847	537.998	8.33504	216.902	1267.72	150.774	1328.79	0	44.822	363.114	0	392.257	0	0	149.754	0	0	29.3327	0	104.458	1.46006	64.8253	0	36.4598	1026.79	0	0	1331.41	0	30.0454
749	248.168	252.469	240.139			ENSMUSG00000001855	Nup214	0	0	2194.89	0	0	0	0	0	0	221.548	0	0	0	0	0	0	1366.69	0	635.783	0	0	0	17.0759	23.1831	3866.95	0	0	0	0	0	0	24.1801	0	0	0	0	0	663.471	0	0	0	0
750	247.898	215.933	307.565			ENSMUSG00000005413	Hmox1	0	0	0	0	0	0	0	0	0	0	6.22054	1770.89	0	0	0	0	0	0	0	0	0	653.754	0	0	0	0	0	0	0	0	0	0	0	0	0	0	0	0	0	0	4259.01	0
751	247.03	239.954	260.239			ENSMUSG00000017740	Slc12a5	0	4.05039	0	0	0	3.97971	0	319.076	0	1.39631	1995.01	68.7456	393.866	911.208	1369.33	173.541	0	115.98	245.988	0	8.42519	1.33419	1189.21	680.588	0	812.882	26.5207	0	232.209	0	0	0	155.131	0	0	9.30097	44.9646	631.877	1.99913	175.536	1420.51	0
752	246.668	369.124	18.0836			ENSMUSG00000002280	Narfl	0	0	7699.53	0	0	0	55.6268	0	0	0	0	0	0	0	0	0	0	0	0	0	0	1301.28	0	0	3420.02	0	0	21.9832	0	1466.63	0	0	4057.74	0	0	0	0	0	0	0	175.992	10.1505
753	245.696	273.984	192.891			ENSMUSG00000020486	45173	0	0	705.5	0	0	243.757	6.95335	597.276	0	618.217	0	270.908	0	699.449	425.434	308.099	811.962	402.306	1072.88	1353.77	457.886	0.778278	0	0	0	0	0	0	0	594.801	0	0	336.878	75.0293	6.98785	21.7023	0	937.614	8.16311	314.965	1341.94	0.422936
754	244.74	4.71521	692.787			ENSMUSG00000002007	Srpk3	0	0	0	0	0	0	0	0	0	0	0	0	0	0	0	0	0	0	0	0	0	0	0	0	0	0	0	0	0	0	0	0	0	0	0	0	0	0	0	10.3692	0	0
755	244.605	363.117	23.3823	162		ENSMUSG00000016487	Ppfibp1	558.254	15.4651	38.0067	0	70.4676	1028.21	0	763.705	0	0	0	31.1091	0	648.696	6705.91	70.4226	117.818	2.63591	48.1654	0	0	0	0	0	233.183	0	64.6946	65.9496	0	0	151.846	0	0	0	0	0	0	100.526	0	1360.25	0	344.193
756	243.214	372.436	1.99957	171		ENSMUSG00000004451	Ralb	0	0	0	14.8373	0	2340.07	0	0	1482.67	0	0	0	0	0	104.188	1628.52	53.0181	0	0	0	98.2939	0	0	17.3873	0	15.4624	0	0	4054.21	574.431	979.699	0	2263.09	0	0	0	0	0	0	2869.68	0	2.53762
757	242.788	259.286	211.991			ENSMUSG00000021832	Psmc6	807.846	17.5983	0	11.2559	0	0	0	220.71	0	0	912.703	257.388	47.2942	252.253	7.18538	217.339	629.717	0	487.799	0	216.924	658.263	0	671.509	0	959.737	626.286	823.233	0	298.384	1147.5	0	0	0	0	561.265	943.052	0	177.578	355.057	977.06	700.732
758	242.631	168.886	380.287			ENSMUSG00000015668	Pdzd11	0	560.755	0	326.422	0	0	834.402	0	0	0	0	140.207	0	0	833.504	0	0	157.862	0	221.195	1006.97	392.252	5.69197	0	1638.76	0	0	0	0	0	0	0	0	0	0	1200.86	0	18.4298	681.036	0	0	664.291
759	242.517	144.917	424.705			ENSMUSG00000018042	Cyb5r3	0	0	0	0	0	0	0	0	511.108	0	0	0	0	0	0	0	0	552.976	0	713.665	0	951.279	0	0	37.4758	0	0	4.71069	0	1634.25	13.7663	0	0	0	0	0	9.99214	0	961.581	0	0	0.725033
760	242.327	318.837	99.5097			ENSMUSG00000020074	Ccar1	280.401	0	726.652	330.661	5.27309	2.65314	0	482.583	779.709	465.437	1805.44	347.292	9.33015	73.3367	0	0	0	339.656	0	273.661	1.87226	462.52	526.914	0	1617.01	0	1709.11	1488.58	772.23	346.87	1104.36	17.2715	86.9082	0	7.98611	967.301	0	2.63282	302.535	0	58.6641	0
761	242.195	186.334	346.468			ENSMUSG00000024758	Rtn3	968.226	106.606	165.139	327.015	214.826	274.123	0	100.009	344.238	260.384	181.018	89.8275	41.4259	500.523	8.33504	352.113	0.471272	365.337	0	0	0	0	1.02455	26.4287	1.16591	414.393	396.662	0	207.152	358.836	0	660.117	200.393	0	0	26.0427	0	236.638	396.867	886.569	615.973	59.6847
762	241.991	278.397	174.034			ENSMUSG00000022193	Psmb5	1.40201	393.158	484.269	704.279	81.2056	0	5.56268	597.832	0	845.14	0	0.712917	974.068	0	0	145.54	37.7018	0	31.7892	358.085	547.825	486.268	8.53795	2.31831	55.3809	344.297	0	1011.23	312.492	0	2306.31	0	291.403	954.372	0	0	405.681	197.198	230.433	0	0	352.559
763	241.75	184.469	348.674			ENSMUSG00000003810	Mast2	1093.57	0	0	0	304.521	0	0	0	0	0	0	663.013	0	186.092	0	1426.06	0	14.4975	0	56.342	0	0	0	0	0	15.4624	0	131.899	0	0	0	0	0	0	0	0	192.349	0	0	0	0	0
764	241.588	302.524	127.84			ENSMUSG00000008301	Phax	0	0	2456.18	0	129.191	0	0	766.736	0	1795.19	0	0	1670.1	0	0	0	0	0	0	1026.68	180.205	0	0	0	34.0058	0	0	0	1606.56	0	0	0	0	0	0	2843	0	0	1012.23	0	0	0
765	241.551	299.585	133.219			ENSMUSG00000018593	Sparc	0	0	0	0	0	0	0	0	0	0	4.14702	0	9.33015	1.71119	0	7.04226	0	92.784	1183.26	0	2.62117	1.24525	1427.55	0	0	1319.46	1340.77	3196.36	0	0	0	401.39	0	0	0	34.7236	41.967	0	0	445.877	11.7328	0
766	241.492	350.101	38.7551			ENSMUSG00000005823	Gpr108	0	0	0	0	0	0	0	0	1624.5	0	0	42.775	0	5.13357	0	0	0	0	0	0	0	0	3801.1	0	0	0	0	0	0	3461.25	0	0	0	36.014	0	0	3539.22	1338	0	0	3203.06	0
767	241.438	179.364	357.309			ENSMUSG00000001707	Eef1e1	0	0	0	445.12	73.8232	0	0	0	0	0	0	0	0	0	0	0	0	173.97	0	0	0	0	0	0	0	0	0	0	0	1971.81	0	0	0	0	0	0	0	958.347	0	0	0	0
768	240.754	277.891	171.432			ENSMUSG00000013495	Tmem175	0	0	0	1085.25	0	445.728	71.5202	0	0	0	0	510.245	0	0	0	246.479	1733.61	0	0	0	0	0	0	0	0	0	0	1940.8	0	0	9.17751	0	1739.03	0	0	0	0	165.868	2007.13	0	0	0
769	240.666	261.217	202.305			ENSMUSG00000022139	Mbnl2	853.822	1.89018	69.679	171.124	1336.2	92.86	1073.6	0	38.6785	61.2515	0	515.439	17.7273	62.4584	1562.82	303.991	10.2109	0	224.29	28.797	92.3963	216.673	0	11.5915	409.042	0	0	551.778	841.713	4.88878	1706.71	0	383.873	42.0164	0	442.726	645.826	512.347	0	4.14769	64.5305	379.627
770	239.476	266.32	189.367			ENSMUSG00000009741	Ubp1	0	0	0	0	0	71.6348	0	9.52467	1501.09	11.1705	31.1027	0	3.99864	3.66683	0	5.03019	77.4233	4.14214	370.874	2200.02	1707.51	0	0	0	0	0	318.249	0	0	0	0	0	20.858	0	0	0	519.591	0	0	31.1077	0	0
771	238.749	246.05	225.121			ENSMUSG00000019998	Stx7	0	888.386	4.97707	1.41308	0	2.65314	15.8934	307.964	828.824	0	1.48108	0	29.3233	96.56	0	3.35346	0	0	2.52295	0	37.4453	0	0	0	0	0	1687.01	0	0	0	1199.19	1146.83	0	8.57477	0	1488.16	73.2757	2.63282	142.605	2.96264	8.38058	1164.89
772	238.642	158.395	388.438			ENSMUSG00000018411	Mapt	0	32.4031	7.46561	2.11962	0	803.902	238.401	0	0	0	1559.58	0	89.9693	97.1711	238.144	2.51509	200.291	103.554	0	332.686	0	217.473	7.31824	660.717	31.2299	0	11.0503	4.71069	0	977.756	0	0	0	0	0	0	119.906	710.862	0	99.9889	0	221.135
773	238.377	162.294	380.398			ENSMUSG00000008153	Clstn3	967.385	18.9018	0	0	0	0	0	1189	1547.14	0	0	10.6938	0	0	0	82.1597	0	0	0	0	0	0	0	0	0	0	0	0	0	0	0	0	0	0	0	0	0	0	177.256	1477.61	0	0
774	238.343	257.388	202.791			ENSMUSG00000014959	Gorasp2	3990.46	1119.93	0	7.41867	0	0	0	841.743	0	0	0	24.0609	0	6.41696	0	0	0	1101.81	0	4.69517	0	501.99	0	0	666.757	688.078	0	0	0	0	0	0	0	45.0176	0	0	0	69.1116	0	15.5538	0	1172.38
775	238.268	228.682	256.162			ENSMUSG00000009291	Pttg1ip	0	9.45092	0	0	793.6	0	0	0	0	0	1311.5	634.496	0	0	0	5.86855	0	72.4875	0	0	0	0	0	0	4.85798	0	6626.5	0	0	0	0	0	0	0	0	976.602	0	258.017	0	0	0	0
776	238.258	272.276	174.759			ENSMUSG00000022551	Cyc1	0	0	496.463	0.824297	0	1.54767	556.268	1.85202	795.057	715.144	487.275	284.573	781.4	0.712995	0	297.34	236.945	262.566	266.381	132.508	714.815	324.802	177.874	3.86384	853.385	3.43609	0	21.9832	0	202.341	16.0606	0	206.334	545.213	1253.15	7.23409	281.723	179.69	771.219	359.466	0	475.098
777	238.08	149.33	403.748			ENSMUSG00000006906	Stambp	7.01003	0	801.309	296.747	0	74.288	0	0	0	0	0	0	74.6412	0	0	0	0	2227.78	3337.86	0	0	0	0	0	0	0	0	0	0	0	0	0	0	0	0	0	0	0	0	0	0	969.369
778	237.906	269.03	179.808			ENSMUSG00000017264	Exosc10	0	0	0	0	0	0	0	0	0	106.764	0	0	0	1.97445	0	0	0	2.23038	0	0	435.518	0	31.5247	21.3997	1280.26	0	2658.53	5.07305	0	0	0	0	0	0	0	0	145.27	412.543	0	0	0	0
779	237.299	96.3434	500.417			ENSMUSG00000006575	Rundc3a	0	0	330.975	103.861	0	148.576	0	0	268.6	0	5.18378	0	0	192.509	0	5.86855	0	0	0	6.26022	104.847	641.301	0	0	0	0	433.172	0	0	0	0	0	0	0	0	0	0	9.21488	1068.2	0	0	0
780	237.042	268.218	178.846			ENSMUSG00000020745	Pafah1b1	0	0	1085.38	7.98934	0	4.28584	57.7663	289.77	64.4641	5.26302	1.19626	154.648	27.9905	86.8758	2909.25	406.284	0	316.715	69.2841	0	798.449	102.733	1.9703	0	198.43	95.1534	439.122	0	414.362	60.1696	0	2.79001	157.237	1170.46	0	165.271	914.665	48.9097	62.4343	281.165	1340.25	0.390402
781	236.349	204.998	294.87			ENSMUSG00000018736	Ndel1	0	0	0	0	0	0	0	0	24.174	0	1047.77	371.608	22.7422	91.4417	143.258	277.289	375.545	0	0	0	0	480.976	0	60.8555	14.5739	3.86561	1.9338	593.546	1452.99	556.098	0	739.005	0	0	0	0	319.124	100.212	923.597	845.74	0	291.826
782	236.144	358.764	7.25314	192		ENSMUSG00000003812	Dnase2a	0	0	0	0	0	0	0	0	0	83.0805	0	117.631	251.914	0	0	1144.37	0	7.24875	0	0	0	32.6877	0	0	684.975	2690.46	54.1465	0	0	0	0	0	4.56268	4591.79	0	1595.12	0	13.8223	0	0	131.994	0
783	235.737	239.301	229.084			ENSMUSG00000024261	Syt4	1133.84	242.507	204.589	734.291	299.22	87.723	0	302.155	119.327	158.05	7.94111	128.325	0.595542	83.557	217.243	31.4654	0.501353	543.502	135.273	61.5367	194.496	897.769	524.267	335.908	35.9697	351.359	0.658316	1.40318	50.6701	200.752	0	0	279.197	375.466	14.2731	0	0	0	273.328	424.918	411.897	80.7718
784	235.714	261.894	186.846			ENSMUSG00000014550	Rbsn	0	0	0	0	0	0	0	0	0	0	4.44324	0	1667.43	0	0	0	0	0	0	343.418	0	0	3995.76	0	0	0	0	150.742	0	0	0	0	0	0	0	0	0	0	3.99826	0	0	0
785	235.711	257.255	195.496			ENSMUSG00000018677	Slc25a39	2.62876	0	0	0	0	299.473	0	987.589	419.017	45.2056	548.185	717.818	6.99761	486.085	0	0	1163.45	0	0	1004.77	249.421	491.483	0	0	255.044	0	0	16.4874	507.957	449.156	0	598.458	768.811	0	0	179.044	0	0	0	472.448	274.988	27.2794
786	235.697	340.394	40.2637			ENSMUSG00000000282	Mnt	0	0	0	0	0	0	0	3000.27	3352.13	0	0	42.775	0	0	0	0	0	57.99	0	0	0	2092.01	0	0	0	0	0	0	4536.18	0	0	0	0	0	0	520.854	69.945	0	0	0	0	0
787	233.927	241.275	220.21			ENSMUSG00000015889	Lta4h	0	0	62.7111	0	0	5.5716	2152.76	833.409	741.337	0	0	19.2488	0	788.003	0	0	0	0	0	112.684	0	0	0	0	1171.74	0	0	0	0	1315.08	6.42426	0	0	0	3555.42	364.598	0	0	0	737.252	0	0
788	233.06	314.744	80.5816			ENSMUSG00000015357	Clpx	0	0	0	322.712	0	0	0	0	0	0	0	0	955.174	0	6876.4	0	0	797.362	0	779.398	0	0	0	3216.65	3162.54	0	0	0	0	0	0	1088.11	0	0	0	0	0	13.8223	0	0	0	1.26881
789	232.856	272.787	158.32			ENSMUSG00000014873	Surf2	0	0	0	7.41867	2145.49	1441.65	0	0	765.511	2.44354	0	0	1521.98	0	0	0	0	0	0	4.69517	0	0	2433.32	0	0	0	0	2481.35	0	769.983	0	0	0	1373.04	0	0	0	0	0	0	0	0
790	232.386	195.094	301.998			ENSMUSG00000003166	Dgcr2	0	0	0	1120.22	0	0	0	0	0	0	3397.97	0	76.9738	0	0	0	0	1804.94	0	0	0	0	128.069	2069.09	0	0	0	0	0	1992.18	0	0	228.134	0	0	0	0	0	0	0	0	0
791	230.319	232.043	227.101			ENSMUSG00000020120	Plek	0	2.57752	0	0	0	17.7278	0	0	2.93019	0	0	20.4153	0	3397.49	0	1.60051	7.49751	0	0	0	0	0	0	0	0	0	1.4064	0	0	0	2429.54	2014.64	0.829578	0	0	5.9188	28.6139	0	19.0826	0	0	0
792	230.187	172.208	338.414			ENSMUSG00000020484	Xbp1	0	0	0	152.083	0	0	2537.97	333.363	0	838.136	0	0	0	0	0	55.7512	0	0	156.738	0	0	0	0	0	857.433	0	1.2892	0	749.729	0	0	0	0	0	0	0	0	0	474.626	0	0	299.862
793	230.131	237.929	215.575			ENSMUSG00000020152	Actr2	279.127	747.482	0	496.376	478.173	0	0	69.7033	152.37	486.043	178.134	174.017	15.2675	354.683	1430.22	91.2293	6.42644	560.131	0	387.565	0	515.362	0	15.8066	7.94942	0	288.313	662.494	199.317	137.775	2.92012	1902.54	88.7648	49.1101	68.608	17.7564	464.18	175.92	258.251	166.85	39.9982	104.273
794	229.833	204.473	277.172			ENSMUSG00000011114	Tbrg1	3755.38	429.342	0	0	0	0	0	990.566	1187.98	2.79262	3772.31	0	0	0	0	0	0	0	0	0	556.063	0	102.455	0	0	0	0	0	0	0	0	0	0	0	0	0	0	0	0	0	0	0
795	229.547	242.647	205.093			ENSMUSG00000020818	Mfsd11	0	0	0	351.531	353.5	0	6.41848	0	0	41.3523	0	344.668	0	0	0	442.85	535.619	2.23038	749.898	0	209.442	0	1.9703	524.294	737.665	259.293	0	0	335.852	402.384	2.47087	251.101	0	6.92578	2180.21	55.0904	1046.48	740.026	0	4.7858	1245.48	106.189
796	227.879	342.619	13.6968			ENSMUSG00000000420	Galnt1	0	198.469	0	0	2713	0	0	0	6124.09	596.225	0	21.3875	1959.33	0	0	1232.4	0	0	52.9819	0	0	0	1075.78	0	0	0	0	98.9244	2079.08	0	0	0	547.521	0	0	0	0	0	349.848	15.5538	0	0
797	227.763	232.985	218.015			ENSMUSG00000009907	Vps4b	0	0	418.074	0	0	0	0	0	0	0	0	6.11072	0	0	0	2510.06	0	0	0	0	2308.5	218.807	0	0	0	547.812	1401.18	0	0	0	0	0	1848.54	0	0	0	0	0	243.894	297.745	0	1.45007
798	227.16	305.939	80.1044			ENSMUSG00000000552	Zfp385a	0	0	0	14.8373	0	0	0	33.3363	0	0	0	85.55	0	0	0	3838.03	0	0	0	0	0	0	0	0	0	0	0	0	0	0	0	0	27.3761	0	0	0	69.945	0	0	0	2551.89	436.47
799	226.744	147.925	373.872			ENSMUSG00000003865	Gys1	0	0	130.648	0	0	0	0	0	0	0	0	283.384	0	0	6824.31	0	0	0	0	0	0	0	12.8069	0	7.28697	0	0	0	0	0	0	0	0	0	0	0	0	0	0	0	0	2.53762
800	226.743	207.81	262.085			ENSMUSG00000003402	Prkcsh	0	56.7055	1254.22	0	0	0	0	0	0	327.435	256.597	197.834	0	4222.36	52.094	0	1537.53	0	0	0	0	0	0	0	0	0	0	0	0	0	0	0	36.5014	0	0	0	0	0	0	1244.31	0	0
801	226.359	245.513	190.605			ENSMUSG00000020894	Vamp2	627.787	92.409	11.6132	9.89156	922.79	191.911	247.23	622.278	573.014	0	3.45585	266.156	374.243	304.211	46.3058	588.159	163.2	22.5517	160.908	0	362.595	204.774	0	0	262.331	29.7795	231.484	0	467.618	271.599	380.697	0	705.694	453.51	0	294.186	336.772	90.101	0	145.169	13.0365	569.178
802	225.812	96.8772	466.49			ENSMUSG00000021701	Plk2	0	0	0	268.132	0	0	0	0	0	0	0	0	773.736	0	0	0	0	0	0	0	7.72309	0	0	0	0	0	0	105.99	0	0	0	0	0	0	0	0	0	39.4923	0	0	6.28543	0.362517
803	225.316	340.03	11.1838			ENSMUSG00000002228	Ppm1j	42.0602	0	0	0	0	0	0	0	0	0	0	0	0	0	0	0	0	0	0	0	0	0	0	6630.35	0	0	0	0	0	0	0	0	1672.98	0	0	0	5595.6	0	2920.06	0	0	0
804	225.252	345.747	0.327684			ENSMUSG00000001739	Cldn15	0	0	5469.8	0	0	0	0	0	0	0	0	0	0	0	0	0	0	0	0	0	3879.33	6.22623	10006.5	0	0	0	0	0	0	0	0	0	0	0	0	0	0	0	0	0	0	0
805	224.844	176.163	315.715			ENSMUSG00000010057	Nprl2	0	0	0	0	0	0	0	0	0	0	924.194	0	0	0	0	0	0	0	0	0	0	237.486	0	0	0	0	0	970.401	0	0	0	0	949.037	0	0	1692.78	929.269	0	3.99826	0	0	524.924
806	224.243	270.696	137.531			ENSMUSG00000005907	Pex1	0	0	0	0	0	0	0	0	193.392	0	0	0	0	2674.59	0	0	0	0	0	0	3.93176	1173.02	122.946	13.9098	0	24.7399	0	0	0	645.319	0	0	0	36.014	0	0	41.967	0	0	1449.62	0	0
807	224.162	255.227	166.175			ENSMUSG00000017781	Pitpna	0	0	0	809.695	0	0	1919.13	0	0	0	0	7.63839	0	0	29.768	0	1033.43	0	1464.57	0	393.176	1.33419	0	0	1270.01	30.9248	291.728	0	0	0	0	1036.29	0	0	0	0	34.9725	7.89847	0	557.716	3708.41	245.786
808	223.387	248.99	175.595			ENSMUSG00000002763	Pex6	0	4838.87	0	0	0	1225.75	0	0	0	0	0	0	0	0	0	0	0	0	0	0	0	0	0	0	0	0	0	0	2167.28	0	0	0	0	0	0	0	0	0	0	0	0	0
809	222.26	263.014	146.187			ENSMUSG00000021843	Ktn1	219.003	217.045	50.4572	275.258	213.833	15.3699	989.774	206.915	324.543	163.802	466.54	681.45	119.683	35.4039	2076.57	228.266	169.82	61.9893	25.5775	209.825	72.5341	331.708	181.947	0	42.2141	285.788	78.9526	491.211	5.214	195.551	31.0136	0	467.596	86.9305	560.956	85.3123	53.0617	61.0089	35.7086	123.358	612.938	102.555
810	222.224	283.284	108.247			ENSMUSG00000004748	Mtfp1	0	0	0	753.737	0	0	0	1520.14	0	3569.53	149.293	0	0	5.13357	0	0	2978.44	0	0	0	1820.4	0	0	0	0	0	0	0	0	0	0	0	3.65014	0	0	0	27.978	0	257.488	0	0	0
811	221.922	229.914	207.003			ENSMUSG00000004567	Mcoln1	0	0	0	0	0	0	0	150.014	0	0	0	0	0	0	0	0	0	0	635.783	0	3037.28	0	89.6485	0	0	0	0	0	0	0	16.0606	888.62	63.8775	0	0	0	0	1921.3	965.579	0	615.973	0
812	221.711	158.776	339.189			ENSMUSG00000002767	Mrpl2	0	0	836.148	811.108	0	0	4283.27	0	0	0	0	0	0	0	0	0	0	0	0	0	78.6351	0	0	0	0	0	0	0	0	0	0	0	0	0	0	0	0	0	214.573	10.3692	0	0
813	221.486	168.414	320.552			ENSMUSG00000019428	Fkbp8	0	0	0	0	13.0276	3.27741	9.8165	611.82	60.6721	28.7476	0	0	0	0	0	35.2113	0	844.266	40.5156	2.20949	0	95.5909	0	0	0	0	158.344	0	0	207.054	0	4.26708	113.799	0	0	651.068	913.399	94.317	530.122	713.647	51.7624	0.597086
814	221.434	178.924	300.785			ENSMUSG00000009905	Kdsr	1135.63	0	0	144.134	0	71.6348	0	0	18.4183	0	3483.5	0	3.99864	0	0	573.441	703.542	0	0	0	0	96.0618	0	814.719	0	17.6713	870.765	0	5.40021	0	0	0	127.755	0	167.708	502.252	0	0	0	0	0	0
815	221.294	177.988	302.131			ENSMUSG00000024091	Vapa	100.01	161.296	285.684	0	295.293	382.583	3.70846	117.048	156.146	244.137	80.867	56.5581	0	112.938	513.994	50.8608	14.6618	303.481	0	385.63	201.393	248.634	0	83.459	101.694	258.394	101.074	0	0	219.452	5.71045	22.5681	51.9131	172.067	0	144.682	0	538.149	330.878	425.138	3.91094	129.249
816	221.091	267.109	135.192			ENSMUSG00000022658	Tagln3	2.27352	281.995	313.556	567.829	332.205	176.183	0	1041.54	465.187	1368.91	396.769	0	95.3188	512.663	5.63178	0	503.752	354.209	372.305	471.039	180.117	305.927	0	0	409.646	484.768	226.621	0	0	356.749	0	686.193	225.914	1007.42	0	0	0	0	351.739	349.751	0	646.338
817	220.922	241.655	182.219			ENSMUSG00000022822	Abcc5	562.96	257.356	80.3989	76.0889	167.522	668.592	0	181.213	74.3816	110.774	708.184	148.067	0	219.822	699.929	164.319	112.984	104.085	470.045	9.63111	495.502	311.79	449.228	483.278	388.638	475.767	310.202	289.164	502.081	156.692	41.1811	1.86001	80.0224	13.8516	1049.25	110.181	32.2823	7.08837	44.4934	171.491	893.499	169.435
818	220.805	312.434	49.7632	18		ENSMUSG00000021725	Parp8	4474.91	2.0252	82.1217	13.7775	158.193	17.9087	0	178.588	791.987	0	51.0973	1267.97	10.9963	83.4205	7.442	149.648	0	69.3809	7.56885	139.514	834.094	664.427	289.071	0	230.06	53.014	1855.35	306.195	1.35005	247.931	495.585	0	479.733	6.43108	0	74.4078	0	608.182	685.701	54.4384	0	387.53
819	220.778	235.82	192.7			ENSMUSG00000022400	Rbx1	39.5111	34.367	0	460.407	0	99.6134	0	68.6931	304.739	255.906	1388.31	71.2917	733.689	124.45	1086.08	545.242	0	281.164	199.084	995.945	0	167.542	0	4.2151	476.965	406.709	498.804	1.99847	1318.47	100.738	788.431	0	658.132	49.1101	0	0	116.575	0	73.786	0	0	215.928
820	220.771	245.074	175.406			ENSMUSG00000022564	Grina	1.16834	81.908	0	60.998	0	1.54767	0	377.812	445.877	215.575	0	90.8969	0	0.712995	0	267.997	515.781	269.009	63.284	508.121	17.4745	239.71	2.84598	1.93192	0	357.354	868.923	0	231.009	226.785	371.179	864.44	12.1671	5.00195	0	39.7875	441.042	595.895	153.933	729.302	1476.38	257.145
821	220.675	209.147	242.194			ENSMUSG00000018585	Atox1	2.80401	0	0	0	0	156.005	0	231.132	0	594.27	1161.17	134.028	462.776	763.19	0	403.756	642.501	427.193	7.06426	463.257	129.748	211.692	0	0	287.592	531.907	0	4.39664	551.901	348.733	0	0	0	336.131	0	0	564.223	88.4628	236.963	0	0	397.898
822	220.621	261.065	145.124			ENSMUSG00000020198	Ap3d1	0	0	0	9.44194	5.0334	0	0	703.094	2.93019	0	558.434	222.624	3.81688	0	4660.04	1374.84	2.14215	0	1047.6	0	0	0	30.2709	0	0	0	0	0	152.924	0	0	23.081	0	0	0	17.7564	0	1123.38	427.45	0	1551.93	0
823	220.463	84.5062	474.248			ENSMUSG00000023328	Ache	0	0	2.54923	0.723773	0	78.8177	0	300.84	0	0	20.4823	470.003	198.664	0	5.08234	0	1.14944	1.41439	0	326.142	0	0	156.182	1.69632	31.9916	15.0853	0	664.322	0	373.216	266.372	3.53856	195.861	474.331	0	0	0	0	165.879	0	4.29249	91.1066
824	219.279	248.366	164.983			ENSMUSG00000020262	Adarb1	102.407	0	0	0	0	777.601	0	57.9763	179.378	272.827	1295.49	888.046	0	44.6397	434.871	0	0	0	9.21425	223.735	23.9324	224.144	351.912	1554.27	93.7801	0	0	0	1510.42	0	0	0	75.3834	7.82914	0	28.3073	380.136	617.798	90.0477	403.047	0	0
825	218.26	0.910407	623.979			ENSMUSG00000000567	Sox9	0	0	0	0	0	0	0	0	0	0	0	0	0	0	0	0	0	0	0	0	0	0	0	0	0	0	0	0	0	0	0	0	0	0	0	0	0	0	0	0	0	0
826	218.022	294.272	75.688			ENSMUSG00000017412	Cacnb4	0	0	0	2.28267	0	85.7169	0	0	4.95878	201.498	102.878	677.819	2.15311	0	2885.2	287.108	632.592	240.881	3317.48	0	0	1.43682	500.455	0	260.089	14.273	4.76013	15.2191	11.6312	3.7606	0	0	0	0	0	0	0	646.459	370.3	509.687	0	0
827	216.576	3.04894	615.161			ENSMUSG00000004035	Gstm7	0	0	0	0	0	0	0	0	0	0	0	0	0	0	0	0	0	0	0	0	0	0	0	0	0	108.237	0	0	0	0	0	0	0	45.0176	0	0	17.4863	0	0	0	0	0
828	216.286	230.664	189.448			ENSMUSG00000001151	Pcnt	0	0	0	0	166.102	3147.95	2169.45	0	0	9.77418	0	0	0	0	0	0	0	0	0	0	0	0	0	0	0	0	5522.95	1417.92	0	0	0	0	0	0	0	0	0	0	0	0	0	0
829	216.072	192.8	259.513			ENSMUSG00000022048	Dpysl2	1275.83	7.56073	52.2593	319.497	0	488.443	5.56268	22.2242	240.666	0.651612	31.1027	184.645	128.756	0.855595	0	56.3381	270.981	60.8895	90.0693	255.417	127.782	47.3193	126.362	470.616	96.1879	0	308.377	0	2.5201	107.553	4.28284	2.41801	212.317	6.00234	1928.65	520.854	111.912	234.058	61.5732	77.7692	0	140.415
830	215.591	241.218	167.753			ENSMUSG00000020149	Rab1	0	0	0	200.979	1474.79	0	0	209.11	474.69	1057.39	1194.63	133.186	0	612.528	0	9.60308	0	142.339	0	0	15.1909	488.193	0	3.16133	385.547	472.307	0	2.99771	5.15475	831.092	0	0	54.7521	0	38.1155	0	1147.73	0	0	0	2135.9	2.30692
831	215.546	209.888	226.108			ENSMUSG00000018481	Appbp2	0	215.481	0	271.029	125.499	0	0	0	189.095	0	590.951	21.3875	0	0	0	2.34742	4.71272	44.459	3.53213	0	14.4164	0	0	0	0	0	0	65.9496	1383.53	71.7021	0	0	0	0	0	1154.56	4.663	0	1.86585	72.5846	0	0
832	214.734	201.165	240.064			ENSMUSG00000022858	Tra2b	98.1405	181.748	233.157	72.2845	993.774	135.718	106.975	181.213	401.661	74.1835	283.912	128.873	0.717704	88.8502	1004.48	446.01	0	38.66	80.1522	14.4467	243.466	53.6413	0	90.9489	256.352	892.856	149.944	0	240.379	109.057	123.543	0	234.919	0	4.30021	203.667	527.278	323.23	94.0103	295.124	234.656	44.7661
833	214.288	202.07	237.094			ENSMUSG00000021820	Camk2g	0	0	0	323.352	0	0	0	443.718	157.826	0.674081	0	678.5	99.4144	134.535	7.18538	710.297	108.88	3.99931	1.82696	0	2.71156	627.99	0	369.33	1.0051	157.823	786.325	0	29.9805	330.414	0	0	188.801	0	0	291.858	60.2974	476.632	184.333	1.07268	12.1374	188.659
834	213.389	238.948	165.68			ENSMUSG00000024044	Epb41l3	0	1.26012	53.4206	0	521.684	8.66693	0	10.3713	128.928	26.0645	136.161	268.057	0	451.754	9.26115	467.919	174.371	0	3.53213	0	131.495	87.5823	1.13839	6.18215	214.399	182.8	6.87575	313.627	160.446	56.4925	1062.14	3.22402	375.154	508.198	242.245	20.2554	0	722.446	325.902	0.691282	39.1094	423.838
835	213.134	127.84	372.348			ENSMUSG00000020088	Sar1a	0	0	0	1.41308	0	294.499	0	0	150.416	410.515	0	0	0	143.007	9.92266	0	0	0	0	227.157	1051.28	0	195.153	0	0	0	17.6805	0	0	0	3.05917	597.595	0	0	0	0	0	0	0	0	0	371.217
836	213.038	262.872	120.016			ENSMUSG00000020859	Spag9	409.698	0	120.003	0	0	352.868	0	118.529	210.105	76.0214	0	570.333	0	447.761	2160.94	563.381	185.018	317.871	0	0	56.0639	145.279	631.808	667.157	5.39775	22.9073	11.4596	9.77031	0	172.013	4.75871	0	497.501	780.304	0	318.3	0	0	208.354	0	860.406	0
837	212.15	168.286	294.029			ENSMUSG00000020460	Rps27a	403.077	115.774	161.133	0	0	0	166.88	161.126	13.43	0	819.037	0	588.966	371.114	0	0	0	656.012	320.099	344.312	15.5632	0	55.4967	0	0	175.241	1.2892	0	785.956	189.44	0	498.715	0.760447	0	0	0	0	0	40.8155	47.9577	0	267.718
838	211.976	131.955	361.348			ENSMUSG00000003929	Zfp81	0	0	0	0	0	0	0	0	0	0	0	0	3043.96	0	0	0	0	0	0	0	0	677.102	0	0	0	0	0	0	0	0	0	0	3668.39	0	0	0	0	0	0	0	0	0
839	211.832	243.141	153.389			ENSMUSG00000006589	Aprt	0	0	0	0	0	0	0	0	0	834.063	0	0	0	17.1119	0	0	0	0	0	0	1644.78	0	0	1866.24	24.2899	0	0	0	0	0	0	0	0	0	0	1562.56	0	0	0	0	0	0
840	211.601	315.17	18.2721	23		ENSMUSG00000021699	Pde4d	0	8.10079	74.6561	1.05981	221.47	198.986	0	247.641	808.103	178.728	1.11081	268.108	0	344.682	1309.79	152.163	0.841557	330.336	3.78442	1172.45	292.073	2.00129	0	0	970.207	0	0	16.4874	0	3.49198	401.516	0	233.348	0	0	967.301	0	896.476	350.847	519.942	0	292.551
841	211.412	273.377	95.7439			ENSMUSG00000001674	Ddx18	0	18.9018	0	662.735	0	0	0	0	0	0	1492.93	0	0	427.797	0	434.273	1060.36	589.565	0	0	0	0	17.0759	1159.15	0	0	30.9409	1297.01	1839.67	0	0	0	0	0	55.9028	824.686	0	0	0	1078.4	410.648	0
842	210.534	177.633	271.949			ENSMUSG00000021313	Ryr2	1.55779	2.1002	185.811	8.7925	0	43.3347	6.18076	202.487	315.158	548.802	580.583	121.988	0	45.6317	1844.51	5.21649	271.418	333.979	170.72	399.263	326.19	300.243	96.7634	190.616	6.4773	1115.59	1467.97	2.44258	161.006	30.7812	0	45.6736	0	0	68.3256	236.314	0	47.0983	36.2805	66.8239	0	18.7972
843	210.215	314.179	16.1488			ENSMUSG00000002617	Zfp40	0	0	0	0	0	0	0	0	0	0	0	0	0	0	0	0	0	0	0	0	0	0	0	0	0	3257.42	0	2110.39	0	0	1027.88	0	0	0	0	11198.4	0	0	0	0	0	0
844	210.093	229.573	173.73			ENSMUSG00000012535	Tnpo3	516.74	56.7055	806.286	0	316.385	0	0	0	0	2.79262	0	15.2768	0	502.356	0	1146.88	6.73246	1375.19	0	1464.89	0	0	0	0	0	0	0	0	0	20.9519	0	0	0	0	0	0	59.9529	0	31.9861	0	0	0
845	208.682	102.803	406.322			ENSMUSG00000009569	Mkl2	7.01003	0	0	217.614	535.218	0	0	0	354.553	775.418	0	310.119	0	8.55595	0	757.043	0	0	0	0	0	0	0	11.5915	63.1537	0	0	0	100.804	16.2959	0	0	0	0	0	238.725	0	0	4.66463	0	0	0
846	208.528	278.837	77.2866			ENSMUSG00000001134	Uxt	0	0	0	0	0	0	0	733.4	0	1886.42	0	0	3750.72	0	0	0	0	0	0	0	0	0	0	0	0	0	0	6067.36	0	0	0	0	0	0	0	0	0	0	0	0	0	0
847	208.042	237.718	152.648			ENSMUSG00000008958	Vps72	0	0	0	0	0	1160.75	27.8134	11.1121	0	928.547	0	3.56458	0	521.913	0	0	0	0	0	1521.23	0	974.405	0	0	0	0	0	10.9916	0	0	3383.44	0	0	2791.09	0	0	0	82.9339	0	0	234.656	0
848	207.244	197.697	225.066			ENSMUSG00000022892	App	20.4909	5.81595	16.0798	60.1103	11.3574	690.021	0	0	413.231	0	33.4952	0.548398	43.0622	5.2652	699.929	18.9599	503.294	191.813	247.249	303.38	105.855	486.125	672.528	0	746.634	50.7485	888.558	0	7.75415	0	0	0	375.31	0	0	43.4045	19.7281	636.535	331.548	1.59527	22.5631	0
849	206.517	301.813	28.63			ENSMUSG00000001260	Gabrg1	0	0	0	0	0	0	0	0	0	0	0	0	13.9952	0	0	0	0	405.93	0	0	0	0	0	0	0	0	0	0	0	0	0	0	0	0	0	0	0	0	0	0	0	0
850	206.157	234.24	153.737			ENSMUSG00000020124	Usp15	0	0	0	1479.69	206.369	238.059	0	0	187.532	0	411.404	24.304	0	107.338	1780.67	275.288	0	336.078	19.2662	1.70733	1.78716	218.201	0	537.425	34.4475	0	56.2561	0	0	213.328	0	0	726.71	458.361	0	1461.94	85.8416	0	305.321	182.404	671.97	125.035
851	205.942	193.153	229.816			ENSMUSG00000018648	Dusp14	0	0	0	729.997	0	0	0	0	0	0	0	300.851	7.46412	1062.65	889.07	0	644.072	1.933	0	0	0	1070.91	0	0	157.398	4.12331	4.12545	0	0	886.498	0	522.291	0	0	547.847	0	0	0	0	1692.26	0	0
852	205.061	240.182	139.501			ENSMUSG00000023960	Enpp5	0	243.966	264.942	184.949	0	0	551.094	0	475.235	1086.98	51.3556	1.49215	0.650941	119.385	1570.09	2.4566	0	242.074	12.3214	0	307.226	387.04	0	716.518	0.677857	1.43836	58.284	1032.19	0	0	1.49401	2692.43	119.266	0	3.90019	0	1.62663	0	647.625	34.0014	4.09284	1084.92
853	204.818	194.762	223.59			ENSMUSG00000024403	Atp6v1g2	0	199.651	381.057	345.586	475.237	0	1665.33	56.9496	0	0	0	220.113	419.274	3.20848	0	0	8.34544	187.259	0	429.608	241.23	198.85	0	0	259.902	3.86561	0	0	322.1	430.824	0	897.687	364.254	483.939	0	24.415	157.376	0	221.57	4.53654	0	137.243
854	204.804	257.117	107.153			ENSMUSG00000002105	Slc39a13	0	0	0	0	0	0	0	0	0	254.129	0	2217.17	0	0	69.4586	0	0	1913.67	0	0	0	0	0	0	0	0	0	0	0	0	0	0	0	0	0	0	0	0	0	891.753	0	0
855	204.758	131.357	341.774			ENSMUSG00000007039	Ddah2	0	0	0	0	0	0	0	0	0	0	0	0	0	2044.87	0	0	0	0	8.83032	1840.51	0	0	0	0	0	0	0	0	0	0	0	0	0	0	0	0	850.998	0	0	0	0	0
856	204.307	298.964	27.6143			ENSMUSG00000002486	Tchp	0	0	0	0	6238.06	0	0	0	0	0	0	0	0	0	0	0	0	0	0	0	0	0	0	2341.49	0	0	0	0	2066.48	0	0	435.242	0	0	0	0	0	0	0	2509.35	0	0
857	204.163	168.098	271.483			ENSMUSG00000001403	Ube2c	0	0	0	0	0	0	0	0	0	0	0	0	0	94.1154	0	0	7.85453	0	8583.07	0	0	0	0	0	320.626	0	0	0	0	0	0	0	0	60.0234	0	0	326.41	0	0	0	0	0
858	204.092	210.655	191.842			ENSMUSG00000019868	Vta1	0	8.50583	0	201.788	0	557.16	534.018	0	506.043	0	0	0	2.79905	0	10.4188	420.775	214.429	0	0	0	0	465.099	0	0	444.505	3.09248	0	1750.96	529.221	0	3.21213	0	13.688	0	0	924.516	0	439.55	0	0	316.786	637.449
859	203.795	299.791	24.6008			ENSMUSG00000019894	Slc6a15	0	1051.89	31.3556	0	924.636	0	0	0	6.44641	0	3153.81	33.1506	0	1239.76	0	0	0	0	0	0	18.6758	0	0	0	0	0	0	1229.96	476.298	0	0	0	640.6	0	285.104	0	1839.55	467.194	1.39939	516.387	0	0
860	203.225	175.608	254.777			ENSMUSG00000003199	Mpnd	0	0	0	0	0	13.929	0	1816.83	209.508	0	147.738	347.547	398.864	0	0	0	0	0	185.437	0	0	0	0	0	0	0	6714.17	0	0	0	0	0	0	0	0	0	0	0	0	0	0	0
861	203.216	210.998	188.691			ENSMUSG00000020817	Rabep1	0	4.36196	1037.15	375.499	264.06	486.443	0	17.9503	19.8351	0	0	23.8553	364.952	0.987225	24.0434	41.9827	0.906292	1041.59	0	34.672	242.71	1.43682	265.99	115.024	362.106	230.747	1.19003	1280.94	0	3.7606	24.7087	2346.4	97.5711	0	0	10.0164	24.2117	0	0	0	6.76893	231.509
862	203.064	213.262	184.028			ENSMUSG00000020458	Rtn4	1228.51	356.772	39.1944	0	0	65.002	1307.23	25.0023	147.73	16.2903	435.438	161.297	394.199	344.377	1623.6	0	7.85453	144.975	655.651	28.171	341.571	29.5746	228.39	0	174.887	128.854	19.338	0	0	48.8878	0	0	335.357	0	0	5.42557	308.924	456.136	165.594	6.48076	696.636	485.53
863	202.801	206.767	195.398			ENSMUSG00000021737	Psmd6	769.101	2.0252	328.487	0	0	449.708	5.96002	0	0	325.34	193.281	198.598	0	353.849	0	3.77264	440.976	0	949.89	0	237.31	0	0	0	0	0	0	0	0	0	1103.6	2.59073	18.9025	1003.25	0	548.757	377.203	288.294	0	916.565	0	470.909
864	202.594	214.215	180.9			ENSMUSG00000018412	Kansl1	6.0086	0	0	0	15.8193	437.768	0	0	253.252	9.77418	2.22162	589.684	5.99795	1.83342	2619.58	329.477	5.04934	2.07107	7.56885	0	0	664.427	406.163	4.9678	54.1317	0	0	0	0	0	137.663	331.613	0	0	1245.83	623.165	609.521	0	19.9913	795.468	0	9.42543
865	202.556	185.525	234.348			ENSMUSG00000024097	Srsf7	466.401	223.042	0	275.645	137.803	373.916	51.9184	72.5992	193.392	3.90967	0	44.2008	0	0	83.3504	0	290.094	96.0056	0	0	18.3482	299.274	13.6607	159.19	30.4433	1440.41	25.4403	0	0	234.661	505.375	0	603.085	220.086	957.801	101.277	292.215	152.353	0.621951	53.92	97.7734	81.4293
866	202.37	156.933	287.186			ENSMUSG00000021877	Arf4	0	41.0626	911.834	0	610.951	28.8186	138.108	225.308	82.2473	265.588	0	255.175	0	587.705	7.18538	0	0.812538	71.9876	0	593.21	423.003	0	0	2.39825	1.0051	0	29.8739	31.8377	0	367.501	985.791	0	292.011	0	0	574.736	53.0617	0	184.333	0	0	3.50016
867	201.788	220.213	167.393			ENSMUSG00000001415	Smg5	0	0	0	0	0	0	0	1155.66	0	0	0	0	83.9714	1120.83	4306.43	1279.34	0	966.5	0	0	190.035	0	0	0	0	0	0	0	0	0	0	0	0	0	0	0	0	0	0	0	0	0
868	200.649	231.866	142.378			ENSMUSG00000006288	Ttc5	35.0502	0	0	0	0	0	0	0	0	0	2156.45	0	0	0	0	0	0	0	5042.11	0	0	1758.91	0	0	0	0	0	0	0	0	0	0	1213.67	0	0	0	0	0	0	0	0	0
869	200.521	186.351	226.971			ENSMUSG00000022629	Kif21a	3.41029	98.0852	118.643	21.6545	251.398	0	451.028	0	182.939	14.7933	3.36245	477.462	3.026	77.0035	298.484	271.222	7.64225	517.208	1901.62	7.1062	14.8769	101.471	1.38453	1.87971	103.987	0	15.0523	155.071	0	0	244.816	0	258.963	0	507.658	87.9821	1.89041	590.25	10.59	0	4.75655	296.009
870	200.506	282.325	47.7753			ENSMUSG00000016382	Pls3	0	1680.55	0	0	0	0	0	0	908.358	238.134	0	5.83296	0	0	0	0	0	0	0	0	0	280.18	0	0	0	0	565.374	0	3.4365	0	0	0	0	0	0	0	0	0	1157.68	0	0	941.225
871	200.502	135.102	322.582			ENSMUSG00000011256	Adam19	0	0	0	0	0	0	0	0	0	0	0	6.11072	0	0	0	0	0	0	0	0	0	0	0	0	0	0	0	0	0	0	0	0	5.21449	0	0	0	0	0	623.728	0	0	0
872	200.246	259.507	89.6243			ENSMUSG00000011179	Odc1	0	0	29.8624	0	0	0	0	0	0	0	0	0	3.99864	0	5685.68	15.0906	0	1362.76	0	0	0	1633.05	0	19.8712	0	0	4.42012	4032.35	804.631	6.98397	0	72.5404	497.984	0	0	0	0	0	0	0	0	7.25033
873	200.224	179.883	238.192			ENSMUSG00000025613	Cct8	7.51075	0	74.6561	209.842	545.765	667.597	0	334.554	238.287	0	0	1.14576	172.441	283.263	0	0.628773	540.28	577.311	0.946106	467.505	0	384.914	709.87	0	331.557	0	3.86761	500.51	24.976	0	731.906	27.2026	62.8998	0	0	9.30097	167.368	10.8604	226.901	215.532	0	305.964
874	199.766	280.278	49.4785			ENSMUSG00000002608	Ccdc97	0	0	0	0	4134.1	0	0	0	0	0	0	2309.85	0	0	0	0	0	0	0	0	3066.77	2546.53	17.0759	23.1831	19.4319	0	0	0	0	0	0	0	0	0	0	0	0	0	2350.98	0	821.297	0
875	199.496	306.11	0.481939	1		ENSMUSG00000029304	Spp1	409.374	104.04	934.909	378.981	179.24	320.603	854.202	161.879	204.318	684.275	679.119	391.863	0.711622	347.06	3.53179	149.648	772.806	190.925	311.83	162.182	365.603	474.644	0.434133	236.939	623.221	730.403	584.337	0	497.666	129.677	115.419	401.124	362.617	287.655	781.691	75.0383	69.3523	175.473	355.54	43.6298	369.882	668.038
876	199.435	74.1563	433.289			ENSMUSG00000015697	Setdb1	0	0	0	0	0	0	0	0	0	427.892	0	0	0	34.2238	0	0	0	0	0	0	6.55293	0	51.2277	0	126.307	0	0	0	0	0	0	0	154.117	0	0	0	0	0	0	0	0	531.208
877	198.259	158.743	272.022			ENSMUSG00000000838	Fmr1	0	0	0	0	55.3674	2172.92	0	0	32.232	0	0	10.6938	27.9905	0	0	0	11.7818	0	0	0	1867.58	0	0	0	0	0	541.465	0	0	0	0	0	0	0	0	0	0	0	1147.5	0	1495.93	0
878	198.223	171.064	248.919			ENSMUSG00000008333	Snrpb2	0	0	0	0	0	0	0	0	0	3.25806	0	0	0	0	937.691	803.992	0	637.89	0	0	1480.96	0	17.0759	695.492	0	0	0	0	0	1637.74	0	0	0	0	0	0	0	0	0	321.446	58.6641	647.938
879	198.104	163.815	262.111			ENSMUSG00000021024	Psma6	35.8291	0	0	0	0	870.82	12.3615	313.609	0	1080.23	1.15195	0	190.75	0	0	0	0	509.023	590.65	0	30.5803	0	0	600.183	0	0	0	488.516	0	0	770.911	0	0	586.896	6.21142	0	28.4961	268.255	253.963	171.668	169.474	263.536
880	197.965	215.889	164.507			ENSMUSG00000013973	Dedd	0	0	0	0	0	0	0	1438.23	0	969.04	0	0	0	0	0	0	0	0	0	0	0	0	0	0	0	0	0	0	0	1592.34	0	0	664.848	2752.5	0	1357.94	0	0	0	0	0	1381.91
881	197.543	208.977	176.199			ENSMUSG00000021606	Ndufs6	378.542	714.069	298.071	95.6184	77.9245	996.697	0	437.077	0	289.605	290.292	202.785	454.067	0	0	376.891	484.363	88.0589	0	132.16	324.006	168.108	333.929	540.938	144.66	297.795	189.083	256.471	618.824	286.084	0	8.06004	248.751	233.424	0	626.954	2.59056	65.528	209.39	100.236	430.203	49.6245
882	197.251	143.158	298.223			ENSMUSG00000002812	Flii	0	0	0	0	0	0	0	0	0	0	0	0	0	1582.85	0	199.531	0	0	0	0	0	0	0	0	0	0	0	0	0	0	0	0	0	0	0	0	0	0	0	0	0	0
883	197.033	102.577	373.35			ENSMUSG00000002308	Cd320	0	0	0	0	0	0	0	44.4485	0	0	0	0	0	0	0	0	0	0	1324.55	0	0	2235.22	17.0759	0	0	0	0	0	0	2102.17	0	0	0	0	0	0	0	0	0	0	0	0
884	197.032	218.366	157.209			ENSMUSG00000021241	Isca2	0	0	0	113.203	0	0	6.18076	98.7744	539.588	605.275	0	363.588	0	0.950661	1952.56	0	327.272	0	0	0	475.451	136.977	0	347.746	229.944	0	335.766	0	746.229	392.913	1537.06	0	185.887	0	0	409.932	637.277	126.961	0	0	0	142.482
885	197.004	301.889	1.21825			ENSMUSG00000004462	Tbccd1	0	0	0	0	0	0	0	0	0	0	0	2112.02	0	0	0	8.80283	0	0	0	0	0	0	0	0	0	0	0	0	0	0	0	0	0	0	0	0	0	0	0	7.77692	0	1986.95
886	196.407	259.158	79.2708			ENSMUSG00000004040	Stat3	0	0	0	838.31	0	0	0	0	80.5801	4.88709	0	0	0	0	52.094	669.015	0	1790.44	0	0	9.82939	775.165	0	52.1619	0	30.9248	0	0	0	0	0	0	0	225.088	0	911.495	0	0	1049.54	591.046	263.988	0
887	196.259	196.208	196.355			ENSMUSG00000017707	Serinc3	3.0043	0	0	258.594	348.024	0	0	228.592	4.60458	0	839.772	126.797	0	517.024	14.884	55.3321	0	2.07107	0	0	307.52	189.455	0	1341.31	149.903	0	282.888	164.874	0	342.214	0	191.714	0	861.765	0	344.136	79.9371	185.614	277.879	539.94	0	240.711
888	196.029	228.403	135.597			ENSMUSG00000008822	Acyp1	0	0	0	0	0	287.866	0	0	515.713	449.612	1135.25	445.573	0	4.27797	0	0	1056.43	0	600.462	0	0	370.461	0	0	4.85798	0	0	1143.13	2236.59	0	985.052	0	0	0	0	0	58.2875	285.661	746.341	0	0	592.11
889	195.917	258.982	78.1956			ENSMUSG00000020333	Acsl6	118.866	29.5855	0	469.634	293.688	0	0	510.191	333.532	0	1.35229	37.1957	73.0186	0	0	733.314	0	331.551	0	1.6331	682.074	1612.86	193.774	0	181.224	0	0	2182.07	0	308.206	240.211	889.408	420.56	563.698	21.875	0	209.835	1274.06	74.2285	0	0	0
890	195.824	151.115	279.281			ENSMUSG00000000579	Dynlt1c	0	0	0	0	0	0	0	766.736	0	2169.87	0	10.6938	0	0	0	0	0	0	0	0	0	9.33934	0	0	0	0	0	0	0	0	96.3638	0	0	0	0	0	0	0	0	0	0	5278.24
891	195.077	259.633	74.5732			ENSMUSG00000005949	Ctns	0	0	0	0	0	0	14485.2	0	0	0	6.22054	0	0	0	0	0	0	0	0	0	0	0	0	0	0	0	0	0	0	0	0	14.5081	14.6006	0	0	0	0	0	0	0	0	0
892	194.588	186.922	208.9			ENSMUSG00000021066	Atl1	0	0	19.3553	40.6653	324.002	0	61.8076	56.7953	0	2.17204	17.2793	74.4602	0	38.9771	7.71763	567.293	3.4909	914.953	137.361	0	0	116.223	0	0	581.878	41.2331	522.557	0	218.408	0	0	2111.73	0	0	24.8457	217.023	0	245.73	0	470.071	0	218.423
893	194.585	114.658	343.783			ENSMUSG00000014074	Rnf168	0	0	0	0	0	0	834.402	0	9.20916	0	0	0	0	0	4435.43	0	0	86.985	0	0	190.971	0	0	9.93559	0	0	0	9.42137	0	0	0	0	0	0	0	0	0	0	0	0	0	0
894	194.043	295.229	5.16269			ENSMUSG00000000325	Arvcf	0	0	0	0	0	0	0	0	0	0	0	0	0	0	0	0	47.1272	3972.31	0	0	117.953	0	0	0	0	0	0	0	37.8015	0	0	0	0	10083.9	0	0	0	0	0	0	0	0
895	193.196	120.896	328.157			ENSMUSG00000020457	Drg1	466.167	0	0	0	0	0	0	19.4462	429.761	59.4596	0	10.6938	382.536	1.06949	0	0	5.8909	1.20812	4.41516	1646.44	0	0	0	0	0	5.15414	1.2892	164.874	378.015	0	0	0	0	675.263	0	0	0	0	302.035	0	689.303	0
896	193.085	11.1922	532.618			ENSMUSG00000012640	Zfp715	0	0	0	4.23924	0	0	0	0	0	0	0	0	0	0	0	155.936	0	439.067	0	0	0	0	0	0	0	0	0	0	0	0	0	0	0	0	0	0	0	0	0	0	0	0
897	193.082	174.706	227.384			ENSMUSG00000005886	Ncoa2	16.8241	0	0	2083.16	0	0	0	0	0	1255	0	1467.18	0	30.8014	0	767.607	0	5.799	0	0	3.93176	0	122.946	0	518.832	0	0	0	0	0	0	0	0	0	0	0	27.978	66.3471	0	0	211.191	0
898	192.614	95.4633	373.961			ENSMUSG00000005447	Pafah1b3	0	0	0	0	708.703	0	33.3761	0	219.178	0	6.22054	1368.8	27.9905	5.13357	166.701	14.0845	0	0	0	0	0	0	0	0	198.205	12.3699	0	0	0	0	0	0	0	0	0	0	0	199.041	459	0	0	0
899	192.241	233.301	115.595			ENSMUSG00000023169	Slc38a1	1.02586	273.846	33.14	461.767	2.70085	394.089	0	312.223	794.009	68.1808	379.301	274.908	176.135	15.6511	15.247	89.3165	120.117	447.654	157.654	0.91613	251.249	0	287.375	0	775.617	0	510.147	9.65116	27.6596	0	0	0	102.382	250.342	1202.59	644.716	0	94.3963	566.582	42.4885	974.396	929.634
900	191.967	219.084	141.348			ENSMUSG00000024109	Nrxn1	384.15	110.891	116.132	255.862	1225.47	13.6195	37.0846	247.43	310.86	153.346	1076.84	213.875	323.445	277.213	833.504	5.47731	100.014	103.738	343.794	631.865	12.2321	31.5462	169.621	100.46	342.002	567.643	67.3823	99.6572	464.538	322.659	0	77.3764	77.0586	16.0062	864.63	2.89363	6.21733	17.2011	16.1707	2.76513	82.1297	247.897
901	191.787	214.44	149.502			ENSMUSG00000014077	Chp1	0	0	0	0	0	7.95943	0	0	0	0	62.2054	461.359	0	0	0	0	1322.93	37.2793	7.56885	0	0	0	0	0	0	0	0	5134.65	0	0	0	0	0	0	0	0	0	0	0	1826.46	0	0
902	191.611	269.325	46.5437			ENSMUSG00000001524	Gtf2h4	0	0	0	0	0	0	0	0	0	0	0	0	0	0	0	0	0	0	0	0	3564.79	0	0	0	9.71595	0	0	0	0	0	0	0	0	0	0	5685.99	0	0	0	0	0	0
903	191.484	218.396	141.247			ENSMUSG00000022789	Dnm1l	1460.24	127.951	0	44.1316	726.875	375.726	166.88	420.551	105.787	377.935	168.273	665.755	3.58852	2.6326	0	49.657	0	278.798	129.059	802.272	48.8949	18.1997	1.31353	0	389.386	536.031	1174.17	0	55.2483	0	62.5953	334.802	27.1421	0	361.218	0	177.553	11.3414	7.894	0.797633	0	334.965
904	191.157	179.505	212.907			ENSMUSG00000021963	Sap18	2.9007	254.197	72.0817	376.561	263.473	105.668	5.7545	427.625	202.284	419.952	297.084	0	0	181.445	0	274.405	0.812538	790.863	0	255.158	143.712	230.585	588.235	2.39825	218.106	317.779	250.728	0	430.155	170.264	62.0273	0	153.558	0	0	112.253	120.595	51.4762	52.1152	440.871	0	47.6022
905	190.98	158.777	251.092			ENSMUSG00000006412	Pfdn2	0	434.742	0	0	756.688	0	0	66.6727	0	0	0	1678.92	676.436	273.79	0	0	0	0	0	0	0	37.3574	0	0	0	0	0	0	6.30024	0	0	0	368.056	0	0	0	0	0	820.975	0	0	1.69174
906	190.491	238.536	100.806			ENSMUSG00000015776	Med22	0	0	0	0	2325.43	0	0	820.074	0	0	0	2.13875	1374.33	0	0	3316.91	0	597.297	0	0	0	466.967	0	6.95492	833.629	0	0	0	0	0	0	0	0	0	0	0	0	0	0	0	0	0
907	190.29	192.89	185.436			ENSMUSG00000019841	Rev3l	11.0685	0	88.0156	23.4274	23.3126	0	0	45.6182	0	0	0	160.969	0	4.05282	2555.35	135.286	1.24019	0	0	0	1.03467	0	0	0	0	1393.25	2888.9	3.47103	656.552	0	0	0	1.92113	0	0	1343.26	11.0439	320.096	0	98.2347	0	0
908	190.261	217.499	139.417			ENSMUSG00000004565	Pnpla6	0	0	0	0	0	0	0	0	1804.99	1280.42	0	0	0	0	0	0	0	420.427	0	0	0	5080.6	38.4208	0	0	1793.64	0	0	0	0	0	1577.75	0	0	0	0	0	55.2893	0	0	0	0
909	189.83	219.349	134.727			ENSMUSG00000017631	Abr	0	0	168.838	305.877	1141.42	0	0	10.2573	872.745	0	1562.31	164.519	2.15311	0	0	0	0	0	0	1554.46	297.906	84.7725	2167.33	219.347	0	52.3344	4.76013	5.07305	0	0	0	0	0	0	0	0	21.5215	1127.05	0	1426.17	0	0
910	189.673	181.224	205.445			ENSMUSG00000004562	Arhgef40	0	0	0	7.41867	27.6837	0	0	0	0	0	0	10.6938	0	0	0	0	365.236	7.24875	0	0	0	0	12.8069	0	0	0	2769.21	0	0	0	80.3032	0	4.56268	0	0	0	0	2170.1	0	0	0	7.61285
911	189.383	185.412	196.795			ENSMUSG00000022452	Smdt1	278.34	578.73	273.593	148.373	0	352.322	0	368.661	255.96	211.582	548.871	178.02	364.699	493.728	0	75.6008	455.332	75.0459	211.928	112.684	108.123	0	0	145.235	107.161	196.464	293.028	0	219.026	10.0651	221.07	0	202.368	132.405	0	379.151	168.691	34.1493	135.823	278.139	750.555	124.492
912	189.365	230.846	111.935			ENSMUSG00000009555	Cdk9	0	0	0	0	0	538.588	0	0	0	1309.74	0	0	0	1454.51	0	293.428	0	0	0	0	0	0	0	0	0	0	0	0	0	0	0	0	0	0	0	0	0	0	751.006	1726.48	0	0
913	189.244	153.591	255.797			ENSMUSG00000020300	Cpeb4	0	0	0	81.2828	57.7747	2.42243	0	0	117.717	173.385	0	488.193	0	0	2120	0	0	119.762	0	0	30.7703	0.812117	0	0	225.579	0	248.872	0	212.017	450.618	0	0	264.239	7.82914	7.29167	5.66146	781.559	36.0582	1.21686	1017.09	290.77	0
914	189.11	242.177	90.0516			ENSMUSG00000006519	Cyba	7.01003	9.45092	0	0	0	0	0	0	0	0	0	0	0	1724.02	0	0	0	0	0	0	0	0	0	0	0	0	221.743	0	1272.65	0	0	12.0901	0	0	0	0	0	0	0	0	0	0
915	188.929	199.851	168.541			ENSMUSG00000024953	Prdx5	0	212.368	0	242.052	2.17127	471.947	42.5382	457.558	168.112	306.257	347.618	65.0012	920.392	358.343	0	219.553	234.25	241.625	0	0.736497	336.512	375.039	2.00893	260.468	528.662	373.524	0	236.643	155.653	166.794	0	553.298	220.44	183.601	0	63.8302	286.637	262.353	605.305	75.6343	138.033	289.189
916	188.437	186.261	192.499			ENSMUSG00000020219	Timm13	1.8287	172.582	113.607	602.525	0	743.687	0	573.965	100.9	224.381	0	368.237	376.046	0	9.05982	218.922	0	168.927	13.8214	96.353	209.409	329.719	0	852.733	0	0	5.38102	0	0	178.547	0	0	151.56	133.095	0	407.625	559.56	91.3475	29.2047	336.774	0	77.6731
917	188.428	176.45	210.787			ENSMUSG00000020661	Dnmt3a	0	0	556.038	485.478	0	37.8869	0	117.344	23.2071	243.181	388.161	302.847	203.771	168.381	0	269.014	65.9781	4.6392	345.442	22.5368	3.93176	60.5189	321.71	33.3836	37.3093	66.7977	235.151	0	0	148.619	0	2.90162	513.94	7.20281	13.4167	489.603	53.1582	0	667.229	0	0	131.956
918	188.291	207.259	152.885			ENSMUSG00000007411	Mark3	0	9.45092	0	24.7289	147.646	0	0	0	0	368.161	3343.54	420.621	0	0	69.4586	0	0	0	0	125.204	0	149.429	0	46.3661	0	0	0	0	37.8015	0	0	5694.42	0	0	0	0	0	129.008	4.66463	25.9231	0	169.174
919	188.089	119.384	316.339			ENSMUSG00000025272	Tro	56.3448	86.6631	0	136.616	2.08934	175.558	31.4869	109.444	66.8967	106.594	68.6606	54.8811	11.6187	48.9142	3.93162	149.482	0	82.6084	24.9915	0	1.48368	23.2602	0	789.973	186.986	637.168	63.6331	227.713	0	69.1808	299.395	0	73.6916	278.599	3.16431	186.721	32.9929	0	0	336.902	49.8091	58.6046
920	187.966	284.394	7.96703			ENSMUSG00000001504	Irx2	0	0	0	0	553.674	0	0	2000.18	0	0	0	0	0	0	0	0	0	0	0	0	0	0	3415.18	0	0	0	0	0	0	0	0	0	0	0	55.9028	0	0	0	0	0	0	2892.88
921	187.89	156.906	245.727			ENSMUSG00000006731	B4galnt1	0	0	0	0	0	0	0	166.682	0	0	0	1365.24	0	17.1119	34.7293	5.86855	2336.72	0	8.83032	0	0	0	0	11.5915	1914.04	0	0	0	0	1328.12	10.7071	0	0	0	0	0	0	0	0	0	0	0
922	187.694	161.371	236.829			ENSMUSG00000002948	Map2k7	42.0602	0	0	1137.53	406.028	0	55.6268	0	0	0	0	0	0	0	0	0	0	0	0	0	0	0	0	0	0	0	0	0	0	0	0	0	0	0	0	0	0	1271.65	0	0	0	0
923	187.52	265.498	41.9598			ENSMUSG00000002881	Nab1	0	0	0	0	0	0	0	577.83	0	0	0	0	0	0	0	0	0	0	0	50.0818	0	0	0	139.098	0	0	0	0	0	0	0	0	0	0	0	0	2867.75	0	0	0	0	0
924	186.887	191.854	177.616			ENSMUSG00000017009	Sdc4	0	0	0	0	0	0	0	5.55606	53.7201	0	0	204.964	0	906.93	2934.63	2.93428	0	0	0	0	0	0	0	0	0	0	0	0	0	0	0	2677.95	0	0	0	0	0	0	0	0	0	0
925	186.775	205.659	151.527			ENSMUSG00000019843	Fyn	2.21369	0	0	0	1824.21	0	0	0	0	0	0	0	0	0	0	0	0	0	0	0	245.217	6.88162	6543.67	0	0	556.647	0	0	0	0	0	0	1.92113	1573.25	0	0	84.6703	2.90996	0	0	0	0
926	186.332	277.521	16.1115	30		ENSMUSG00000019889	Ptprk	0	5.67055	109.744	105.345	0	0	0	30.0027	212.732	118.268	0	318.674	0	28.2346	2187.95	1582.75	1237.09	69.588	0	527.737	439.374	1.86787	0	10.4324	59.7531	0	0	0	0	1102.42	9.63638	0	0	0	16.7708	0	0	0	75.5671	4.66615	1751.12	0
927	186.327	197.643	165.205			ENSMUSG00000014867	Surf4	0	1311.31	0	0	0	0	0	0	0	0	0	0	0	0	0	0	0	0	0	0	334.199	0	0	0	0	4236.7	0	0	0	0	0	0	0	0	0	0	0	193.512	0	0	0	0
928	186.201	166.865	222.294			ENSMUSG00000021025	Nfkbia	0	598.558	0	880.349	4.10129	0	0	340.772	2.38756	0	0	0	230.144	1305.26	0	376.891	617.017	0	539.631	0	343.665	214.459	0	0	0	0	0	2.44258	770.03	0	128.485	0	0.675952	0	0	0	56.9922	0	440.549	0	0	0
929	186.046	159.525	235.552			ENSMUSG00000044349	Snhg11	538.927	72.8267	138.552	19.4725	55.825	85.554	187.016	58.7381	74.1603	158.616	170.525	143.349	0.370122	111.157	499.758	124.142	179.278	276.675	76.1889	64.5062	117.205	108.058	233.446	184.047	149.883	7.56509	363.773	247.447	112.342	30.464	103.85	138.366	137.77	60.4203	773.399	202.531	121.508	60.4983	36.5923	170.604	187.337	87.143
930	185.739	223.469	115.31			ENSMUSG00000024750	Zfand5	653.616	0	1086.99	20.7723	930.173	30.0866	3.33761	48.0043	417.727	46.1341	280.546	349.9	0	603.708	41.6752	400.705	90.4842	191.367	108.083	0	1.5727	318.658	1.02455	47.2934	34.3945	4.94797	16.7081	38.2508	0.756029	50.8433	0	0	261.35	39.6155	0	0	9.7923	482.122	39.7427	0.622153	879.961	0.203009
931	185.669	106.667	333.14			ENSMUSG00000003068	Stk11	168.241	0	0	0	0	0	0	0	0	1316.26	0	0	0	0	0	0	0	0	0	0	0	0	0	0	0	1298.84	0	0	0	0	0	0	0	0	55.9028	0	1678.68	0	0	0	0	0
932	185.271	174.249	205.847			ENSMUSG00000016344	Ppdpf	0	170.117	0	563.819	0	5.06509	0	0	714.965	0	0	0	595.433	0	0	0	0	2.63591	0	0	452.152	431.308	0	0	71.5447	5.6227	0	0	0	0	940.277	0	0	0	0	520.854	648.581	251.315	63.6086	347.84	0	0
933	185.271	270.223	26.6951	218		ENSMUSG00000006546	Cryba2	0	973.445	1376.16	1839.83	1033.53	278.58	0	0	0	638.579	0	0	0	0	0	5.86855	0	633.057	0	0	0	0	0	0	0	0	0	0	0	154.811	1830.91	2974.16	1146.75	0	0	0	0	221.157	0	435.507	0	448.312
934	184.955	213.954	130.825			ENSMUSG00000022757	Tfg	1858.4	144.748	387.819	0.780913	0	0	0	238.618	505.534	245.383	427.253	291.545	0	221.554	5.48358	696.813	0.620095	960.65	1.39426	0.988456	39.3176	0	8.08859	0	0	1.62762	1074.79	0	177.07	486.305	285.71	0	0	417.005	4.41338	0	0	0	375.626	581.222	0	217.434
935	184.861	245.256	72.1245			ENSMUSG00000017400	Stac2	0	248.632	538.672	735.019	1507.7	4.28584	0	0	694.229	0	2.39251	1.64519	0	3.9489	0	373.782	1.81258	6.69115	2298.6	0	0	0	0	0	0	4.75767	1209.07	0	0	0	0	0	683.7	0	0	0	0	1114.29	0	0	13.5379	0
936	184.676	136.397	274.797			ENSMUSG00000003731	Kpna6	0	0	0	0	110.735	0	0	0	0	0	0	342.2	0	0	0	2473.59	0	0	0	1840.51	407.92	0	0	0	0	0	0	0	0	0	0	0	0	0	0	0	0	1271.65	0	0	0	0
937	184.176	134.359	277.168			ENSMUSG00000020462	Cfap36	970.89	200.832	95.8086	0	0	615.197	0	216.686	5.37201	381.193	0	605.979	323.057	1.06949	8.68233	497.36	0	74.9037	0	133.03	11.4676	122.968	10.6724	0	0	64.4268	184.356	461.647	448.892	12.2219	0	0	0.760447	0	0	260.427	0	0	59.4741	549.569	7.33301	4.6523
938	184.139	207.511	140.511			ENSMUSG00000004069	Dnaja3	0	0	0	0	0	0	0	0	0	136.838	0	834.113	0	6.41696	0	0	0	0	0	0	0	0	0	0	0	5875.72	0	0	0	0	0	0	3280.57	0	0	651.068	0	0	0	0	0	0
939	184.015	240.019	79.4751			ENSMUSG00000002741	Ykt6	0	0	870.988	0	0	0	0	0	0	0	0	0	1119.62	265.234	0	23.4742	117.818	0	0	0	747.034	6.22623	0	0	0	1608.09	0	0	0	798.5	0	0	0	0	0	0	0	0	0	0	0	0
940	183.047	78.2981	378.578			ENSMUSG00000007041	Clic1	0	0	0	0	0	0	27.8134	0	0	0	5.18378	0	4.66508	0	0	0	0	0	0	0	0	0	0	23.1831	0	0	0	0	0	8.14796	0	0	0	0	0	0	0	9.21488	0	1083.58	0	0
941	183.028	233.045	89.663			ENSMUSG00000019874	Fabp7	0	0	0	0	0	5.5716	1034.66	0	954.069	0	0	0	0	160.424	0	561.62	51.8399	0	935.131	0	42.2664	345.556	1511.22	0	285.649	708.179	0	319.856	1982.69	173.552	0	0	171.557	0	0	1256.56	0	0	460.399	0	0	0.507523
942	182.93	190.386	169.013			ENSMUSG00000020372	Rack1	1.75251	0	34.8395	330.131	950.474	413.227	215.554	0	0	0	0	0.891146	43.152	466.299	0	839.203	0	320.153	456.969	0	1884.79	242.823	4.26898	0	0	0	0	2.7479	3.15012	4.07398	2.67677	0	241.062	0	0	911.495	2.91438	0	327.69	324.038	0	0.422936
943	182.669	49.1175	431.966			ENSMUSG00000015937	H2afy	4.20602	130.423	0	0	0	0	16.688	380.034	0	0	0	299.425	0	0	0	0	0	0	0	0	0	0	0	0	0	0	0	26.3798	0	0	0	0	0	0	0	325.534	0	16.5868	2.79878	6.22153	0	0
944	182.617	85.887	363.179		56	ENSMUSG00000021453	Gadd45g	0	0	0	0	311.698	0	976.56	0	0	0	247.669	0	0	197.737	0	0	0	1.07389	0	0	0	170.875	0	491.996	0	0	20.6272	1201.75	0	0	0	2.68668	0	0	0	0	0	0	0	1.15214	0	0
945	182.547	172.768	200.802			ENSMUSG00000023010	Tmbim6	166.138	0	1235.93	0	0	13.929	0	251.689	41.9017	86.9902	69.2035	0	0	469.721	750.153	0	0.58909	174.695	728.502	0	1.96588	0	0	26.0809	0	0	646.664	1.64874	337.378	28.1105	0	0	9.58163	0	0	0	0	872.188	151.834	0	0	0
946	182.198	152.273	238.058			ENSMUSG00000024767	Otub1	661.186	670.259	20.9037	51.6339	0	0	46.7265	57.3385	332.635	514.513	4.35438	180.938	540.216	265.405	16.6701	2.8169	196.049	0	0	0	94.3621	224.518	0	164.136	9.91027	174.416	1.85645	0	74.0909	395.013	1.28485	1870.09	0	0	0	18.2299	72.7428	1.10579	1.11951	245.128	0	545.08
947	181.798	176.076	192.478			ENSMUSG00000026643	Nmt2	959.156	0	205.629	147.406	344.241	22.4075	506.083	112.329	2.80279	69.9066	255.583	225.034	1.82546	251.935	70.2136	2.29639	301.204	239.839	27.6427	34.2951	0	9.13631	7.79552	672.057	260.43	405.384	0	0	49.3063	54.7331	22.3452	1127.53	343.193	344.482	853.125	11.3229	6.84245	75.7223	4.25901	77.0929	11.4778	122.026
948	181.551	218.866	111.896			ENSMUSG00000020978	Klhdc2	528.089	0	1002.6	582.503	1008.92	588.113	0	256.813	107.44	249.784	0	165.555	0	0	848.939	0	466.908	559.496	0	0	358.955	0.691803	0	0	91.7618	32.0702	0	420.123	0	429.126	0	0	0	1113.77	0	0	0	380.882	322.378	391.726	0	311.281
949	180.816	165.244	209.884			ENSMUSG00000024190	Dusp1	1425.48	1.23273	0	0	0	0	0	266.691	0	478.51	0.676145	180.399	0.608488	0	0	198.255	1090.58	0	0	813.285	537.625	0	1.11365	0	0	650.766	0	0	170.928	251.878	1.39658	1.57696	0	0	0	0	0	282.456	5.47587	0	0	18.5356
950	180.466	260.473	31.1211	112		ENSMUSG00000019775	Rgs17	0	0	81.2922	65.9437	0	0	9.27114	340.772	0	0	0	330.318	1304.67	0	3681.31	686.621	158.4	326.999	103.02	1325.08	20.7509	21.7918	2.84598	935.05	463.127	0	5.15681	3.66387	0	5.43198	0	1765.15	0	0	0	528.088	11.6575	12.2865	0	126.159	527.977	290.416
951	180.414	152.708	232.133			ENSMUSG00000015672	Mrpl32	0	0	673.564	0	0	0	0	0	0	4.34408	0	0	1135.17	758.627	0	629.891	0	0	0	0	602.869	0	0	0	213.751	0	354.101	0	0	0	0	0	0	0	0	0	0	0	0	0	0	0
952	180.395	145.716	245.128			ENSMUSG00000002307	Daxx	0	0	0	0	0	0	0	0	322.32	0	0	0	0	0	0	774.649	0	0	0	0	0	0	0	0	1418.53	0	0	0	945.037	0	0	0	0	0	0	0	0	4699.59	0	0	0	0
953	180.27	221.741	102.859			ENSMUSG00000018189	Uchl5	0	619.71	0	0	1305.09	0	0	857.22	0	457.99	0	259.705	0	66.003	0	0	0	265.097	0	0	0	262.836	267.116	1415.82	33.3118	0	0	0	221.409	0	0	0	647.9	12.8622	0	1051.01	0	0	17.9922	802.133	0	0
954	179.895	196.024	149.788			ENSMUSG00000008384	Sertad1	0	1946.89	0	1048.51	0	0	55.6268	0	0	0	0	0	0	0	0	5.86855	0	0	0	0	0	0	0	0	0	0	0	0	0	1303.67	0	0	0	0	0	0	0	3335.79	471.128	41.4769	0	0
955	179.786	208.648	125.912			ENSMUSG00000006392	Med8	0	1181.36	0	0	0	0	0	0	0	3.25806	0	737.869	1721.41	1527.24	0	903.757	0	1121.14	8.83032	0	0	0	0	0	4.85798	0	82.509	0	0	0	3533.34	0	0	0	0	0	0	0	0	0	0	0
956	179.781	123.519	284.804			ENSMUSG00000021124	Vti1b	0	294.029	3.87106	131.887	0	16.5084	0	0	0	244.716	3.45585	149.713	0	0	0	0	0	415.595	0	418.739	169.648	47.0426	0	0	0	519.996	0	2.44258	0	117.693	0	846.304	206.166	20.0078	0	501.563	0	0	142.012	0	0	137.971
957	179.374	200.348	140.223			ENSMUSG00000020184	Mdm2	0	213.934	0	389.817	0	195.006	0	369.73	2.93019	34.6539	0	0	0	0	0	0	0	9.22568	0	20.488	64.3378	0	2.32853	0	0	0	0	0	0	0	2.92012	0	0	0	7280.07	0	0	12.5657	284.967	60.8014	0	0
958	179.241	193.615	152.41			ENSMUSG00000031633	Slc25a4	228.949	469.793	279.054	307.599	87.0827	359.9	340.242	245.761	220.304	300.501	163.667	302.471	287.514	125.93	9.44098	279.411	335.305	173.313	182.951	111.468	161.215	242.4	166.78	102.861	446.745	35.2283	49.0648	101.379	82.576	182.261	154.889	11.0337	232.239	388.695	9.22667	260.849	288.155	163.542	216.747	109.632	302.433	405.099
959	179.007	139.659	252.455			ENSMUSG00000016018	Skiv2l2	3.82365	0	66.5118	2.6977	0	0	0	0	0	55.0908	0	0	2.54459	0	0	0	4.28429	229.324	0	208.295	0	443.194	3213.37	50.5812	0	230.531	1223.57	0	0	0	11.6805	0	0	0	0	11.8376	0	0	982.117	5.65594	0	0.922769
960	178.95	181.342	174.486			ENSMUSG00000018707	Dync1h1	2.62876	240.998	58.7917	0	359.888	13.929	10.43	183.35	290.088	0	0	0	0	386.622	13.0235	235.476	438.872	244.645	49.6706	4.69517	1.22867	109.737	3.20173	0	1422.78	746.062	0	0	0	70.2762	602.274	0	0	0	10.4818	276.704	0	214.246	1.74924	742.696	208.991	0
961	178.486	207.456	124.407			ENSMUSG00000018909	Arrb1	0	0	91.4537	0	0	0	0	566.718	378.727	0	0	695.094	20.9928	126.735	0	0	0	627.017	0	0	0	0	0	0	0	0	0	0	0	482.767	0	0	0	0	7232.42	16.2767	0	397.392	370.838	0	0	0
962	178.168	256.187	32.5317	248		ENSMUSG00000029309	Sparcl1	394.869	267.736	226.236	401.172	209.322	328.184	343.619	425.074	326.128	213.795	196.327	240.948	207.625	451.624	107.265	87.6568	141.382	242.848	133.684	70.0511	178.837	210.746	164.491	274.088	332.187	252.618	327.164	627.773	269.555	211.228	283.806	367.905	359.855	268.206	81.3775	193.397	287.453	268.281	210.794	356.229	219.805	236.373
963	177.836	171.827	189.053			ENSMUSG00000021576	Pdcd6	0	0	514.85	1099.06	459.345	243.499	0	0	248.306	0	570.216	0	448.884	0	15.4353	52.1649	0	0	729.973	0	120.137	421.308	0	41.2143	25.9092	0	0	202.734	0	161.149	385.455	0	73.0029	746.958	0	0	0	4.0955	0	298.403	0	349.627
964	177.61	217.857	102.483			ENSMUSG00000015971	Actr8	0	56.7055	0	0	387.572	0	0	0	0	1125.98	0	0	0	0	0	0	0	0	0	0	0	162.505	0	0	0	0	0	3554.68	0	0	0	0	0	0	16.7708	0	55.956	0	8.39634	0	0	695.307
965	177.082	120.944	281.875			ENSMUSG00000024423	Impact	354.883	0	738.162	0	13.8419	0	3.47668	0	210.851	101.407	0	393.441	0.583134	11.7644	1267.62	0	0	3.62437	9.93411	7.82528	7.7816	99.6196	0	0	125.7	0	538.242	0	2.36259	1.0185	741.466	0	3.80223	0	0	626.653	1.45719	0	179.005	3.88846	579.308	0
966	176.242	32.2124	445.097			ENSMUSG00000001998	Ap4e1	0	0	139.358	0	0	0	0	0	0	1400.97	0	0	0	0	0	0	0	0	0	0	0	0	0	23.1831	0	0	0	0	0	0	21.4142	0	0	0	0	0	0	0	0	0	0	0
967	176.237	112.681	294.873			ENSMUSG00000004934	Pias4	8.41204	34.0233	0	11.8699	620.115	33.4296	33.3761	173.349	38.6785	31.2774	0	0	22.3924	10.2671	0	1253.52	42.4145	5.799	21.1928	15.0245	31.454	7.47147	20.4911	2016.93	46.6366	98.9595	30.9409	26.3798	30.2412	0	12.8485	29.0162	7.30029	0	0	0	69.945	0	33.5854	6.22153	70.3969	10.1505
968	175.967	245.468	46.2315			ENSMUSG00000020900	Myh10	962.711	434.742	3.87106	450.616	0	996.697	0	37.0404	4.77512	0	4.6078	17.4269	21.7704	0.950661	1651.57	459.051	347.345	0	0	577.332	53.8796	499.482	3.79465	1076.72	0	1108.71	18.3353	2.44258	1029.04	0	0	0	0	0	0	0	0	524.224	14.5122	610.632	0	0
969	175.778	200.675	129.304			ENSMUSG00000006191	Cdkal1	56.0803	66.1564	0	4.94578	18.4558	0	667.522	255.579	0	0	0	167.535	0	0	34.7293	0	0	0	0	0	22.9352	3.11311	4140.91	0	4.85798	1051.44	128.92	10.9916	0	0	64.2426	0	0	930.363	0	260.427	0	479.174	0	565.123	0	0
970	175.596	204.434	121.764			ENSMUSG00000021460	Auh	0	455.744	623.24	160.463	0	2.06355	0	143.223	59.689	319.29	698.082	491.12	349.362	803.308	0	221.701	0	0	1.96229	584.287	497.294	193.013	1.89732	0	1528.64	0	0	195.406	0	814.796	0	1254.68	456.944	0	0	0	0	296.924	0	311.077	0	33.083
971	175.014	146.196	228.807			ENSMUSG00000000711	Rab5b	0	0	0	14.8373	0	0	0	0	386.785	0	0	0	0	0	0	0	0	28.995	0	0	3803.97	0	0	0	0	0	788.992	0	0	0	0	0	0	0	0	0	0	0	0	0	0	0
972	174.418	99.4473	314.364			ENSMUSG00000004631	Sgce	0	0	0	0	0	0	0	0	0	0	0	0	0	0	0	0	0	0	0	0	0	0	0	0	0	0	0	0	0	0	0	0	0	0	0	0	0	0	0	0	0	0
973	174.326	218.917	91.0891			ENSMUSG00000003680	Taf6l	0	0	0	0	0	0	0	33.3363	32.232	0	7.77567	0	0	0	0	0	0	804.611	0	0	0	0	0	0	0	0	0	0	0	757.761	1188.49	0	0	0	0	0	5228.39	0	6.99695	0	0	0
974	174.119	220.812	86.9577			ENSMUSG00000010609	Psen2	0	0	0	148.373	0	0	7247.38	0	0	0	0	12.2214	147.95	0	0	0	0	0	0	139.514	0	0	0	0	0	0	0	0	0	0	0	10.3629	0	0	0	18.6019	0	679.268	0	0	0	0
975	173.899	161.919	196.262			ENSMUSG00000019806	Aig1	0	2.9845	0	452.929	0	0	0	424.6	0	1.02886	702.266	0	0	0	2829.53	0	0	1.52605	0	0	0	0	0	0	520.059	0	0	0	0	563.496	0	0	0	0	0	0	0	0	0	352.008	0	231.858
976	173.649	147.92	221.677			ENSMUSG00000022099	Dmtn	0	423.401	3.48395	470.838	0	0	0	664.505	365.297	364.903	0	508.31	1.86603	136.895	0	0	0.785453	0	0	32.5532	0	0.622623	0	2.31831	0	0	0	0	288.551	0	0	7.25404	0	0	424.861	34.7236	652.82	316.992	388.097	485.28	0	318.386
977	173.486	167.504	184.654			ENSMUSG00000001482	Def8	0	0	0	0	0	0	0	0	21.488	0	0	171.1	0	0	0	0	0	0	0	62.6022	0	0	0	1901.01	0	2061.66	0	0	0	0	0	0	0	0	0	0	0	0	0	3214.46	0	0
978	173.342	183.508	154.366			ENSMUSG00000021427	Ssr1	0	0	15.4842	412.148	0	0	0	98.7744	19.1005	0	138.234	0.79213	0	0	0	0	0	417.743	349.288	0	1169.33	16.6033	0	2125.11	1.07955	0	0	1248.16	1065.44	94.1542	0	1391.7	172.368	6.66927	6.21142	28.9363	0	0	0	0	0	0
979	172.956	180.207	159.423			ENSMUSG00000008855	Hdac5	0	0	0	0	0	0	0	0	0	0	0	0	0	0	0	0	157.091	202.965	17.6606	0	9.82939	224.144	0	4868.44	0	0	0	0	894.635	0	0	386.882	0	0	139.757	0	0	0	485.122	0	0	0
980	172.84	179.575	160.268			ENSMUSG00000024287	Thoc1	0	171.323	0	1.89413	0	587.981	3.55065	0	522.571	211.289	0	384.975	145.312	1.09225	0	0.749177	0.501353	55.5223	107.091	515.469	0	831.4	1.08995	867.145	16.1243	15.7914	1324.53	0	11.26	317.25	899.396	0	0.388313	252.865	0	349.083	0	178.808	409.098	66.8484	599.122	134.98
981	172.781	230.697	64.6711			ENSMUSG00000022621	Rabl2	441.064	0	62.1461	0	0	0	0	23.4255	362.393	382.514	0	444.513	414.561	0	11.2636	391.131	1.27371	699.014	698.789	2.03034	0	0	0	1201.13	0	738.853	0	0	213.527	401.673	0	0	394.117	0	27.1959	0	0	554.387	0	0.840748	1384.15	190.938
982	172.69	177.12	164.42			ENSMUSG00000021076	Actr10	811.606	0	7.74211	14.2878	20.5065	569.541	18.5423	83.9582	0	400.379	0	0	0	87.4608	0	511.216	1028.94	0	0	759.574	0.728103	197.164	3.79465	2.57589	0	0	14.8975	0	0	0	2193.76	585.696	239.963	6.66927	0	38.5818	0	2.04775	0	0	0	89.8504
983	172.434	182.376	153.875			ENSMUSG00000016637	Ift27	0	415.84	0	504.47	0	222.864	0	0	0	0	0	0	0	0	5417.77	2.93428	0	0	0	6.26022	0	382.913	0	0	318.197	0	0	0	0	334.066	0	1275.5	0	0	0	0	0	0	0	0	0	0
984	172.387	264.737	0			ENSMUSG00000001768	Rin2	0	0	0	0	0	0	0	0	4448.02	0	0	0	0	0	0	0	0	0	0	0	0	3878.94	17.0759	46.3661	0	0	0	0	0	0	0	0	0	0	0	0	5735.49	0	0	0	0	0
985	172.379	154.731	205.324			ENSMUSG00000019471	Cdc37	0	63.0061	0	517.658	0	0	9.27114	0	311.576	0	393.967	225.757	0	0	671.433	0	909.817	409.152	1062.58	12.5204	281.776	2.07541	0	7.72768	0	896.82	22.3462	18.3193	0	122.219	0	0	52.7243	750.293	18.6343	0	198.178	0	181.921	0	39.1094	0
986	172.227	136.582	238.765			ENSMUSG00000016308	Ube2a	0	747.482	0	0	0	0	0	0	257.856	0	0	0	0	0	0	0	0	0	1054.82	0	1.78716	0	79.1701	0	5.29961	1911.72	0	0	0	0	0	32.9729	970.606	0	0	0	0	0	651.352	0	0	369.108
987	172.165	140.134	231.957			ENSMUSG00000017831	Rab5a	0	0	89.5873	0	23.7289	322.357	0	0	0	0	0	0	33.9884	0	0	201.207	67.3246	0	3.78442	0	33.7008	226.813	36.5912	0	1120.11	759.868	0	847.923	1063.84	0	4.58875	383.428	0	0	0	1729.98	0	0	0	0	326.843	0
988	172.127	189.041	140.554			ENSMUSG00000021764	Ndufs4	498.714	597.433	205.304	377.292	0	372.103	0	283.359	126.626	635.321	445.435	22.9152	206.929	238.344	7.442	11.3179	0	45.5636	105.964	0	376.325	0	0	7.4517	200.912	8.83567	2.21006	0	306.462	0	371.689	1655.48	17.5989	0	0	237.175	0	0	227.901	0	370.841	226.573
989	171.672	222.252	77.254			ENSMUSG00000006800	Sulf2	0	0	0	1483.73	0	0	0	211.13	0	0	0	826.984	0	748.645	0	0	0	0	0	0	0	0	2032.03	1924.19	0	0	0	0	0	0	0	0	0	0	0	0	34.9725	0	0	404.4	1319.94	181.017
990	170.708	180.588	152.266			ENSMUSG00000005982	Naa60	0	0	0	0	0	0	0	0	0	953.959	0	0	0	0	0	0	0	0	0	0	0	0	0	0	0	0	5222.82	0	309.972	0	0	0	0	0	33.5417	0	0	0	2250.22	6.22153	0	743.014
991	170.363	171.694	167.878			ENSMUSG00000007777	0610009B22Rik	0	1200.27	0	0	0	956.458	0	0	623.153	0	0	117.631	0	0	0	0	1724.07	0	0	0	0	52.9229	0	0	0	0	0	0	882.034	0	1980.81	0	471.477	0	0	0	0	479.174	0	72.5846	0	0
992	169.1	229.433	56.4774			ENSMUSG00000019818	Cd164	608.766	978.916	0	0	29.1407	557.16	0	526.363	0	0	0	379.347	0	0	0	268.718	0	175.496	1062.43	0	711.855	990.953	0	0	216.308	0	40.7117	93.7178	0	0	0	0	535.995	0	0	514.001	0	17.4598	0	1224.66	0	789.065
993	169.036	240.475	35.684			ENSMUSG00000002489	Tiam1	0	0	557.432	2542.13	0	0	0	0	0	482.193	0	556.075	475.838	0	0	0	0	956.835	1730.74	0	0	0	0	0	2127.79	0	422.859	0	0	0	0	0	0	0	0	0	955.915	939.918	0	0	0	0
994	168.975	85.2931	325.182		68	ENSMUSG00000020524	Gria1	0	85.0583	0	0	0	0	0	2.77803	612.409	0	0	267.344	0	135.826	0	5.86855	0	0	0	0	0	0	55.4967	0	12.1449	0	0	2.7479	1.57506	0	2.67677	3.02252	0	0	6.98785	0	364.297	1382.23	0	0	0	0
995	168.963	235.057	45.5884			ENSMUSG00000016664	Pacsin2	0	0	0	304.165	129.191	0	13.9067	1877.95	0	0	0	474.09	0	0	3316.65	0	1773.16	0	0	2009.53	0	0	4.26898	0	847.717	20.6166	0	0	0	0	0	241.801	0	0	0	0	0	0	205.244	0	0	542.204
996	168.786	183.022	142.212			ENSMUSG00000008730	Hipk1	0	37.8037	2055.53	0	0	0	0	0	0	156.387	0	238.827	0	0	0	158.451	3.92727	0	0	6.26022	2286.97	0	0	0	0	10.3083	0	0	0	782.204	0	0	0	690.269	0	0	0	0	0	0	0	492.297
997	168.653	220.431	72.0025	70		ENSMUSG00000021194	Chga	210.301	264.626	0	456.111	0	619.066	0	753.155	11.9378	80.3654	302.963	174.269	0	389.771	0	297.34	312.436	241.625	971.335	115.466	548.99	68.4885	1.89732	33.4866	55.0571	29.7795	693.305	136.784	2.80011	637.352	0	429.869	667.841	300.117	0	289.363	0	743.334	732.866	107.149	0	427.071
998	168.342	153.699	195.675			ENSMUSG00000020130	Tbc1d15	149.123	0	142.525	125.443	0	362.154	0	0	0	0	1549.48	0	0	0	0	9.60308	0	9.22568	404.589	1114.89	0	278.482	55.8848	0	7.94942	2.81135	15.4704	0	0	0	0	0	0	0	1082.48	0	0	0	7.63304	818.697	0	1.84554
999	167.421	121.861	252.465			ENSMUSG00000007613	Tgfbr1	7.01003	0	0	2126.69	0	0	0	0	0	866.644	0	0	0	0	0	0	0	0	0	0	0	249.049	0	452.07	0	0	0	0	0	0	0	0	0	0	0	0	0	0	0	0	0	0
1000	167.199	97.2443	297.782			ENSMUSG00000015757	Ppil4	0	51.035	0	0	0	0	0	786.738	0	594.27	0	1817.94	2.79905	0	0	0	4.71272	8.6985	0	0	143.509	0	0	0	0	24.7399	0	0	0	4.88878	0	0	0	0	0	0	0	44.2314	0	0	0	0
1001	167.108	211.52	84.2054			ENSMUSG00000022377	Asap1	482.378	223.278	19.5972	46.3667	782.065	1.74112	1032.57	814.657	257.856	177.157	856.296	259.324	0	40.9081	0	227.773	178.2	47.1169	13.2455	0	62.048	701.618	16.0087	121.711	234.094	1327.84	130.532	352.418	5.90648	12.2219	0	682.333	0	658.382	0	0	19.672	51.8337	144.312	210.949	32.9985	21.5697
1002	166.89	199.235	106.514			ENSMUSG00000022474	Pmm1	13.6077	0	439.593	280.164	26.0553	0	9.8165	249.042	221.832	55.7703	0	195.004	200.049	406.911	0	301.367	0.693047	426.397	204.136	1.10475	0	0.549373	13.5603	0	16.2885	0	569.676	1751.54	326.872	519.073	0	0	610.862	328.363	0	99.5751	530.759	0	46.0976	8.23438	15.5287	246.895
1003	166.849	172.144	156.965			ENSMUSG00000030695	Aldoa	192.471	247.778	53.3953	240.515	107.124	229.122	122.137	300.269	241.273	268.011	109.085	162.886	277.572	136.988	2.26496	95.4277	78.6307	120.077	158.178	49.6735	218.099	71.3986	77.7696	286.008	165.171	82.4662	130.938	370.13	57.25	179.964	279.083	23.9173	168.951	325.562	159.809	169.372	332.999	201.525	272.07	129.615	218.077	160.201
1004	166.467	157.169	183.824			ENSMUSG00000020738	Sumo2	0	0	0	141.525	217.211	0	0	48.7224	290.088	287.962	0	0	355.263	0.987225	0	273.565	0.906292	0	324.005	478.185	35.537	528.75	0	8.0249	257.846	0	1.19003	0	98.8654	0	2.47087	518.943	172.68	0	0	120.197	365.866	6.37953	200.22	536.009	0	197.544
1005	165.726	138.882	215.835			ENSMUSG00000016346	Kcnq2	0	0	0	0	0	1767.72	0	0	0	0	568.331	0	12.7229	0	0	809.86	0	68.5336	4.81654	0	130.463	1.69806	181.626	0	0	0	0	0	0	0	0	0	0	0	0	0	0	100.526	0	0	1199.95	0
1006	164.488	204.825	89.1928			ENSMUSG00000020716	Nf1	0	4.36196	0	4.56534	779.403	0	0	2.56433	4.95878	0	4.78503	83.9048	0	0	5097.19	1.35428	0.906292	1.11519	1583.34	0	6.80496	436.794	0	2.67497	0	33.3037	1.19003	0	0	0	0	0	463.989	145.441	0	235.386	0	182.88	33.3701	0	1130.41	0
1007	164.457	48.7468	380.448			ENSMUSG00000006930	Hap1	0	0	766.469	0	0	0	0	0	472.737	0	0	3.56458	0	12.8339	0	0	0	0	0	0	927.239	0	8.53795	11.5915	0	10.3083	0	0	0	0	0	0	0	0	0	0	0	0	0	0	0	0
1008	164.392	61.9856	355.551			ENSMUSG00000008167	Fbxw9	0	0	0	0	0	0	0	0	0	0	0	0	0	0	0	428.404	0	0	0	0	0	3.11311	0	243.422	0	0	0	0	0	0	0	0	0	0	0	0	0	0	0	67.4	0	0
1009	164.305	154.753	182.135			ENSMUSG00000020349	Ppp2ca	66.5953	266.988	0	0	0	517.694	0	158.348	0	144.984	0	13.3672	798.894	0	8.68233	39.6127	462.436	1.20812	1739.57	690.19	166.281	0.778278	0	26.0809	1.21449	159.778	9.02442	0	0	0	0	0	57.0335	0	0	5.42557	451.728	0	58.3079	0	21.999	0
1010	163.587	192.052	110.454			ENSMUSG00000021830	Txndc16	0	0	0	184.188	2046.69	3.84248	0	356.354	495.707	531.176	0	0	0	248.712	0	879.069	1171.68	985.83	995.695	0	0.677889	0	0	0	0	206.877	0	56.8531	0	0	0	0	0	304.257	0	520.854	0	0	719.962	0	0	39.2018
1011	163.336	217.731	61.8001			ENSMUSG00000009630	Ppp2cb	0	0	209.037	0	0	0	0	0	0	0	0	0	1012.32	0	0	0	0	850.52	0	6.26022	0	0	59.7657	2434.22	0	10.3083	0	0	0	1694.78	0	1535.44	1447.89	0	0	0	1946.8	0	0	0	0	0
1012	162.92	208.912	77.0698			ENSMUSG00000001053	N4bp3	0	0	0	1350.2	0	0	0	0	0	0	0	0	13.9952	0	0	0	0	0	26.491	0	0	0	563.505	0	0	0	0	0	0	0	9250.93	0	0	0	83.8542	0	0	0	0	0	0	0
1013	162.797	217.878	59.979			ENSMUSG00000019039	Dalrd3	0	1237.51	1155.85	0	0	0	0	0	0	862.427	1.82957	0	523.586	1380.02	0	0	0	0	570.335	956.709	0	0	0	0	0	0	851.784	0	0	0	0	0	0	1345.23	759.62	0	0	208.148	8.23171	766.713	0	404.824
1014	162.737	175.102	139.655			ENSMUSG00000019579	Mydgf	1065.53	611.159	5.80658	372.582	264.533	0	0	233.354	576.596	0	0	237.639	0	0	0	0	1.30909	668.496	1015.49	0	0	365.272	0	0	0	0	0	758.42	753.929	564.925	0	0	344.736	0	0	0	699.45	0	0	0	0	0
1015	162.581	168.64	151.271			ENSMUSG00000024500	Ppp2r2b	9.44209	167.802	157.844	132.022	99.4354	385.464	0	417.725	213.126	31.1178	0	226.969	535.246	19.3818	318.943	8.62318	0.48089	408.889	487.65	0	14.042	262.645	1.04546	1.41937	0	0	96.6113	648.729	0	278.361	157.329	0	283.072	650.458	0	154.13	449.646	0	245.607	40.6304	0	435.02
1016	162.353	239.321	18.678			ENSMUSG00000001249	Hpn	0	0	0	0	0	0	0	0	0	0	0	0	0	0	0	0	0	0	0	0	0	0	7223.11	0	0	123.699	0	0	0	0	0	0	0	0	0	0	0	0	0	0	1759.92	30.4514
1017	161.746	90.0437	295.591			ENSMUSG00000004099	Dnmt1	0	0	0	0	138.419	0	0	16.6682	0	0	7.77567	0	0	0	0	0	111.927	0	0	0	0	0	0	0	1829.03	0	1601.19	0	0	0	0	0	0	0	628.906	0	0	525.248	0	0	0	0
1018	161.162	235.994	21.4742			ENSMUSG00000018848	Rars	0	0	0	0	6.92093	94.0207	0	0	829.975	0	5.83175	0	313.143	0	0	151.849	101.618	0	0	0	0	0	35.219	0	0	0	1980.22	1854.83	0	0	2794.55	0	1.14067	0	0	0	279.78	646.193	0	0	0	12.6881
1019	161.02	222.829	45.6419			ENSMUSG00000015653	Steap2	1976.83	0	81.2922	0	0	0	0	0	0	0	0	171.1	0	0	0	0	0	0	0	0	0	1060.53	0	1128.24	1088.19	0	0	7.32773	0	5.43198	0	0	4.05571	0	0	0	0	6.14325	3.10976	0	0	0
1020	160.98	222.91	45.3756	106		ENSMUSG00000022231	Sema5a	1742.69	0	3.48395	10.8807	33.2205	440.156	0	91.1194	12.8928	605.347	660.414	283.028	342.417	0.855595	215.322	1.17371	14.9236	118.879	699.362	71.3665	334.199	0	367.132	0	371.149	117.514	72.1954	116.511	259.57	462.804	32.1213	0	0	0	0	1024.35	0	0	0	163.834	0	672.299
1021	160.824	143.263	193.604			ENSMUSG00000013787	Ehmt2	0	178.217	1119.84	4.23924	0	437.768	0	180.969	9.20916	0	0	0	0	0	0	50.3019	188.509	758.012	0	761.959	0	0	0	0	0	0	0	56.5282	10.8004	0	0	0	276.368	0	1126.04	0	0	0	0	48.8835	0	0
1022	160.738	185.605	114.32			ENSMUSG00000010453	Kansl3	2962.24	16.2016	0	0	0	0	0	0	1316.91	0	0	0	0	0	0	0	0	41.4214	37.8442	0	0	0	0	59.6136	0	0	0	0	0	1878.69	0	0	0	0	0	0	0	0	1395.39	0	0	0
1023	160.077	146.548	185.331			ENSMUSG00000002233	Rhoc	0	0	34.8395	0	0	0	0	0	0	0	0	0	0	0	0	0	0	0	4273.88	0	6.55293	0	0	0	0	0	20.6272	0	0	0	0	0	0	0	0	0	0	0	0	0	0	0
1024	160.026	170.373	140.711			ENSMUSG00000021248	Tmed10	14.0201	0	0	280.261	0	860.502	1817.14	0	229.206	190.415	714.21	144.96	0	0.950661	0	0	0	36.5122	0	642.716	0	279.488	0	10.3036	0	577.264	0	0	0	621.056	823.256	0	0	6.66927	0	0	0	315.354	192.805	308.772	0	66.166
1025	160.01	216.404	54.7426	118		ENSMUSG00000022770	Dlg1	474.525	78.5153	0	474.795	53.9477	0	273.855	172.665	323.973	502.743	0	120.099	40.1914	490.98	0	118.274	1021.09	895.871	9.50958	0	0	1228	233.809	0	100.896	1.58589	67.4352	221.523	0	819.81	0	193.441	5.61561	0	1014.85	934.867	1.79346	126.173	0	592.641	0	248.816
1026	159.861	160.377	158.898			ENSMUSG00000020476	Dbnl	0	737.172	0	0	752.074	0	0	0	0	0	0	0	0	0	8.68233	579.519	0	83.3606	0	0	61.4337	256.054	0	0	500.372	0	0	651.252	359.114	0	0	3.02252	206.081	787.807	0	1052.56	0	0	388.331	0	0	0
1027	159.212	107.907	254.981			ENSMUSG00000015597	Zfp318	0	0	0	0	0	0	0	0	0	0	0	11.8819	525.599	5.70396	995.574	0	0	0	0	16.6939	1404.51	0	0	0	0	0	0	0	0	59.7517	2548.29	0	0	0	0	0	7.77167	0	0	0	0	0
1028	159.067	243.754	0.982513	243		ENSMUSG00000003746	Man1a	0	0	3841.06	0	3238.99	0	0	0	16.116	302.999	0	5.34688	0	0	0	0	0	0	0	0	0	0	0	0	0	0	0	0	1077.34	24.4439	0	0	0	0	0	32.5534	0	1188.72	0	0	0	2159.51
1029	159.019	191.649	98.109			ENSMUSG00000020116	Pno1	0	376.318	0	377.678	0	316.568	7.58548	278.813	0	0	0	248.873	454.209	0	9.47163	0	0	0	291.401	657.323	181.397	455.93	11.6427	297.165	0	0	355.82	0	642.625	0	0	0	0	0	3712.45	781.281	0	62.8287	2.54435	0	7.99964	0
1030	158.597	88.996	288.519			ENSMUSG00000015766	Eps8	0	0	0	0	0	0	0	0	212.732	240.445	0	0	0	0	0	0	0	362.437	0	0	0	0	25.6139	3915.62	2.91479	0	0	0	0	0	0	0	0	0	0	0	0	0	0	0	0	0
1031	158.527	105.16	258.145			ENSMUSG00000004100	Ppan	0	56.7055	365.815	0	0	0	0	0	0	0	0	5.34688	0	19.2509	0	264.085	0	0	0	0	0	0	0	0	0	0	1732.69	0	0	0	0	0	0	0	0	0	0	0	0	2169.76	0	0
1032	158.419	77.1165	310.183			ENSMUSG00000017734	Dbndd2	3.0043	162.016	0	0	0	0	0	0	23.0229	552.939	0	0	3.99864	0	0	0	0	0	0	2.68295	0	1.33419	0	0	0	0	1259.74	0	0	0	0	0	0	0	0	18.6019	49.9607	0	379.834	0	603.402	0
1033	157.91	163.153	148.123			ENSMUSG00000031708	Tecr	62.3465	152.977	161.315	234.63	129.606	188.109	250.052	202.162	206.865	161.604	174.315	92.8397	56.3409	214.174	113.233	108.012	253.896	175.741	94.7201	40.0976	204.805	158.078	1.48247	229.222	115.842	233.478	145.75	448.076	153.151	163.326	142.325	262.405	177.402	176.596	197.367	191.761	87.9373	139.201	376.35	288.371	213.341	168.707
1034	157.874	238.458	7.45021			ENSMUSG00000003644	Rps6ka1	0	0	0	0	0	0	0	483.377	0	0	0	0	6.99761	7341	52.094	0	0	0	0	0	0	2806.47	0	0	0	0	0	0	0	0	16.0606	0	0	0	0	0	0	96.7562	0	0	0	0
1035	157.865	101.693	262.72			ENSMUSG00000011877	Git1	0	0	179.175	0	0	7.95943	0	0	1261.65	0	4.44324	0	0	0	0	0	0	0	0	0	0	0	1324.6	9.93559	0	0	0	0	1657.86	0	0	0	0	0	0	0	489.615	0	0	0	0	0
1036	157.845	242.405	0			ENSMUSG00000000120	Ngfr	0	0	0	0	0	0	0	333.363	0	0	342.129	106.938	0	0	0	0	0	5103.12	0	0	0	0	0	0	1282.51	0	0	0	0	0	0	1233.19	0	0	3521.88	0	0	0	27.9878	1430.95	0	0
1037	157.744	35.563	385.814			ENSMUSG00000002210	Smg9	0	0	0	0	0	0	0	0	236.368	0	0	1069.38	0	0	0	0	0	0	0	0	0	0	0	0	0	0	0	0	0	0	0	0	0	0	0	0	0	0	0	0	0	0
1038	157.68	148.267	175.25			ENSMUSG00000019432	Ddx39b	2.47413	0	0	0	0	235.974	844.219	352.973	7.58401	0	1.82957	668.045	1.6465	949.71	0	12.4275	0	139.858	0	2.20949	287.943	78.011	0	0	58.2957	0	0	7.75878	0	0	0	264.559	0	0	9.8652	1937.88	4.11441	175.625	1.64634	0	0	789.348
1039	157.584	182.624	110.843			ENSMUSG00000002797	Ggct	0	0	0	0	0	0	0	0	0	0	0	0	0	0	0	82.1597	0	0	0	0	0	1220.34	0	0	0	0	0	0	3389.53	0	0	0	0	0	0	0	0	0	0	1690.18	0	0
1040	157.219	152.867	165.342			ENSMUSG00000020936	Nmt1	37.3868	27.3027	34.8395	496.776	627.497	61.9066	6.18076	32.1017	9.55024	18.1003	494.187	19.8032	0	26.6185	223.811	434.273	0	102.019	21.5852	6.9558	34.9489	213.767	165.067	7.72768	7.55685	18.3258	37.8166	1111.37	646.825	425.505	0	0	38.5293	33.3463	0	110.923	111.394	622.516	405.305	29.9555	104.292	67.2938
1041	156.889	132.276	202.834			ENSMUSG00000021687	Scamp1	220.816	214.671	817.484	644.365	27.6837	0	0	88.1032	46.0458	40.493	0	0	0	0	0	0	687.552	0	13.2455	798.178	29.4882	0	0	278.197	0	4.41783	0	2.35534	0	0	0	0	424.981	1807.13	5.98958	9.30097	0	0	11.9948	5.55494	0	0
1042	156.74	152.377	164.884			ENSMUSG00000017286	Glod4	3.2354	0	0	0	0	25.7151	0	0	4.95878	0	0	1.64519	0	0	4375.89	0	0	243.112	0	0	426.444	0	0	0	0	9.51534	14.2804	0	532.128	827.332	0	0	0	0	0	120.197	0	365.76	0	380.471	135.379	0
1043	156.431	111.713	239.904			ENSMUSG00000018858	Mrpl58	0	421.747	6.53241	0	0	0	0	304.194	0	285.895	0	0	0	0	0	0	677.454	0	0	0	0	0	723.591	673.757	349.774	0	0	0	0	0	0	0	0	0	0	0	0	0	223.902	0	0	0
1044	156.382	122.569	219.5			ENSMUSG00000010607	Pigyl	0	0	0	0	0	0	0	9.52467	0	0	1301.87	1231.31	0	0	0	0	0	356.224	0	0	536.404	0	0	0	0	0	0	0	0	307.295	0	0	0	0	0	613.864	0	0	0	4.44395	0	0
1045	155.743	110.185	240.784			ENSMUSG00000018287	Spag7	0	0	0	2.11962	0	0	0	0	492.69	0	206.611	1.52768	0	947.877	0	0	0	0	1207.23	399.76	0	0	29.273	0	0	0	0	0	0	607.605	0	0	426.285	1041.83	0	18.6019	0	0	0	0	100.567	0
1046	155.742	128.595	206.417			ENSMUSG00000006307	Kmt2b	0	869.485	0	336.313	0	0	0	0	75.2081	0	0	3.56458	4.66508	0	0	0	0	0	0	0	0	1737.12	0	0	0	10.3083	2753.74	32.9748	0	0	0	0	3.04179	0	0	238.725	0	1032.07	0	0	0	0
1047	155.529	158.617	149.764			ENSMUSG00000020265	Sumo3	0	0	27.2657	0	0	0	0	0	821.217	0	755.93	79.9707	3.65093	0	0	0	1068.56	1021.13	1142.57	0	0	0	0	589.656	661.53	2.68912	0	0	0	0	0	0	0	0	0	113.229	0	524.046	0	0	0	17.653
1048	155.352	149.79	165.736			ENSMUSG00000023020	Cox14	99.893	99.2346	0	71.2192	0	611.483	604.942	130.012	0	124.132	0	58.281	313.493	0	0	145.247	0	84.0855	0	300.491	232.957	73.3138	206.192	0	112.948	627.774	310.182	87.3832	277.841	0	170.243	0	39.6953	13.5053	1027.21	100.916	255.299	0	133.642	136.096	206.791	197.426
1049	155.343	130.191	202.294			ENSMUSG00000014767	Tbp	0	1736.61	13.0648	0	13.8419	0	0	0	0	0	3.88783	8.02031	0	0	0	0	0	0	0	0	7.37204	0	0	0	3.64348	0	0	0	491.419	0	0	0	0	0	0	65.1068	0	1133.43	0	680.48	0	0
1050	155.257	106.452	246.36			ENSMUSG00000014232	Cluap1	0	1320.43	14.9312	0	0	0	0	0	0	0	0	0	3.99864	0	0	0	0	352.082	0	0	0	0	0	556.393	0	2633.03	0	0	0	0	0	0	0	0	0	0	0	0	0	0	0	0
1051	155.244	153.629	158.257			ENSMUSG00000018932	Map2k3	0	0	0	0	625.326	13.1096	9.8165	0	0	0	0	0	0	0	0	486.745	0	0	0	0	373.517	32.9624	27.1206	0	1.71458	0	1.82005	0	571.469	0	0	0	0	0	0	0	0	1782.27	13.1707	0	879.961	19.1068
1052	154.63	175.867	114.989			ENSMUSG00000015165	Hnrnpl	1366.96	7.08819	13.0648	74.1867	0	6.9645	0	25.0023	56.4061	24.4354	46.654	1128.19	0	48.1272	0	22.0071	20.6182	101.482	99.3411	0	130.239	511.329	0	0	91.0871	920.014	328.747	0	122.855	384.991	0	1305.73	43.3455	67.5263	1635.16	81.3835	0	20.7335	17.4924	342.184	0	173.827
1053	154.527	149.866	163.227			ENSMUSG00000003031	Cdkn1b	0	0	0	0	0	167.148	0	44.4485	0	0	0	0	0	0	0	0	0	0	0	0	0	0	204.911	0	0	0	0	0	0	0	0	0	0	0	5869.79	0	0	0	0	10.3692	0	0
1054	154.491	108.234	240.836			ENSMUSG00000002345	Borcs8	0	0	0	0	0	0	0	0	666.129	0	0	1639.71	0	0	0	0	0	0	0	2842.14	0	734.695	0	0	0	0	0	0	0	0	0	0	0	0	0	0	0	0	0	0	0	0
1055	154.15	127.825	203.288			ENSMUSG00000016833	Mrps18c	0	0	0	160.738	0	380.726	0	0	354.553	0	0	0	0	0	0	252.348	0	195.716	0	0	188.397	99.6196	0	695.492	0	0	386.761	0	526.07	256.661	0	0	0	0	0	401.492	518.759	0	195.915	0	0	185.246
1056	154.087	210.188	49.3658	39		ENSMUSG00000023913	Pla2g7	0	667.279	14.584	643.872	123.611	0	0	136.446	8.99499	223.669	0	366.572	0	391.584	155.07	388.962	3.28794	247.469	436.177	114.431	200.702	241.52	1.19134	0	54.2286	0	442.526	67.4833	0	670.786	0	2505.17	590.814	0	0	69.6491	0	173.583	0.650879	0.723434	57.2998	121.333
1057	153.964	132.436	194.15			ENSMUSG00000026021	Sumo1	0.657191	176.319	0	4.173	162.642	149.737	524.109	70.8397	62.4496	55.8961	0	320.813	346.819	200.53	0	0	387.695	521.004	0	152.006	326.52	202.547	0	185.827	98.8295	0	40.1264	0	465.431	0	9.03411	2.26689	24.8096	0	1139.89	311.292	0	67.3838	224.34	133.666	0	2.37901
1058	153.947	77.1852	297.234		42	ENSMUSG00000025468	Caly	0	0	49.4088	199.09	0	0	0	86.0684	166.435	66.109	151.555	0	0	0	0	142.126	255.772	86.985	7.70646	0	195.516	88.9785	0	502.018	87.4436	0	57.9438	79.1395	169.763	0	182.215	0	0	0	0	0	2.54345	0	146.045	0	486.378	0
1059	153.561	188.643	88.0741			ENSMUSG00000013997	Nit1	0	866.784	0	0	0	0	0	95.2467	0	97.7418	0	36.6643	0	1004.71	5566.61	0	10.0987	0	0	0	0	0	0	0	0	0	0	0	0	0	0	0	0	0	0	576.66	0	0	0	1977.56	0	11.6005
1060	153.281	6.64739	426.998			ENSMUSG00000000794	Kcnn3	0	0	0	0	0	0	0	0	0	0	0	0	0	0	0	0	0	0	0	0	0	0	0	0	0	0	0	0	0	0	0	0	0	0	0	0	0	0	0	0	0	0
1061	153.088	119.853	215.127			ENSMUSG00000018882	Mrpl45	0	0	0	534.144	0	1448.62	0	0	0	427.62	0	471.862	223.924	0	0	0	0	0	1029.84	0	0	0	0	0	0	0	1.9338	1191.21	9.45037	51.9433	0	0	0	0	0	0	0	0	0	661.038	208.991	0
1062	152.924	89.5576	271.207			ENSMUSG00000004936	Map2k1	0	0	0	0	22.147	0	0	1466.8	0	0	0	34.22	0	0	0	0	0	0	0	0	255.564	2704.67	0	0	5.82957	0	525.995	0	0	0	0	0	0	0	0	0	0	0	0	0	0	0
1063	152.617	206.372	52.274			ENSMUSG00000004896	Rrnad1	8.41204	0	418.074	908.045	1085.2	0	0	0	77.3569	3.90967	0	0	0	0	0	197.183	0	0	0	0	0	3.73574	0	0	0	0	0	0	0	0	0	0	69.3527	0	0	0	6323.03	0	459	0	387.183	0
1064	152.61	200.115	63.9337			ENSMUSG00000000532	Acvr1b	0	0	0	3694.5	0	0	0	0	0	0	0	0	0	0	0	0	0	14.4975	0	0	137.611	4202.7	0	0	2943.93	185.549	0	0	0	0	0	0	0	0	0	0	0	27.6446	0	0	0	0
1065	152.482	5.35234	427.123			ENSMUSG00000010290	AI597479	0	0	0	0	0	0	0	0	0	86.5713	0	0	0	0	0	0	0	0	0	0	0	0	0	0	0	0	0	0	0	0	0	0	0	0	0	0	0	0	0	0	0	213.16
1066	152.48	119.743	213.588			ENSMUSG00000024127	Prepl	0	218.001	0	499.194	0	216.673	0	370.404	275.047	122.937	0	164.446	0	289.191	0	43.8185	488.028	0	0	2.50409	0	0	0	0	160.637	112.704	105.199	252.074	0	415.003	0	0	1435.32	0	3.72685	86.809	10.8803	454.601	0	91.9404	0	184.062
1067	152.449	228.409	10.6579	2		ENSMUSG00000026623	Lpgat1	361.44	392.577	67.7647	133.699	7.3012	183.679	0	158.256	112.635	539.406	370.84	187.552	322.044	220.01	1021.27	15.8644	689.559	512.032	450.638	170.883	508.536	199.308	580.956	35.921	320.626	142.73	158.444	8.69665	116.312	251.423	206.141	227.984	436.613	140.494	267.228	4.29275	1.53725	418.011	371.838	396.195	44.4815	166.758
1068	151.967	73.6338	298.19			ENSMUSG00000018449	Rpain	0	0	0	0	0	0	255.883	0	0	0	0	540.391	0	0	0	0	0	0	0	0	0	0	0	0	0	0	0	0	0	162.959	0	4.83603	330.946	0	0	0	0	0	0	0	0	165.791
1069	151.151	48.0385	343.627			ENSMUSG00000014075	Tctex1d2	0	0	0	4.23924	0	787.983	0	0	0	0	0	0	0	0	0	0	0	0	0	0	0	0	0	0	0	0	0	0	0	0	0	0	784.781	385.865	0	0	0	0	0	0	0	0
1070	151.115	134.698	181.76			ENSMUSG00000014177	Tvp23b	0	0	0	1432.86	0	0	0	0	9.20916	0	0	0	0	0	0	0	0	0	0	2672.22	0	0	73.1824	0	0	0	0	0	0	0	0	0	0	0	0	2343.84	0	0	0	0	0	0
1071	150.664	147.111	157.295			ENSMUSG00000020873	Slc35b1	0	0	0	0	565.978	0	0	362.996	355.746	170.867	351.345	181.398	0	0	0	0	0.872726	3.22167	0	217.021	0	96.8524	0	2.57589	437.218	0	0	0	361.214	0	0	0	148.034	633.58	0	33.7591	2.59056	151.534	294.39	309.925	547.531	0
1072	150.517	119.144	209.078			ENSMUSG00000018820	Zfyve27	0	0	0	0	27.6837	3.48225	93.8703	0	273.972	12.2177	145.794	0	0	16.0424	0	15.4049	4.41818	0	0	0	6.14337	0	0	2138.64	1.82174	0	0	0	2.36259	0	497.88	0	0	0	0	0	0	0	0	662.982	0	0
1073	150.126	158.712	134.099			ENSMUSG00000022477	Aco2	33.4007	65.0446	0	187.649	0	583.379	0	54.9069	72.0481	0	0	478.703	37.0462	15.8537	0	127.382	4.15828	107.452	0	0	631.394	494.436	0	0	8.5729	0	0	0	0	980.631	0	108.811	238.87	0	0	22.9789	0	813.078	0.823171	264.415	5.17624	414.676
1074	149.961	48.5067	339.343			ENSMUSG00000004945	Tmem242	0	0	1525.97	0	0	0	0	0	0	0	0	0	615.79	82.1371	0	0	0	0	0	15.0245	74.7034	0	0	0	0	0	24.7527	0	0	0	0	0	0	0	0	130.214	0	0	0	0	35.1984	0
1075	149.944	124.991	196.524			ENSMUSG00000024608	Rps14	0	344.862	70.39	152.613	133.334	0	0	76.1974	135.506	0	139.645	69.8368	191.363	363.54	0	89.1062	0.48089	7.69255	380.605	0	199.797	64.8036	606.369	34.0649	6.5434	54.2763	0.631446	0	763.744	255.414	95.7083	1.48042	0	146.996	0	58.4632	182.713	0	299.869	77.4518	17.9584	79.1322
1076	149.403	71.5661	294.697			ENSMUSG00000018846	Pank3	0	0	0	27.82	34.6046	0	0	141.679	435.133	0	0	22.7242	1.7494	0	91.1644	0	0	0	0	0	0	0	0	0	0	0	0	16.4874	0	0	0	0	0	0	0	0	279.78	3.45558	907.854	0	692.969	0
1077	149.054	194.826	63.6114			ENSMUSG00000021936	Mapk8	1892.71	0	18.0204	281.398	0	7.68496	0	101.159	0	233.232	0	438.813	0	529.289	0	83.7786	0	1200.79	0	0	4.06733	407.066	14.1318	0	777.946	0	0	0	0	55.6309	15.5068	0	676.535	0	0	736.38	1599.09	11.4392	385.074	271.388	236.679	0
1078	148.74	139.087	166.761			ENSMUSG00000026064	Ptp4a1	0	6.01422	26.9214	30.5739	58.723	0.844182	826.817	1.01019	155.3	199.334	50.424	34.3496	6.36147	417.297	846.132	672.216	0	0	22.4772	87.074	0	298.01	378.775	437.317	262.331	41.2331	23.4401	0	154.642	0	195.648	801.241	143.517	0	114.347	0	0	0	121.28	0.471328	10.6662	84.2796
1079	148.617	122.255	197.825			ENSMUSG00000020986	Sec23a	0	0	0	38.4672	1152.46	0	6.18076	29.6323	11.9378	0	0	165.555	1.03668	984.884	7.71763	0	1012.36	0	0	1.39116	318.909	0	0	0	0	0	0	0	536.221	0	1741.69	0	0	0	0	0	0	0	1.03659	0	0	4.13537
1080	148.093	211.471	29.7866			ENSMUSG00000002221	Paxip1	2313.31	0	0	0	0	0	0	0	2535.59	0	10.3676	57.0333	0	0	69.4586	70.4226	0	0	17.6606	0	6.55293	0	187.835	0	0	0	0	0	0	537.766	0	0	0	660.258	0	0	0	0	0	0	0	1204.52
1081	147.904	192.091	65.4229			ENSMUSG00000015852	Fcrls	0	0	0	0	0	0	0	0	0	0	0	0	0	0	0	0	2.35636	0	0	0	0	0	0	0	1078.47	0	0	0	0	0	0	0	0	0	0	0	0	0	0	1178.98	17.5992	0
1082	146.951	164.704	113.812			ENSMUSG00000020078	Vps26a	0	0	4.97707	0	0	0	0	377.812	0	0	0	0	0	0	0	0	1203.99	198.823	1559.18	0	578.53	2.66838	0	0	0	2.94522	0	0	0	0	0	0	2.60725	0	0	1277.33	0	0	0	0	1332.51	0.483355
1083	146.719	178.538	87.3242			ENSMUSG00000018501	Ncor1	0	604.859	0	241.354	214.087	0	0	151.125	38.6785	0	6.22054	134.028	598.996	61.6028	83.3504	0	0	177.836	911.289	0	132.369	1072.16	0	0	3.88638	206.166	20.6272	13.1899	0	505.174	38.5455	0	30.4179	0	11.1806	694.472	0	600.81	333.988	721.698	0	19.6242
1084	146.629	181.978	80.6427			ENSMUSG00000010067	Rassf1	0	0	0	1352.32	0	0	0	838.171	0	0	0	0	0	2541.12	1696.78	0	0	4.14214	0	2656.12	0	2.66838	0	0	0	0	0	0	0	0	0	0	0	0	0	0	0	0	0	0	0	0
1085	146.553	110.461	213.926			ENSMUSG00000010554	Mettl16	0	0	0	0	0	0	0	0	0	0	0	0	0	330.015	29.768	829.981	0	1039.68	0	0	50.5512	0	0	0	0	8.83567	0	0	1382.45	0	991.171	0	0	0	0	18.6019	0	0	0	0	0	0
1086	146.258	65.5023	297.003			ENSMUSG00000014426	Map3k4	0	0	104.519	0	0	0	0	0	0	0	0	0	0	0	0	663.985	0	0	15.1377	0	0	2.66838	512.277	0	0	0	137.024	0	0	0	0	0	0	0	0	0	359.717	355.431	171.925	0	75.4252	0
1087	146.061	147.249	143.843			ENSMUSG00000004798	Ulk2	0	0	0	5.93494	22.147	0	0	0	0	0	261.263	765.673	324.689	0	833.504	0	0	0	0	488.297	0	0	0	0	0	0	0	0	7.56029	0	0	290.162	0	0	67.0833	26.0427	979.23	0	486.988	192.868	0	10.1505
1088	145.868	123.787	187.087			ENSMUSG00000020537	Drg2	0	2.36273	0	204.013	632.111	0	0	569.496	284.716	0	0	0	0	0	0	0	169.854	0	0	0	0	0	0	0	742.056	0	0	0	0	0	0	0	1117.1	0	0	141.065	0	0	179.588	598.823	7.33301	0
1089	145.355	140.136	155.097			ENSMUSG00000020134	Peli1	21.0301	33.5078	232.791	0	0	0	0	48.4892	0	291.448	0	0	0	16.3341	1439.69	1.60051	714.406	1.31795	67.4316	0	33.9561	473.759	0	0	0	0	0	0	955.346	2.22217	0	0	63.8775	0	30.4924	656.987	0	123.144	0	0	31.9986	0
1090	145.353	99.8413	230.307			ENSMUSG00000010911	Apip	0	8.10079	0	0	0	931.253	0	781.023	0	832.201	0	0	1239.58	0	0	0	0	0	0	0	0	0	0	0	4.16398	0	0	0	0	76.8237	0	0	0	0	0	0	0	0	0	1177.65	0	76.8535
1091	145.341	222.853	0.653158			ENSMUSG00000005968	Tuft1	0	0	0	0	0	0	0	0	0	0	0	0	0	0	0	35.2113	0	0	0	0	2622.48	0	0	0	0	0	284.656	0	0	0	25.697	0	0	0	0	0	0	3416.88	3196.21	0	0	1524.6
1092	144.861	145.084	144.445			ENSMUSG00000023150	Ivns1abp	545.757	190.862	81.5754	28.9509	526.666	35.3321	0	170.747	0	3.81431	0	68.8573	0.682694	0.626045	294.776	0	0	171.141	0	0.91613	39.797	6.83366	0	452.918	0	34.6962	67.1643	0	0	0	54.8412	0	242.156	43.9196	0	498.623	170.598	25.6219	46.4188	368.74	0	7.42717
1093	144.235	177.15	82.7929			ENSMUSG00000011306	Sugp1	18.0258	0	0	0	0	708.389	0	0	0	0	0	0	0	2640.12	0	0	0	0	0	0	0	0	0	437.166	0	0	0	0	2565.1	0	0	0	357.193	0	0	0	0	15.7969	1131.51	0	0	0
1094	144.185	136.357	158.796			ENSMUSG00000004446	Bid	0	0	287.426	0	0	0	0	0	0	0	0	0	0	0	0	0	0	0	0	0	0	0	0	0	0	0	0	0	0	0	0	0	0	0	0	0	0	0	0	3600.71	0	0
1095	144.163	221.393	0	174		ENSMUSG00000006567	Atp7b	7.01003	0	1114.86	0	0	0	0	0	0	0	20.7351	1764.47	0	0	0	105.634	412.363	0	0	0	0	0	0	0	0	2175.05	0	0	0	0	160.606	0	0	0	0	0	0	0	0	404.4	0	385.718
1096	143.696	111.823	203.191			ENSMUSG00000015289	Lage3	1056.76	0	0	500.76	0	0	0	0	8.05801	605.999	0	0	0	0	0	743.839	0	199.341	0	0	0	0	0	0	521.018	0	0	0	0	0	0	0	0	0	0	537.131	0	387.025	0	326.631	0	0
1097	143.68	160.728	111.857			ENSMUSG00000021147	Wdr37	0	115.511	58.0658	453.913	0	2.06355	0	175.324	0	83.2615	0	693.906	0	0.950661	0	0	0.872726	82.6894	0	605.155	0.728103	0	0	0	0	0	173.04	0	0	0	0	0	829.394	0	0	0	1409.26	26.6208	168.963	356.01	0	0.375943
1098	143.543	220.42	0.0400239	239		ENSMUSG00000019779	Frk	0	579.656	5.80658	0	0	0	0	0	0	0	0	40.3986	0	298.032	0	0	0	0	0	79.2962	845.328	0	0	0	0	0	0	1040.54	0	1135.28	0	0	0	0	0	0	0	0	0	0	0	12.97
1099	143.539	165.222	103.066			ENSMUSG00000021591	Glrx	686.983	2.1002	0	0	0	408.584	0	511.157	0	269.333	0	0	3.11005	0	0	0	0	414.521	425.818	585.679	636.362	0	997.992	0	0	0	0	989.244	0	94.1542	0	0	227.12	0	0	0	5.18111	294.876	223.902	276.513	19.5547	75.1886
1100	142.851	86.0115	248.95			ENSMUSG00000005893	Nr2c2	0	0	146.326	0	1727.46	0	0	0	0	156.387	0	0	0	0	0	14.0845	0	0	0	0	0	717.261	0	0	0	111.329	0	0	0	0	0	0	0	252.098	0	0	0	0	0	1287.86	35.1984	0
1101	142.761	137.252	153.045			ENSMUSG00000020290	Xpo1	0	2.46546	9.08857	0	0	0	0	0	53.2529	227.781	2519.32	469.595	405.253	0	72.4786	24.4948	1.0245	0	0	1032.12	217.956	0	0	0	1.2673	83.3626	0	0	52.5933	0	0	703.326	0	31.3166	0	0	66.9039	0	116.819	0	0	0
1102	141.979	154.717	118.201			ENSMUSG00000020664	Dld	417.237	378.793	0	0	4.42939	0	0	298.694	371.313	487.927	0	130.892	1.11962	818.291	0	0	819.071	538.147	156.827	0	0.786351	0	110.652	720.529	0	0	0	0	368.942	350.037	0	8.70485	649.726	0	6.70833	26.0427	2.7978	0	3.35854	0	0	0
1103	141.802	119.38	183.657			ENSMUSG00000020464	Pnpt1	0	0	492.108	17.3102	1231.93	0	0	0	18.802	388.523	1.29594	0	0	0	0	26.4085	0.981817	0	0	0	0	0	4.26898	0	0	0	1688.86	0	0	655.911	0	193.441	525.469	0	0	0	0	0	0	0	0	0
1104	141.672	158.803	109.694			ENSMUSG00000022010	Tsc22d1	0	196.579	533.044	332.356	0	0	0	275.58	350.255	0	20.7351	0	31.7225	0	0	0	718.69	88.918	0	255.417	11.14	322.519	1.70759	2.31831	0	752.505	0	0	527.961	0	0	0	463.568	540.211	475.174	243.065	0	0	134.341	0	0	0
1105	141.367	191.766	47.2881			ENSMUSG00000007872	Id3	0	0	0	34.6205	0	0	7120.23	0	0	0	0	0	0	0	0	0	0	0	0	0	0	0	0	0	0	0	0	2220.3	0	0	0	0	0	0	0	0	0	0	732.347	0	0	0
1106	141.169	136.337	150.188			ENSMUSG00000024576	Csnk1a1	0.858371	0	273.028	211.962	327.685	0	126.012	8.164	234.176	55.0545	939.428	6.11072	2.85617	140.911	119.072	540.386	1.92356	9.46775	4.32506	0.766558	209.025	2.28719	5.22732	0	32.717	449.357	59.9874	0	4.62875	0	439.209	510.743	631.698	146.996	0	356.094	2.8549	20.3103	23.4184	44.4395	366.351	321.915
1107	140.906	212.57	7.13315	146		ENSMUSG00000018470	Kcnab3	0	0	0	830.891	538.91	0	0	0	696.212	130.322	0	412.066	194.067	222.455	0	1091.55	1.57091	651.421	0	2.50409	0	474.439	0	0	0	0	0	0	0	0	0	0	262.81	1140.44	0	0	0	0	757.536	35.2554	140.794	1245.8
1108	140.833	69.8217	273.388			ENSMUSG00000006215	Zbtb17	0	0	0	0	0	0	0	0	0	0	0	0	0	145.451	0	0	0	0	0	0	0	0	0	289.788	0	0	0	0	0	0	0	0	0	0	0	0	0	0	0	1876.83	0	0
1109	140.774	154.835	114.525			ENSMUSG00000021548	Ccnh	0	0	313.556	380.276	0	1749.89	18.5423	232.12	4.77512	2.17204	0	300.217	0	1.90132	0	1.30412	0	0	0	140.507	0	0	0	0	858.243	0	0	0	0	485.256	0	0	0	0	0	419.577	1075.08	0	163.78	0	0	521.433
1110	140.385	145.135	131.518			ENSMUSG00000024359	Hspa9	20.5827	320.929	15.5666	320.739	261.523	0	0	29.7899	146.759	330.658	102.573	0	0	1043.1	4.43353	407.552	177.479	0	403.565	712.866	24.2598	0	7.62966	0	0	0	0	451.825	4.82572	0	0	0	103.291	0	0	501.461	1.48819	0	239.385	0	37.4451	237.996
1111	140.379	175.236	75.3123			ENSMUSG00000021693	Kif2a	0	253.15	0	12.7177	304.521	334.296	0	0	11.5114	45.3801	45.5432	300.189	0	0	0	51.5594	0	0	0	0	130.59	724.466	0	2175.9	825.509	156.833	416.597	0	0	176.345	0	0	0	0	1683.07	9.30097	0	15.7969	47.9791	0	0	13.0506
1112	140.301	148.909	124.232			ENSMUSG00000050708	Ftl1	25.1559	129.094	201.348	85.5472	66.8332	62.3199	49.3366	59.5876	119.531	105.652	14.2377	20.9213	99.8733	454.293	0.851673	108.033	67.2237	63.4019	38.5454	183.15	185.634	38.3244	166.665	38.2805	132.873	151.254	29.2547	43.5771	821.487	99.3741	738.964	354.499	72.2321	111.133	0.456971	57.4785	82.1425	21.4679	127.508	67.6401	0	31.5992
1113	140.102	149.461	122.632			ENSMUSG00000020340	Cyfip2	0	2.36273	387.589	1.23645	0	0	0	0	110.126	1.62903	25.9189	465.178	8.16388	1333.66	104.188	419.601	0.981817	0	0	0	0	1.55656	676.633	1556.16	2.42899	7.73121	314.566	0	0	4.07398	0	0	374.14	30.0117	0	0	72.8594	122.097	257.721	0	681.97	0.422936
1114	139.455	121.012	173.881			ENSMUSG00000019659	Ccdc12	0	0	0	0	24.6077	284.771	0	300.027	0	408.343	656.612	129.513	0	162.563	0	74.335	47.1272	0	0	0	437.954	0	2197.1	0	0	0	0	0	514.52	0	135.623	0	0	0	0	0	369.154	122.865	21.7683	8.64102	0	0
1115	139.116	121.713	171.6			ENSMUSG00000020390	Ube2b	800.896	0	0	114.989	396.8	0	187.741	0	80.5801	0	0	347.547	0	225.663	0	0	0	735.748	331.137	0	0	400.813	0	2.89788	0	0	803.173	0	0	140.552	13.3839	0	361.212	0	0	244.15	0	0	0	0	0	127.727
1116	139.092	199.611	26.1225			ENSMUSG00000018659	Pnpo	0	0	0	0	0	6.9645	0	1575.14	0	0	0	597.513	0	0	13.0235	0	0	0	0	3326.53	0	0	0	0	0	0	0	2299.99	0	0	0	0	91.2536	0	0	0	0	0	0	1681.76	0	470.728
1117	138.843	11.231	377.051			ENSMUSG00000005501	Usp40	0	0	0	0	0	0	0	0	0	7.81934	0	0	0	0	0	0	0	0	0	0	0	0	0	0	0	49.4797	0	0	0	0	0	0	0	0	0	0	0	0	5.59756	0	0	0
1118	138.593	152.618	112.413			ENSMUSG00000020451	Limk2	0	0	0	0	0	0	3052.52	0	0	0	0	39.2104	0	732.603	0	0	0.981817	0	0	0	0	544.795	1573.12	0	0	0	14.1812	0	757.604	0	0	0	0	0	0	0	0	292.572	1082.19	0	14.666	0
1119	138.529	160.357	97.7815			ENSMUSG00000025156	Gps1	0	711	689.42	0	0	0	1010.91	570.564	0	0	0	115.163	0	0	0	631.095	0	268.761	10.1888	205.865	266.906	254.317	0	0	0.560536	675.589	168.39	12.6826	0	311.19	0	0	0	0	0	320.526	0	342.368	643.719	322.443	0	160.065
1120	138.118	150.677	114.673			ENSMUSG00000021395	Spin1	0	0	0	39.5662	4.10129	342.55	0	0	312.77	0.724013	0	327.15	478.948	0	0	422.536	0	0	735.86	15.3028	0	0	0	0	119.83	2.29073	0	0	0	789.447	0	0	0	0	0	925.963	601.009	53.2415	1.03659	156.69	39.1094	170.678
1121	137.996	167.249	83.392			ENSMUSG00000025757	Hspa4l	0	66.6538	467.583	150.976	176.787	556.182	0	30.4121	201.309	176.964	399.97	614.985	275.485	580.904	197.409	15.4436	39.6861	528.523	1.85902	0	1.03467	305.741	84.4808	21.9629	100.739	0	44.5114	96.0319	0	0	0	0	488.287	0	38.2493	0	0	730.4	13.2574	508.092	1083.74	46.6565
1122	137.699	68.6584	266.575			ENSMUSG00000007836	Hnrnpa0	0	37.8037	418.074	9.89156	0	1170.04	0	0	0	534.322	0	306.554	97.9666	0	0	0	0	0	0	43.8216	0	0	0	0	38.8638	0	0	0	6.30024	0	0	0	0	0	0	21.7023	0	0	0	0	58.6641	0
1123	137.458	161.596	92.3991			ENSMUSG00000022346	Myc	0	0	0	0	146.456	404.39	672.905	0	0	0	886.928	0	0	0	0	285.098	0	0	0	0	0	319.345	0	0	0	0	0	0	0	0	0	147.421	0	0	2650.87	0	2.25629	222.941	224.805	0	193.024	104.124
1124	136.784	190.627	36.277			ENSMUSG00000019763	Rmnd1	0	12.6012	261.296	428.634	0	925.504	0	0	547.945	0	0	0	0	0	0	3.91237	1.30909	1087.31	0	0	0	1.0377	0	0	0	0	0	0	27.3011	760.477	2034.35	0	1.01393	1770.69	363.368	0	0	3.07163	1253.23	0	0	0
1125	136.553	162.77	87.6145			ENSMUSG00000003444	Med29	0	0	0	0	0	0	0	1433.46	0	3362.32	0	0	0	1405.31	0	0	0	0	0	0	0	28.018	0	0	0	0	0	0	0	439.99	0	0	853.221	0	0	0	0	0	0	0	571.975	0
1126	136.485	147.414	116.084			ENSMUSG00000024038	Ndufv3	587.908	50.4049	76.6469	313.892	86.1271	4.95253	0	62.2278	173.337	231.974	114.043	127.85	594.642	77.0035	0	0.782474	67.0254	67.655	182.493	151.08	504.575	216.258	0	122.097	211.808	140.193	0	448.457	0	42.3694	381.172	0	17.8451	136.053	0	136.001	101.032	30.7163	237.585	0	89.9516	197.596
1127	136.147	127.541	152.212			ENSMUSG00000021486	Prelid1	0	0	0	0	0	458.109	0	209.896	0	282.365	1.15195	221.796	1.03668	0	0	14.3453	0	0	0	0	159.455	9.68524	174.554	0	49.6593	36.6517	8.02171	0	497.019	282.463	877.982	2.68668	0	646.919	0	139.859	0	266.208	1.03659	2.30427	0	316.92
1128	136.114	160.655	90.3033			ENSMUSG00000017176	Nt5c3b	0	0	0	0	8.51806	0	0	0	0	0	1899.66	32.9039	828.948	0	0	0	0	1273.55	1291.94	0	606.398	0	0	5.34994	0	0	0	0	0	0	0	2081.35	0	0	0	0	0	0	0	0	0	0
1129	135.901	132.443	142.355			ENSMUSG00000026238	Ptma	1.10685	70.1358	396.07	233.493	224.384	97.503	2.1958	114.923	259.553	75.364	142.827	27.86	87.6543	253.976	411.268	368.792	182.308	37.7698	79.4729	154.199	122.091	239.628	51.2277	0.915121	85.526	100.913	149.412	242.104	209.4	322.273	2.53589	0	144.805	206.133	161.088	198.747	8.28296	0	239.001	77.3599	67.1549	33.9239
1130	135.794	128.699	149.036			ENSMUSG00000023089	Ndufa5	120.025	333.318	361.991	98.4331	135.042	61.1517	268.637	123.588	1.5723	123.012	133.514	165.362	337.934	160.267	15.247	218.997	106.324	252.469	67.1966	0	160.627	92.9378	143.687	378.28	331.29	378.641	16.6024	0	99.5746	108.507	305.544	268.93	144.67	0	0	44.4632	110.888	1.34852	79.8676	3.03489	64.3874	123.291
1131	135.608	141.875	123.911			ENSMUSG00000010392	Gosr1	0	0	313.556	0	0	23.8783	0	1409.65	0	0	0	125.27	0	784.702	0	0	0	0	0	3364.42	0	0	402.503	0	0	0	0	0	0	0	0	0	0	0	0	0	0	0	0	4.44395	50.2835	740.984
1132	135.232	168.91	72.3677			ENSMUSG00000015522	Arnt	0	0	0	65.9437	0	0	18.5423	0	0	0	0	275.661	0	2.85198	4236.98	129.108	2.61818	0	0	0	74.2665	1153.93	0	0	3.23865	6.87219	0	0	21.0008	0	0	0	2066.39	0	0	0	0	0	0	0	0	0
1133	135.216	113.695	175.389			ENSMUSG00000018433	Nol11	0	1036.9	0	0	0	0	0	442.897	234.833	0	555.405	1.52768	1.99932	80.6703	14.884	85.5132	580.674	0	0	0	0	0	43.9095	0	0	83.9389	17.6805	0	0	0	160.606	0	0	90.0351	0	1739.28	0	3.94923	0	0	0	0
1134	135.069	61.4454	272.499			ENSMUSG00000006676	Usp19	0	0	0	123.645	2085.51	0	0	0	0	0	0	14.2583	23.3254	0	0	0	0	0	0	0	29.4882	0	0	0	0	0	0	0	415.816	57.0357	0	0	0	0	0	0	0	211.942	0	67.4	0	0
1135	134.964	110.742	180.177			ENSMUSG00000001911	Nfix	0	2646.26	0	0	0	0	0	0	2105.83	0	0	0	0	0	0	0	0	9.665	0	0	6.55293	37.3574	0	69.5492	0	247.399	72.1954	0	0	0	0	0	0	0	0	0	0	0	111.951	0	0	0
1136	134.903	207.172	0			ENSMUSG00000003309	Ap1m2	0	0	0	0	0	0	0	1050.09	0	0	0	636.278	0	0	0	3010.57	0	0	0	0	0	0	0	0	0	0	0	0	0	0	0	0	0	0	0	0	0	0	0	0	6599.71	0
1137	134.883	186.205	39.0834			ENSMUSG00000006463	Zdhhc24	0	0	0	0	0	0	0	0	0	0	0	0	0	4.27797	0	0	0	0	0	0	0	0	0	0	0	0	0	0	0	0	0	0	0	0	0	0	11.6575	0	0	1109.51	0	0
1138	134.674	68.897	257.458			ENSMUSG00000022661	Cd200	0	6.13033	0	0	248.405	564.689	0	254.077	285.733	0	0	0	66.5719	0	11.2636	0	0	0	10.0236	0	0.531318	0	0	0	0	0	0	338.66	58.2347	1.32129	0	0	0	0	0	658.106	1.89041	0	0	0	19.0262	283.116
1139	134.58	145.608	113.994			ENSMUSG00000012609	Ttll5	0	0	0	0	142.373	0	0	0	1270.86	0	0	672.179	0	0	0	925.554	0	0	0	0	0	0	0	258.325	0	0	0	0	0	0	0	0	5.21449	0	0	0	9.99214	39.4923	0	0	326.843	31.9015
1140	134.566	105.853	188.163			ENSMUSG00000019782	Rwdd1	338.818	0	0	130.239	0	0	0	159.274	0	816.687	0	0	241.029	0	0	0	0	67.655	0	0	0	441.024	1024.55	0	0	0	0	0	0	154.811	0	0	302.151	0	0	0	0	0	24.878	0	0	0
1141	133.514	119.61	159.469			ENSMUSG00000021945	Zmym2	0	52.7948	79.2899	12.2792	133.645	0	0	505.793	37.7893	0	2.14501	51.625	46.329	30.0933	265.859	0	0	629.891	0	0	0	325.911	3.53295	537.207	0	0	115.228	1223.48	600.913	156.778	0	0	0.629335	0	0	35.921	547.501	0	351.295	1.07268	0	5.95027
1142	133.398	110.282	176.55			ENSMUSG00000020409	Slu7	0	0	0	2.47289	13.8419	0	0	0	239.054	0.814515	1441.09	39.2104	442.016	0	0	0	0	666.885	0	0	163.823	391.474	2.13449	0	0	2.57707	605.925	2.7479	711.928	0	0	0	0	0	0	0	0	350.165	0	2.59231	0	0
1143	133.324	152.377	97.7586			ENSMUSG00000005897	Nr2c1	0	0	0	0	0	0	5807.44	0	0	1098.62	0	0	0	0	0	0	0	0	0	0	0	0	0	0	0	0	303.221	0	0	0	0	0	1317.7	0	0	0	0	0	0	0	0	0
1144	133.314	202.405	4.34509			ENSMUSG00000001983	Taco1	0	0	0	0	6016.59	0	0	0	0	0	0	49.9042	0	0	0	0	0	0	0	0	0	0	0	0	0	0	0	0	1814.47	0	0	0	0	0	0	0	0	0	0	0	0	0
1145	132.817	121.229	154.448			ENSMUSG00000017221	Psmd3	0	0	0	0	0	694.307	0	1133.44	0	0	0	1.64519	0	0	0	238.353	0	796.247	0	0	0	0	0	0	0	0	0	0	0	872.459	0	16.7401	35.0975	0	0	0	5.38039	1024.98	182.997	0	0	0
1146	132.79	195.95	14.8926			ENSMUSG00000003382	Etv3	0	0	0	0	0	0	0	0	0	0	0	0	0	0	2969.36	44.0141	0	0	0	0	0	0	0	0	0	0	0	0	5906.48	0	0	0	0	0	0	0	0	0	0	0	0	0
1147	132.71	129.212	139.238			ENSMUSG00000012076	Brms1l	0	0	0	0	0	0	0	0	0	0	0	1099.93	139.952	1393.4	0	5.03019	0	0	0	0	0	0	0	19.8712	0	0	0	0	2862.11	0	0	0	0	0	23.9583	0	0	0	0	0	0	0
1148	132.655	129.46	138.62			ENSMUSG00000022451	Twf1	0	176.788	479.556	0	0	0	0	3.92192	0	0.574951	0	150.971	0.823249	129.849	0	0	0	0	0	0	0	492.238	0	0	0	0	0	0	389.133	0	878.611	940.891	0	0	2407.11	0	0	201.643	3.29268	2.74479	0	0
1149	132.307	87.6585	215.65			ENSMUSG00000005682	Pan2	0	0	0	0	0	0	0	0	0	0	0	0	0	0	0	0	0	0	0	0	0	70.979	0	0	0	0	0	0	0	0	0	0	0	0	4830	0	0	0	0	0	0	0
1150	132.094	186.776	30.0212	105		ENSMUSG00000021314	Amph	1507.94	0	3.87106	4.39625	0	0	6.18076	767.971	59.689	76.7454	0	0.79213	679.028	0.950661	0	56.0773	0	41.8817	0	189.198	420.115	312.003	307.366	167.433	1.07955	61.8497	230.338	852.46	0	539.576	0	10.7467	398.812	0	0	236.314	106.213	0	0	0	182.51	0
1151	131.278	191.134	19.5462			ENSMUSG00000015488	Cacfd1	0	0	0	3.29719	0	0	0	7.40808	0	0	0	0	0	0	0	2124.42	2445.38	2264.83	0	0	0	1043.93	0	0	0	0	0	0	0	0	0	0	460.324	0	18.6343	0	0	0	0	0	0	161.28
1152	131.084	177.355	44.7101			ENSMUSG00000020836	Coro6	0	0	0	0	0	0	0	174.375	176.037	0	76.5604	532.22	0	0.987225	0	698.809	0	705.917	362.722	2.88933	0	387.942	0	0	0	0	0	0	0	0	1722.19	951.395	0	6.92578	2128.61	0	0	0	0	59.8224	0	11.7121
1153	130.975	109.579	170.914			ENSMUSG00000019810	Fuca2	0	2.9845	0	0	0	0	0	0	0	713	0	172.226	0	0	10.9672	0	0	520.384	0	0	0	0	0	2141.38	906.652	0	0	3.47103	0	679.283	0	0	0	0	0	0	0	2.90996	0	0	0	470.661
1154	130.808	66.579	250.703			ENSMUSG00000004356	Utp20	0	0	0	74.1867	0	0	0	0	0	0	0	0	2043.3	231.011	0	0	0	0	0	37.5613	0	46.6967	0	0	0	0	100.558	0	0	0	0	0	0	0	0	0	0	41.467	0	0	0	0
1155	130.792	149.451	95.9624			ENSMUSG00000020448	Rnf185	0	0	0	0	0	304.116	0	0	0	0.814515	2050.18	0	0	0	0	0	0	358.813	0	0	0	0	0	0	0	0	707.772	0	0	761.835	0	0	0	667.76	0	0	0	0	0	0	7.33301	0
1156	130.682	137.234	118.452			ENSMUSG00000022797	Tfrc	0	0	774.509	0	457.136	0	231.065	1.70956	231.41	297.736	0	9.87116	0	0.65815	309.892	23.4742	0	229.73	210.569	0	0	26.8207	1.31353	422.645	0	0	633.891	0	0	40.113	0	0	0	0	0	253.75	0	180.045	0	0	397.111	0
1157	130.529	108.055	172.48			ENSMUSG00000021660	Btf3	1.55779	201.62	3.87106	184.642	0	429.219	6.18076	155.57	207.718	0	0	72.8759	0	0	131.2	0	377.018	135.31	204.079	293.535	216.247	0	0	793.376	0	430.657	170.748	0	0	0	478.25	0	0	393.487	0	0	165.796	0	5.18293	124.431	0	178.573
1158	130.522	149.187	95.6823			ENSMUSG00000022136	Dnajc3	448.642	0	567.884	752.748	0	0	2225.07	0	0	0	755.795	0	0	0	0	1.17371	0.785453	96.65	37.0874	0	0	317.538	0	0	358.519	0	0	0	525.44	301.475	0	0	26.7677	0	0	78.1281	0	0	330.256	275.821	0	0
1159	130.358	182.055	33.855			ENSMUSG00000002343	Armc6	0	0	0	0	0	0	0	0	1654.58	0	0	0	0	0	0	0	2379.92	9.665	0	0	242.458	0	0	0	0	0	0	0	0	0	0	0	5791.56	0	0	0	0	0	0	0	0	0
1160	129.947	112.795	161.965			ENSMUSG00000001767	Crnkl1	0	0	0	0	516.763	0	0	0	0	0	0	306.554	0	0	0	0	0	0	600.462	0	812.563	0	0	0	0	0	1701.75	0	0	0	0	0	0	0	0	0	0	18.4298	0	2333.08	0	0
1161	129.822	155.454	81.9777			ENSMUSG00000024603	Dctn4	16.3091	0	140.78	153.824	0	118.254	3.40572	5.44267	0	86.5713	208.198	226.533	83.9714	111.053	1309.79	0	919.942	210.658	0	158.677	77.0303	161.628	0	245.551	0	0	138.287	0	1.54292	0	47.1986	75.5012	60.3391	44.0988	2738.1	7.97226	14.2745	0	0	194.264	0	24.6511
1162	129.635	136.767	116.324			ENSMUSG00000018583	G3bp1	0	0	0	0	0	0	0	0	0	0	0	605.979	705.359	1.71119	13.8917	410.799	0	1.933	1773.13	0	0	0	10.2455	0	1.94319	0	6.18817	562.77	0	0	0	0	0	0	89.4445	0	0	0	0	837.833	0	0.676697
1163	129.576	191.074	14.7793			ENSMUSG00000069917	Hba-a2	18.1272	0.112623	14.5309	19.0071	36.5084	0	0.16572	0.198628	8.89822	0.0388249	0	10.9805	2.91857	2.42149	4.75933	0.664364	0.608395	2.6202	1.31534	10200.3	36.8968	11.3704	1.37353	4.00581	8.07572	52.2068	0.0921774	1.96473	0	3.05852	6.82617	0	0	5.36456	0	55.2147	33.2708	2.03148	10.5614	5.28243	6.29168	0
1164	129.453	132.554	123.666			ENSMUSG00000020863	Luc7l3	1.55779	6.30061	34.8395	211.02	758.739	2.06355	0	2.46936	14.3254	177.383	562.152	10.2977	0	15.2106	30.8705	0	68.0726	242.699	0	1.39116	206.781	1040.47	0	110.763	468.525	107.664	0	0	284.211	0	16.6555	0	0	0	0	53.05	67.3544	0	0	100.236	45.6276	7.8948
1165	129.407	131.186	126.088			ENSMUSG00000020361	Hspa4	1.75251	236.273	409.364	265.836	46.1395	0	0	0	668.815	0.814515	23.327	293.187	75.8075	666.294	416.752	0	0.981817	1.20812	141.285	3.13011	142.526	164.995	0	741.858	25.5044	0	0	0	1.57506	14.2589	0	9.06755	0	15.0059	0	135.639	14.5719	345.558	121.28	2.59231	21.999	65.978
1166	129.295	176.075	41.9736			ENSMUSG00000019777	Hdac2	282.738	9.45092	0	8.24297	0	0	0	0	0	0	0	2.37639	10.8852	319.422	891.386	109.546	0	4.8325	0	0	26.2117	0	42.6898	0	602.389	0	37.8166	0	155.406	78.7636	0	0	47.6546	0	0	636.6	0	267.231	387.165	432.051	2180.35	0
1167	128.824	129.062	128.379			ENSMUSG00000026260	Ndufa10	0	239.181	33.4995	97.0134	369.116	0	656.824	17.0956	182.648	346.858	232.473	180.423	549.761	180.333	5.34297	0.451427	0.604195	312.626	636.462	4.81556	70.822	0	176.67	0.891656	194.319	28.546	13.0904	0	1.4539	60.7963	70.8315	0	147.41	2.30859	49.4525	0	209.835	8.50604	204.885	0.398816	87.9961	124.799
1168	128.784	67.6897	242.826			ENSMUSG00000022228	Zscan26	0	0	13.9358	108.807	0	0	0	0	2.1488	222.2	0	62.0238	0	0	6.94586	0	0	243.558	0	0	9.1741	0	0	0	0.971595	0	0	0	388.095	177.626	0	239.383	0	0	122.986	477.45	0	0	0	79.843	0	133.648
1169	128.711	67.5103	242.952			ENSMUSG00000001025	S100a6	0	0	0	0	0	0	0	0	0	0	0	0	13.9952	0	0	0	0	0	0	0	0	74.7147	0	0	0	0	0	0	0	0	0	0	0	0	0	2018.31	0	0	1329.42	0	0	0
1170	128.25	123.265	137.554			ENSMUSG00000021273	Fdft1	0	348.634	1087.77	1.09906	0	0	1347.41	0	74.0143	0	0	0	0	724.403	0	461.659	0	0	0	0	0	87.1672	5.69197	0	0	0	0	0	109.204	0	0	0	369.746	0	0	0	740.899	0	296.463	0	6.51823	0.375943
1171	128.205	131.515	122.027			ENSMUSG00000017843	Ppp2r5c	459.658	0	0	0	0	0	0	0	9.20916	0	577.621	0	0	0	0	0	3.36623	0	0	0	0	667.096	2283.29	0	0	0	6.63019	0	869.434	0	0	0	481.037	115.759	0	46.5048	14.9882	0	0	0	0	485.772
1172	127.919	115.055	151.932			ENSMUSG00000020366	Mapk9	0	0	0	54.4036	0	0	0	358.366	131.614	112.403	780.159	21.3875	1.16627	14.9729	0	117.371	0	2.41625	2.20758	0	42.594	233.484	0	428.886	0	0	0	865.588	0	181.292	0	142.058	161.975	0	0	5.42557	136.976	0	705.526	0	168.659	393.753
1173	127.557	193.209	5.0067			ENSMUSG00000001542	Ell2	0	0	2369.09	29.6747	0	0	0	0	0	6.51612	0	14.2583	0	162.563	0	176.057	0	0	0	75.1227	1802.05	0	0	0	0	0	0	0	0	0	0	0	0	0	0	5078.33	0	239.587	0	0	0	0
1174	127.479	164.205	58.923			ENSMUSG00000017417	Plxdc1	0	0	32.1595	0	0	0	0	61.544	550.424	0	0	0	0	0	0	0	0	0	0	889.915	0	0	0	0	0	0	0	0	0	0	4.94173	0	0	2424.02	0	1292.12	0	318.977	0	0	0	0.780805
1175	127.38	143.964	96.4217			ENSMUSG00000019951	Uhrf1bp1l	1516.27	0	559.174	0	1074.13	0	0	570.052	16.116	0.977418	0	9.62438	0	5.13357	10.4188	785.212	0	0	0	0	0	0	25.6139	1126.7	206.95	0	0	0	0	457.101	0	0	613.224	0	0	58.5961	0	0	0	0	0	0
1176	126.884	135.089	111.569			ENSMUSG00000025437	Usp33	0	36.7536	0	0	16.4052	0	0	159.274	0	0.724013	741.856	4.35671	0	204.867	470.775	6.52061	0	315.186	4.90573	0	0	169.838	6.64063	0	161.933	9.16292	95.6875	0	3.50014	291.516	0	170.604	817.564	290.113	21.74	12.0568	0	162.796	0	305.892	1759.92	1.12783
1177	126.702	180.815	25.6926	149		ENSMUSG00000020151	Ptprr	0	0	598.606	1.34885	0	0	0	430.342	295.949	48.8709	0	161.378	0	375.684	0	49.6159	1.07107	1113.67	4.81654	0	0	87.4502	0	0	0	0	410.67	929.29	0	708.873	2.92012	1714.59	0	0	0	0	3.17932	0	323.132	1674.16	0	0.922769
1178	126.599	132.067	116.391			ENSMUSG00000022199	Slc22a17	0	5.67055	0	501.502	0	0	0	306.694	150.416	231.974	523.562	81.2725	269.641	160.852	0	0	0.785453	102.449	254.313	0	68.1504	0	1.70759	2.31831	0.971595	593.757	221.743	0	458.658	0	0	0	226.309	372.145	0	0	328.742	1.84298	6.53049	0	29.332	75.4518
1179	126.447	122.553	133.716			ENSMUSG00000018160	Med1	0	0	0	16.957	7.90963	0	0	0	18.4183	0	0	0	83.9714	0	1711.66	12.5755	0	0	3.78442	440.004	2.8084	0	3.65912	9.93559	0	0	0	0	0	3.49198	0	0	0	0	95.8333	0	0	0	27.9878	2.22198	3431.85	0
1180	126.409	50.6417	267.842		21	ENSMUSG00000026335	Pam	230.805	80.8054	31.3556	14.8373	16.6102	117.7	2.08601	49.1711	58.8235	98.4748	0	202.112	15.3948	0.320848	601.685	44.8944	0	0	0	58.2201	0	33.3881	0	0	25.14	0	79.6727	62.6521	202.71	46.4434	75.485	0	0	15.7561	440.234	17.9044	0	8.98451	0	0	4.3998	0
1181	126.312	150.016	82.0643			ENSMUSG00000002968	Med25	0	1266.42	0	0	0	0	0	22.2242	0	0	0	14.2583	177.273	0	0	0	0	0	0	212.848	740.481	0	0	23.1831	2331.83	742.196	0	0	0	0	0	0	6.08357	0	0	86.809	0	2709.17	0	0	0	0
1182	126.3	156.569	69.7981			ENSMUSG00000004846	Plod3	8.41204	0	41.8074	0	0	0	0	0	0	3.90967	0	0	0	0	0	14.0845	0	11.598	10.5964	7.51227	0	0	0	0	0	12.3699	0	0	0	0	0	0	0	0	0	0	0	33.1736	0	0	0	0
1183	126.069	129.424	119.808			ENSMUSG00000018199	Trove2	0	8.10079	0	0	0	7.95943	4517.69	0	0	0	0	44.3027	113.961	128.339	0	0	1.68311	93.1982	0	0	294.882	0	0	422.263	0	0	0	0	0	0	0	0	456.268	0	0	0	14.9882	0	0	0	0	0.725033
1184	125.996	100.075	174.381			ENSMUSG00000019790	Stxbp5	2.33668	0	0	89.024	1008.92	0	0	0	0	504.999	0	0	0	0	0	0	1.30909	0	0	333.879	0	569.7	387.054	0	0	0	0	0	0	0	2576.84	0	57.7939	0	0	0	0	0	0	0	0	0.563915
1185	125.996	146.869	87.0326			ENSMUSG00000005936	Kctd20	0	0	0	0	0	0	0	1666.82	0	0	0	949.605	5.59809	0	41.6752	0	0	0	0	0	3.93176	2600.07	0	13.9098	5.82957	0	0	0	0	0	0	0	0	0	0	78.1281	0	0	0	0	2041.51	807.977
1186	125.918	181.724	21.7455			ENSMUSG00000014748	Tex261	0	0	0	0	0	0	0	0	0	0	0	0	0	0	0	0	1242.14	0	0	0	0	0	0	0	0	0	0	0	0	13.9679	0	3046.7	0	3344.16	0	0	0	0	0	0	0	430.67
1187	125.238	171.053	39.7162			ENSMUSG00000005102	Eif2ak4	0	0	20.9037	2801.29	0	0	1568.68	0	0	0	1480.49	162.545	0	0	0	0	0	0	0	0	0	0	0	0	0	0	0	0	461.178	0	0	0	0	72.0281	0	78.1281	0	1006.26	95.1585	0	0	0
1188	124.775	40.9106	281.323			ENSMUSG00000020230	Prmt2	0	0	0	241.268	0	0	0	0	0	474.26	0	0	0	0	0	759.34	2.04901	684.534	0	19.5972	0	0	0	0	0	0	0	0	0	0	0	0	0	0	0	0	3.04109	4.80776	0	0	0	0
1189	124.586	168.829	41.9979			ENSMUSG00000010025	Aldh3a2	0	0	0	0	0	0	0	0	1943.13	0	0	0	0	0	0	0	999.77	0	0	0	0	0	0	0	0	0	0	0	0	0	0	0	0	2649.61	0	18.6019	0	0	0	0	0	0
1190	124.459	85.4445	197.285			ENSMUSG00000003235	Eif2b5	778.114	255.175	0	0	0	0	0	0	0	0	0	0	0	0	0	0	0	0	0	0	0	0	0	0	0	61.8497	2483.01	0	642.625	0	16.0606	0	0	0	0	0	0	0	0	0	0	0
1191	124.271	69.7475	226.047			ENSMUSG00000015126	Tsr3	0	652.113	0	3.70934	0	0	0	650.059	0	0	0	0	0	0	0	0	0	0	0	0	0	0	0	147.792	0	0	657.494	0	0	0	0	0	0	0	0	0	0	82.9339	0	0	0	0
1192	124.205	128.88	115.478			ENSMUSG00000021852	Slc35f4	543.882	383.251	0	0	572.766	0	0	296.579	369.001	0	1.07251	226.413	88.7973	0	0	0	607.778	0	398.278	0	79.9909	0	0	0	407.065	0	681.766	18.193	0	0	0	0	195.094	0	0	8.98025	14.4714	221.157	0	0	0	135.806
1193	124.185	182.271	15.7573			ENSMUSG00000018068	Ints2	0	0	7.46561	0	0	0	0	0	216.415	1.39631	0	9.16607	0	27.5013	0	0	0	383.148	476.837	0	0	807.186	3073.66	0	0	3733.07	616.607	0	0	0	0	0	3.91087	0	0	0	0	150.071	35.9843	0	0	57.2776
1194	124.169	182.545	15.1998			ENSMUSG00000008226	Scrn3	0	0	0	0	0	0	0	0	0	0	0	3.56458	0	0	0	0	0	0	0	0	0	0	4516.58	0	0	0	0	0	0	0	0	0	0	0	0	0	0	0	0	0	0	0
1195	124.097	111.123	148.314			ENSMUSG00000015087	Rabl6	0	0	0	1157.31	0	0	375.481	0	8.05801	0	0	2.67344	0	3.20848	0	0	0	434.925	0	0	0	0	1511.22	0	3.64348	7.73121	0	0	0	0	0	0	339.92	0	0	16.2767	0	0	0	0	0	0
1196	123.871	117.503	135.759			ENSMUSG00000026385	Dbi	0	42.8749	141.482	18.4562	58.0683	0.679463	0	143.915	448.89	0	0	60.7718	73.731	353.715	5.08234	350.825	108.622	51.9788	142.793	83.3678	155.592	29.8403	231.149	0	75.7133	1.50853	66.787	292.752	848.689	45.3106	181.759	96.4256	0	52.7035	0	142.917	180.833	0.674259	319.471	2.65553	0	0
1197	123.729	118.92	132.706			ENSMUSG00000017715	Pgs1	0	0	0	0	261.018	0	0	0	0	0	0	25.9705	0	0	0	0	0	254.742	0	0	0	0	0	0	0	4.41783	0	0	0	1337.43	0	0	933.394	77.173	0	0	44.9646	7.89847	0	0	0	396.593
1198	123.575	79.2527	206.309			ENSMUSG00000001150	Mcm3ap	0	0	0	0	1827.12	0	0	0	0	0	0	1037.29	0	0	0	0	0	347.94	0	0	0	0	0	0	0	0	0	0	0	0	0	0	0	990.386	0	0	0	0	0	0	0	0
1199	123.315	111.258	145.823			ENSMUSG00000020571	Pdia6	0	0	0	0	0	218.407	0	0	345.528	0	1.24411	0	0	580.093	0	640.846	0.942544	0	245.836	0	0	2.98859	0	0	0	0	0	0	0	195.551	0	0	0	0	0	0	69.945	0	315.702	410.621	1055.95	0.406018
1200	123.273	104.746	157.856			ENSMUSG00000024991	Eif3a	0	130.859	2.00997	0.570667	6.38855	0	0	0	14.8763	0	58.6166	210.585	0.538278	0	4.00723	0	489.851	2.78798	0	0.722333	0	1.79603	0	32.0996	116.031	1.18942	82.7073	0	362.022	202.132	0	0	131.616	0	0	333.046	0	48.9097	0.538227	8.97337	0	15.2257
1201	123.025	100.785	164.539			ENSMUSG00000020463	Ppp4r3b	1.75251	0	4.35494	343.732	4.61395	111.432	0	0	61.7781	43.1693	37.5824	0	113.128	0	546.987	0	0	0	0	0	0	404.705	0	0	111.733	268.015	333.904	0	0	0	674.547	6.04503	137.641	0	0	75.9579	0	172.779	0	103.692	7.33301	413.208
1202	122.739	51.7803	255.196			ENSMUSG00000002799	Jag2	0	0	0	0	0	0	0	0	0	0	0	0	0	0	0	0	0	0	0	0	0	0	0	0	0	20.6166	0	0	0	0	0	0	0	0	0	737.877	0	0	0	0	0	0
1203	122.702	140.784	88.9478			ENSMUSG00000025268	Maged2	0	8.55932	0	525.186	127.45	0	0	2.51595	341.781	0	0	0	0.528122	0	0	305.608	0.444596	262.596	511.825	0.708704	263.353	0.352428	1101.88	532.773	0.54996	0	0	253.844	0	0	0	0	0	533.416	0	44.2235	1.31972	0	314.731	194.276	0	0.957591
1204	122.677	122.307	123.368			ENSMUSG00000021772	Nkiras1	315.452	0	11.1984	160.031	7.90963	326.336	0	102.39	0	416.799	698.699	19.096	0	0	7.442	0	0	210.214	543.065	97.9278	2.1063	464.966	0	0	439.3	0	0	541.729	0	179.837	0	0	27.3761	32.1554	0	4.65048	2.49804	0	136.94	229.975	6.28543	0
1205	122.673	114.515	137.9			ENSMUSG00000016481	Cr1l	0	0	0	0	0	1843.69	0	0	0	303.888	0	0	0	0	0	0	0	0	0	0	0	896.577	0	1201.3	0	0	1921.15	0	0	0	0	0	0	0	0	236.752	0	0	0	0	0	0
1206	122.435	127.405	113.157			ENSMUSG00000025351	Cd63	276.169	204.354	386.521	276.59	0	181.865	0	69.1886	75.4108	0	647.875	0	0	259.1	0	41.1906	0.444596	316.21	59.9795	0	158.754	37.0049	24.164	272.948	393.221	790.042	127.266	0	0	109.767	0	0	90.2205	74.7461	0	147.412	166.284	12.5183	54.9195	0.586937	39.8473	32.9411
1207	121.87	148.278	72.5759			ENSMUSG00000023104	Rfc2	692.455	0	2.54923	176.601	2.70085	362.833	1363.54	237.42	139.934	0	0	0	0	0	960.562	277.396	0	0	0	0	0	0	899.609	0	0	537.036	0	0	146.596	231.323	0	0	197.197	355.749	0	263.603	148.42	195.535	428.009	0	0	143.344
1208	121.704	95.8402	169.983			ENSMUSG00000004880	Lbr	0	0	0	0	0	0	0	40.0036	1160.35	0	0	0	0	0	0	0	0	0	0	0	0	0	0	0	5.82957	0	0	13.1899	22.6809	0	475.395	0	0	0	0	2838.66	0	0	0	0	0	0
1209	121.455	117.801	128.274			ENSMUSG00000022176	Rem2	2.80401	0	0	0	0	0	389.388	242.244	0	0	0	168.248	0	329.404	0	0	0.785453	0	672.871	0	0	265.86	0	1372.44	0	0	1753.32	2.19832	0	0	0	0	0	0	0	0	0	0	0	0	0	0
1210	121.419	92.105	176.139			ENSMUSG00000021893	Capn7	0	0	0	1.02326	0	0	0	0	142.266	0	0	481.588	0	2.65529	0	0	279.513	0	0	0	4.06733	260.857	0	0	0	12.7965	0	848.248	0	0	0	0	0.629335	738.909	0	0	1160.12	0	0	623.226	0	0
1211	121.354	173.916	23.2376			ENSMUSG00000022964	Tmem50b	1572.4	0	0	405.554	0	0	0	32.4816	0	126.312	224.099	247.327	0	0	0	0.902854	602.987	0	0	485.408	0	0	0	0	258.594	0	8.72691	0	0	1.25353	0	0	98.2731	0	3556.28	0	0	1.41767	2.15291	726.643	0	0
1212	121.13	110.858	140.304			ENSMUSG00000001755	Ppat	3070.39	0	0	59.3494	0	0	0	0	0	0	0	0	0	0	0	0	0	0	0	0	0	0	0	0	0	0	0	0	0	0	0	0	3078.29	0	0	0	0	0	0	0	0	0
1213	120.812	131.349	101.144			ENSMUSG00000020952	Scfd1	0	340.233	1021.96	0	0	0	0	0	0	351.146	0	118.027	553.589	1.90132	0	0	0.872726	0	1.96229	493.862	278.863	0.691803	0	0	0	0	0	0	0	0	0	0	225.768	0	6.21142	0	0	0	0	203.928	0	112.783
1214	120.696	0.967287	344.19			ENSMUSG00000012520	Phox2b	0	0	0	0	0	0	0	0	0	0	0	0	0	0	0	0	0	0	0	0	0	0	0	0	0	0	0	0	0	0	0	0	0	0	0	0	0	0	0	0	0	0
1215	120.672	185.317	0			ENSMUSG00000015484	Fam163a	0	0	0	0	0	0	0	0	0	0	0	0	0	0	4561.12	70.4226	0	41.8817	0	0	0	0	0	0	0	0	0	0	0	0	0	0	0	0	0	28.9363	0	1173.36	0	0	0	0
1216	120.626	10.4697	326.251			ENSMUSG00000000149	Gna12	0	0	0	0	0	0	0	0	0	0	0	0	0	0	0	0	0	0	0	0	0	0	0	0	0	0	0	0	0	0	0	0	0	0	0	0	0	0	0	0	0	0
1217	120.606	99.9265	159.207			ENSMUSG00000022415	Syngr1	0	0	3.16723	120.497	0	158.706	0	167.692	0	0	205.466	251.465	2.54459	1.55563	6.31442	0	494.122	166.062	142.891	0	506.363	0	3.10471	2.10755	74.1946	0	127.514	0	248.573	299.252	0	0	0	0	101.641	0	281.9	130.684	0	162.137	469.312	104.273
1218	120.475	78.0595	199.651			ENSMUSG00000022307	Oxr1	1.35678	1.82921	252.867	0	0	0	0	0	330.638	0	0	0	20.7671	7.45195	0	0	0	383.482	184.582	0	0	49.4081	0	94.2279	362.938	0	0.998093	0	573.119	0	0	0	0	0	0	567.059	0	5.35057	10.834	3.01042	0	1.96461
1219	120.145	111.921	135.496			ENSMUSG00000024346	Pfdn1	515.461	445.199	22.238	397.136	0	174.261	35.5065	90.7884	113.841	175.103	455.29	9.10107	91.1179	54.0663	0	144.591	190.514	33.9303	95.8184	122.274	156.852	94.9831	6.53971	1.47977	86.8234	0	0	0	42.6272	0	0	197.557	104.068	157.083	289.029	0	183.048	141.164	62.5259	115.826	0	1.2958
1220	119.985	177.313	12.9731			ENSMUSG00000007908	Hmgcll1	0	0	0	0	0	0	0	0	0	0	0	0	0	3118.64	0	0	0	0	0	0	1526.83	0	0	0	0	0	0	0	0	0	0	0	0	0	0	0	0	0	0	0	0	0
1221	119.807	129.932	100.907			ENSMUSG00000026150	Mff	0	0	550.562	186.825	364.957	147.53	1868.59	446.05	3.63178	203.468	1.3142	112.36	275.174	28.9215	8.80461	64.4714	0.995645	126.598	0	89.9356	288.79	156.006	2.88607	91.0996	191.308	0.871122	144.245	70.5939	0	12.3941	0	1.0217	164.771	0	455.883	11.004	1.97028	1.55744	111.951	0	2.47876	0.142964
1222	119.723	140.466	81.0029			ENSMUSG00000020994	Pnn	623.114	0	561.303	10.9906	0	115.559	0	0	396.335	176.659	0	3.96065	0	236.714	0	293.428	299.345	330.758	606.349	0	0	184.02	457.255	92.7322	0	0	608.504	327.305	0	0	0	0	73.0029	246.763	0	245.959	0	129.008	0	245.405	0	7.14292
1223	119.7	170.356	25.1424			ENSMUSG00000016933	Plcg1	0	18.9018	0	0	322.977	0	611.895	72.2288	0	0	0	0	0	0	2344.23	0	0	647.555	0	0	0	1.55656	0	0	99.5885	0	0	49.4622	9.45037	0	0	0	0	0	0	0	5.82875	1359.19	1397.06	0	395.982	50.7523
1224	119.498	116.062	125.912			ENSMUSG00000024248	Cox7a2l	5.48611	181.211	131.784	0	0	427.56	0	0	290.088	188.684	571.343	78.1109	124.74	0	0	0	3.07351	0.630326	0	0	126.927	118.163	145.888	1.51194	0	0	22.1967	1.43369	0	298.641	1136.81	0	0	407.115	113.021	118.891	228.082	0	0	20.2876	0	124.453
1225	119.391	66.2554	218.576			ENSMUSG00000024158	Hagh	0.914352	1.23273	0	0	0	134.445	0	0	0	36.122	0	99.9633	34.0753	306.898	0	0.765463	29.1984	169.558	0	572.402	0.427365	198.156	106.91	1.51194	62.0976	1.34456	104.257	0	0	163.668	0	0	0	0	3.64583	600.115	0	0	219.643	64.9204	0	24.7142
1226	119.234	178.054	9.43632			ENSMUSG00000001065	Zfp276	0	0	0	0	0	0	0	0	0	0	0	0	0	1309.06	0	0	0	0	0	0	0	0	25.6139	0	0	0	1067.46	0	3893.55	0	0	72.5404	0	0	0	0	0	0	0	0	0	2060.54
1227	119.063	137.653	84.3626			ENSMUSG00000024277	Mapre2	37.5857	0	711.615	20.204	0	0	0	58.1613	274.315	225.014	33.088	253.92	26.7994	0.546124	0	0.749177	0	0.616915	0	167.028	17.9857	106.906	93.7358	159.815	247.447	576.386	4.60822	0	0	257.961	522.142	759.359	0.388313	0	0	0	13.3937	264.683	273.923	238.933	228.415	301.706
1228	119.009	115.309	125.915			ENSMUSG00000022000	Zc3h13	287.411	0	0	1.97831	225.161	182.006	122.379	24.4467	167.607	192.225	1.03676	120.483	0	280.635	395.914	719.484	7.85453	3.866	173.074	56.342	1.31059	20.5466	5.12277	85.7773	64.1253	2.06166	0	0	12.6005	208.588	194.869	0	0	0	0	34.7236	114.244	119.793	6.53049	0	410.648	0
1229	118.97	112.074	131.842			ENSMUSG00000024974	Smc3	0	0	2.00997	44.512	61.756	0	0	0	53.3068	44.3597	0	229.093	0	0.987225	364.658	376.49	0.453146	0	0	0	67.6716	79.3844	0	0	0	0	435.552	0	0	8.46135	0	0	0	0	1628.71	0	0	157.362	96.8808	52.0455	6.76893	0
1230	118.963	130.188	98.0084			ENSMUSG00000002222	Rmnd5a	28.0401	0	0	0	1661.02	0	0	0	0	0	0	135.454	905.025	0	0	0	0	0	0	0	0	0	0	23.1831	0	0	0	0	315.012	0	770.911	0	0	0	0	0	0	958.347	0	0	0	0
1231	118.893	108.541	138.215			ENSMUSG00000026131	Dst	36.0516	25.1124	391.198	26.2833	333.786	0.795943	14.304	96.1992	0	185.43	71.9805	42.775	0	9.90045	62.5128	113.179	97.284	79.5291	68.8765	165.27	1.4042	0	25.6139	0	431.805	302.18	246.201	0	43.2017	164.123	156.935	138.863	1.0429	59.1659	112.604	3.72039	719.434	15.7969	56.3754	58.2158	188.563	14.3557
1232	118.865	112.771	130.239			ENSMUSG00000021037	Ahsa1	0	2.1002	0	293.45	0	0	0	0	222.043	0	0	99.8084	0	0	0	0	0	68.7289	0	0	0.728103	199.239	0	59.2456	390.797	0	0	0	0	16.2959	0	0	0	0	0	482.272	1486.98	0	107.805	1.15214	13.0365	287.596
1233	118.859	150.334	60.1054			ENSMUSG00000015994	Fnta	0	0	0	1068.29	0	0	0	493.378	0	0	376.342	171.1	0	1534.94	0	0	0	0	0	0	0	0	0	0	1661.43	0	0	0	0	0	0	72.5404	0	0	0	39.0641	0	906.744	0	80.8799	0	0
1234	118.824	8.65531	324.471			ENSMUSG00000007989	Fzd3	0	0	0	0	0	0	0	33.3363	0	0	0	0	0	0	0	0	0	0	0	0	0	0	0	0	0	0	61.8817	0	0	0	0	0	0	60.0234	0	0	0	9.21488	0	0	0	0
1235	118.625	133.522	90.8166			ENSMUSG00000001020	S100a4	0	0	0	1750.81	0	0	0	0	1708.3	1730.03	0	0	0	0	0	0	0	0	0	0	0	0	0	0	2288.11	0	0	0	0	0	0	0	0	0	0	0	0	0	0	0	0	0
1236	118.58	163.603	34.5362			ENSMUSG00000004568	Arhgef18	0	0	0	0	0	0	0	0	1257.05	9.77418	0	0	0	0	0	0	0	0	0	0	0	0	3291.38	0	0	0	2715.06	0	0	0	0	0	0	0	0	0	0	0	0	0	0	0
1237	118.316	153.847	51.9923			ENSMUSG00000006720	Zfp184	0	0	0	0	0	0	0	0	0	0	0	0	0	0	0	0	0	0	0	0	0	0	0	0	0	0	0	6342.15	0	2273.28	0	0	0	0	0	0	0	0	0	0	0	0
1238	118.313	129.642	97.164			ENSMUSG00000027500	Stmn2	24.6467	245.242	69.2352	208.479	67.0052	158.276	8.50346	233.991	202.836	146.426	0.198106	87.321	36.9046	44.9596	1.32723	236.835	190.31	270.743	175.819	2.39244	29.676	140.507	70.1526	328.697	226.685	35.8492	209.491	95.3539	69.3428	132.028	288.887	298.016	222.031	44.7308	1.06821	106.991	146.573	82.0535	104.464	325.343	191.686	331.733
1239	118.31	28.4944	285.964			ENSMUSG00000001964	Emd	0	0	0	0	0	0	0	66.6727	494.225	0	0	35.6458	251.914	0	0	0	0	0	0	0	0	0	0	0	0	0	0	0	0	0	0	0	0	540.211	0	0	0	0	0	0	0	0
1240	118.15	120.938	112.945			ENSMUSG00000001419	Mef2d	0	0	0	0	0	0	0	0	0	0	0	0	0	0	0	0	0	0	0	0	0	0	0	0	0	0	2114.29	0	0	0	0	0	0	0	0	0	0	0	0	0	0	0
1241	118.068	125.568	104.068			ENSMUSG00000021706	Zfyve16	596.354	0	3.7328	257.534	0	0	0	0	2.30229	504.766	0	72.5648	0	361.183	349.774	0	0.841557	0	440.885	60.3664	0	0	76.8416	0	117.632	0	184.54	0	0	0	0	334.204	0	0	0	962.65	936.763	311.989	1.99913	547.717	0	52.2024
1242	117.92	181.091	0			ENSMUSG00000003123	Lipe	0	0	0	0	1956.32	0	0	0	0	0	0	0	0	0	0	187.794	0	0	0	0	0	0	0	0	0	3401.73	0	0	0	0	0	0	0	0	0	0	0	36.8595	0	0	0	0
1243	117.585	113.127	125.908			ENSMUSG00000022710	Usp7	1.10685	0	0	335.012	151.532	475.052	0	252.654	0	113.689	5.72944	281.415	118.591	0.675469	0	366.012	0	283.083	0	183.853	61.0457	62.9177	1.3481	1.83024	1.5341	172.528	1218.91	685.529	0	77.1912	703.287	0	0	9.47738	0	0	0	125.128	0	8.18623	0	0
1244	117.315	140.349	74.3179			ENSMUSG00000019647	Sema6a	824.847	0	400.654	31.3233	1802.52	83.574	0	0	153.998	0	0	0	0	176.823	0	117.371	0	77.32	0	1176.92	0	316.5	125.223	139.098	0	1003.34	252.684	62.2857	2.10008	0	0	0	0	0	0	0	0	0	0	316.261	322.652	0
1245	117.257	45.5899	251.035			ENSMUSG00000020284	1810043G02Rik	0	0	0	0	0	0	7.25567	159.435	0	0	0	379.396	0	547.953	0	0	817.555	0	0	0	0	0	2.22729	0	1.2673	0	0	0	1.64354	0	0	0	372.156	0	0	0	3.04109	0	0	0	0	160.201
1246	116.974	52.9981	236.395			ENSMUSG00000025579	Gaa	0	0	0	19.6065	518.081	0	0	0	184.183	0	0	0	0	0	0	0	0	0	0	0	54.0616	133.419	0	0	0	0	0	0	1.35005	0	1.14719	1.29536	0	655.97	0	0	0	351.482	0	0	0	0
1247	116.847	81.7859	182.294			ENSMUSG00000021910	Nisch	0	0	0	0	0	413.067	0	0	0	31.0077	119.048	268.45	66.598	0	0	0	1.62508	33.9941	43.8471	0	0	27.0519	0	271.002	18.0918	0	0	0	29.9805	89.3466	0	0	0	0	0	633.107	38.5903	7.62611	0	388.31	0	0
1248	116.66	108.899	131.147			ENSMUSG00000025609	Mkln1	273.391	3.0378	948.132	297.277	0	0	554.282	205.971	33.3832	1.39631	0	10.3118	35.9877	30.7097	0	239.563	0.420779	52.8123	0	0	0	442.952	0.91478	0	0	1.10446	40.3336	0	0	221.741	0	1.29536	0	0	548.047	397.616	22.4823	186.601	373.837	269.415	31.4272	64.5279
1249	116.212	122.96	103.617			ENSMUSG00000020705	Ddx42	17.7947	0	233.157	0	485.53	117.861	0	2.56433	287.609	0	90.9155	221.278	0	0	176.318	0	41.6895	0	48.9064	171.915	16.6344	127.159	252.198	0	0	597.087	0	43.1209	155.568	0	34.5921	0	0	76.1836	0	380.624	0	51.0363	33.3701	0	419.674	68.7108
1250	115.906	154.805	43.2945			ENSMUSG00000005804	Bloc1s6	0	0	0	0	0	0	0	0	0	0	0	0	195.933	0	0	0	0	0	0	0	0	0	0	417.295	297.308	0	0	13.1899	0	0	12.8485	0	2471.15	0	0	0	0	0	0	0	0	0
1251	115.388	118.118	110.291			ENSMUSG00000005338	Cadm3	0	0	0	1940.72	0	0	0	80.0072	0	0	0	966.715	83.9714	41.0685	0	0	0	0	52.9819	0	0	0	10.2455	13.9098	1020.18	0	0	0	0	29.3327	0	0	0	0	0	0	0	0	229.5	0	0	0
1252	115.162	84.5793	172.25			ENSMUSG00000015247	Nipsnap3b	2844.32	0	0	0	0	0	0	0	0	0	0	804.705	0	0	0	0	0	0	0	0	0	0	0	0	0	0	0	0	0	0	0	0	0	0	0	0	0	0	0	0	0	0
1253	115.021	32.7056	268.676		46	ENSMUSG00000023011	Faim2	0	0	0	0	2.76837	0	0	421.705	104.754	174.469	0.777567	0	0	0	0	0.880283	0	0	0	0	0	0	0	22.6035	0	0	0	0	0	0	0	0	0	0	0	0	1.74863	287.504	445.006	0.777692	0	93.638
1254	114.415	111.808	119.282			ENSMUSG00000022456	45172	1.23706	0	0	248.744	0	398.205	0	0	0	134.539	0	38.3717	12.3487	4.52962	0	1.03563	4.85133	56.2844	1790.48	0	0	0	0	20.4556	0	0	867.254	640.099	0	0	0	46.9379	11.2725	0	0	543.833	250.979	0	16.4634	0	0	0
1255	114.327	113.824	115.268			ENSMUSG00000028410	Dnaja1	417.701	115.366	198.74	184.772	406.937	74.9284	98.6486	74.5552	202.284	385.478	89.018	81.4411	110.031	13.6558	68.7743	15.264	48.5201	10.7124	174.083	0.185031	299.433	24.4755	2.27118	9.25038	162.539	12.4918	0.152418	192.976	0	0	0	0	242.024	123.299	33.046	29.5065	19.6397	50.1144	266.367	36.7775	242.748	32.6515
1256	114.174	99.4024	141.747			ENSMUSG00000008429	Herpud2	0	0	0	0	0	0	0	0	0	0	0	14.2583	0	0	0	0	0	0	0	0	0	0	0	2225.57	845.288	10.3083	0	0	0	0	0	0	0	0	0	0	0	9.21488	0	0	0	678.389
1257	114.061	110.157	121.347			ENSMUSG00000010505	Myt1	0	0	0	0	31.6385	0	0	0	359.157	0	0	9.16607	0	2013.09	0	0	0	0	0	0	0	0	0	0	0	0	0	0	0	0	0	0	0	0	0	0	0	0	0	2528.61	0	1.45007
1258	114	100.144	139.864			ENSMUSG00000005045	Chd5	0	0	0	71.2192	930.173	0	0	13.3345	12.8928	0	547.407	0	0	0	0	281.69	0	0	402.663	0	184.793	134.487	71.7188	0	46.6366	0	0	39.5698	0	0	0	0	138.705	0	2280.83	0	0	0	0	12.4431	0	0
1259	113.905	101.397	137.251			ENSMUSG00000020114	Cand1	0	198.469	0	620.471	453.006	0	7.58548	0	0	16.8827	0	0.972159	197.205	424.686	18.9433	257.683	0	233.278	0	0	195.694	122.26	0	0	1.3249	0	0	0	1.71825	0	5.84023	0	0	0	1837.17	207.158	0	133.197	0	227.652	0	0
1260	113.869	143.664	58.2513			ENSMUSG00000018196	Glrx2	0	0	0	373.053	0	0	0	0	78.2778	0	2.22162	145.13	275.906	0	14.884	518.109	0	0	0	311.223	0	0	0	4.9678	237.347	216.474	0	0	0	125.711	780.088	0	298.53	0	0	613.864	1468.85	106.629	29.9869	0	0	0.725033
1261	113.858	97.0954	145.147			ENSMUSG00000020840	Blmh	1.6177	4.36196	0	490.774	25.5542	1320.04	6.41848	76.93	2.47939	0	0	0	66.7465	0	16.0289	0	96.9733	155.012	10.1888	1.44467	465.762	344.119	1.9703	5.34994	198.43	0	0	2.53652	0	302.728	2.47087	2.79001	53.3482	498.656	6.45032	0	0	153.109	0	437.9	0	203.79
1262	113.799	138.716	67.2888			ENSMUSG00000020598	Nrcam	0	0	0	21.3658	4.42939	95.8315	0	0	0	237.708	962.939	0	0	95.4844	16.6701	307.043	0	85.8252	2.11928	0	504.838	0	561.456	0	240.178	2.47399	16.0893	358.766	158.766	254.216	38.5455	0	40.1516	28.8112	677.542	0	2.7978	252.119	0	119.453	1126.35	0
1263	113.613	139.008	66.209	104		ENSMUSG00000027270	Lamp5	235.97	0.416952	173.685	196.377	44.7825	128.229	1.22706	0	55.9321	308.174	458.078	126.438	133.984	112.674	125.638	102.009	341.845	99.9901	283.999	102.741	0	84.7408	161.97	136.03	411.285	1.36433	0.227506	0	192.343	215.322	705.723	0	145.201	0	0	0	0	18.2942	76.9665	0	217.402	294.886
1264	113.442	153.013	39.5764			ENSMUSG00000017801	Mlx	0	0	0	640.125	0	0	0	0	865.661	536.183	0	432.333	0	0	0	0	0	0	1332.12	2.68295	609.422	0	0	0	0	0	0	0	0	0	4.58875	0	0	0	0	0	0	0	55.9756	531.052	0	0
1265	113.283	146.545	51.1947			ENSMUSG00000003282	Plag1	0	0	0	0	0	0	0	0	32.232	0	0	0	0	0	0	0	0	0	3298.13	0	4845.89	4.66967	25.6139	0	0	0	0	0	0	0	0	0	0	0	0	0	0	0	0	0	0	0
1266	113.109	172.269	2.67899			ENSMUSG00000001280	Sp1	0	0	0	0	0	0	0	0	0	0	2503.77	0	0	0	0	17.6057	0	0	0	0	0	0	0	0	0	0	0	0	0	0	0	0	0	0	0	7096.64	0	0	0	0	0	0
1267	112.836	138.781	64.4045			ENSMUSG00000021259	Cyp46a1	1.55779	0	212.908	0	241.976	0	24.723	239.528	0	0.724013	0	30.8931	1.03668	0	7.71763	1611.9	0	3.22167	0	0	0	193.013	7.58929	0	280.683	0	0	0	0	1.81066	0	0	462.351	0	0	245.959	0	573.37	603.293	111.757	0	239.852
1268	112.815	70.3025	192.172			ENSMUSG00000015127	Unkl	0	0	0	0	0	0	0	0	1144.24	0	0	0	0	0	0	0	0	0	0	0	0	0	0	0	0	0	0	0	28.3511	1625.52	0	0	2.28134	0	0	0	0	0	0	0	0	398.406
1269	112.544	104.111	128.287			ENSMUSG00000026864	Hspa5	3.0043	33.922	38.2612	251.44	231.357	194.011	84.9302	292.884	465.638	0	5.83175	29.4078	1.24957	24.9803	260.47	95.8879	66.6934	162.061	0	0	131.644	71.8796	47.5686	0	0.260249	161.803	205.536	309.728	181.582	124.838	0.573594	0	0.162953	0	20.9635	309.257	0	299.154	0	0	0	84.7382
1270	111.821	71.7481	186.625			ENSMUSG00000020526	Znhit3	0	0	0	0	0	0	0	247.245	18.802	258.201	0	0	108.463	0	0	24.9413	0	321.361	0	0	0	0	0	1434.45	0	0	0	664.992	1.57506	0	0	0	247.906	0	6.98785	0	0	0	1.16616	0	0	205.97
1271	111.608	145.01	49.2571			ENSMUSG00000024966	Stip1	371.262	499.445	0	107.856	2.12952	0	0	807.765	0	843.211	0.598128	234.029	80.2034	411.179	8.01446	155.742	0	0	1.01888	0	124.758	453.676	0	144.448	0	40.4402	0	181.361	0	238.798	0	0	197.599	0	0	2.50411	5.38039	697.495	406.9	0	0	156.942
1272	110.943	104.894	122.233			ENSMUSG00000018040	Rrp7a	922.32	0	1321.41	0	0	0	0	257.166	0	0	0	0	0	0	0	0	0	0	0	0	0	108.07	0	1823.18	0	0	0	0	0	0	0	0	0	0	0	0	0	0	0	797.69	0	110.205
1273	110.431	120.647	91.362			ENSMUSG00000022450	Ndufa6	0	156.774	0	0	0	432.618	0	166.682	108.072	453.637	116.178	47.1783	273.319	0	0	101.491	0	66.5179	370.874	120.417	313.384	0	28.6272	22.5012	253.758	0	426.802	0	279.064	166.794	0	206.953	73.5397	233.032	0	80.426	168.691	0	28.811	109.792	0	210.771
1274	110.387	139.976	55.1551			ENSMUSG00000004054	Map3k11	0	0	0	0	0	0	0	0	0	0	0	0	0	0	0	0	0	0	1748.4	0	29.4882	0	0	0	0	0	0	0	189.007	0	0	0	0	0	0	0	0	2861.22	0	0	0	0
1275	110.371	74.1676	177.95			ENSMUSG00000021957	Tkt	0	0	0	463.539	7.63689	44.1885	0	216.111	0	0	463.323	0	125.474	250.483	0	315.688	0	0	0	0	0	0	0	0	43.2192	0	0	4.54825	0	0	0	0	401.516	0	0	26.9407	0	0	0	17.1629	0	0
1276	110.281	107.476	115.517			ENSMUSG00000020477	Mrps24	1.75251	0	265.651	25.9653	0	225.185	0	0	0	0	0	92.6792	993.661	0	0	0	18.6545	0	0	0	0	208.579	503.739	0	453.006	0	0	321.504	0	0	0	0	225.092	217.585	0	0	0	73.719	73.468	602.711	0	44.8312
1277	110.139	112.757	105.251			ENSMUSG00000021109	Hif1a	0	0	11.6132	184.642	652.105	72.2244	0	353.118	0	0	0	255.066	0	0	0	185.185	0	177.192	0	0	0	829.472	0	283.348	0	0	10.3136	0	0	0	0	0	377.181	0	6.21142	135.036	0	178.154	0	465.463	0	0
1278	109.894	71.8887	180.838			ENSMUSG00000017144	Rnd3	0	0	0	49.4578	9.2279	0	2683.99	0	5.37201	0	0	0	0	0	0	0	0	0	0	0	0	0	0	0	0	0	0	0	0	0	0	0	1.52089	0	0	0	0	0	0	0	0	0
1279	109.821	163.172	10.2324	136		ENSMUSG00000019978	Epb41l2	2.00287	394.238	0	0	822.602	0	0	9.52467	0	7.44699	0	29.5351	0	466.91	0	1.67673	0	92.5078	5.0459	152.034	744.225	0	2.43941	1215.45	0	0	0	0	0	0	3.05917	0	112.981	42.8739	0	1320.74	3.33071	0	307.866	0	1131.38	0
1280	109.786	147.489	39.4067			ENSMUSG00000006641	Slc5a6	0	0	0	865.512	3358.96	0	0	0	0	0	0	0	0	0	0	0	0	0	0	0	0	0	0	0	0	3535.74	0	0	0	0	0	0	0	0	0	499.152	0	0	0	0	0	0
1281	109.628	134.292	63.5877			ENSMUSG00000024571	Gm16286	630.903	563.583	347.684	12.7177	0	343.392	0	0	153.924	0.398946	106.638	376.246	322.747	1.04767	4.25257	0.718598	1.92356	176.929	391.418	0.766558	384.349	85.0071	2.09093	0	0.594854	3.78672	0	263.798	0	190.563	0	0	405.613	0	0	0	171.294	426.517	193.059	123.796	502.835	96.7401
1282	109.285	25.8101	265.103			ENSMUSG00000014850	Msh3	0	0	0	0	0	20.8935	0	0	757.453	0	0	42.775	0	0	0	0	0	0	0	0	73.7204	0	0	0	0	0	0	0	0	0	0	0	0	0	0	0	0	0	41.9817	0	87.9961	303.245
1283	109.172	118.936	90.9458			ENSMUSG00000004837	Grap	0	0	0	0	0	0	0	0	0	0	0	0	0	0	0	0	0	0	0	0	0	0	0	0	0	0	0	0	0	1838.18	436.849	0	0	0	0	0	0	0	0	0	0	0
1284	109.111	109.329	108.705			ENSMUSG00000024231	Cul2	0	263.804	0	185.789	0	0	0	234.804	435.833	0	110.888	0	174.636	0	4.52991	0	142.406	286.798	451.498	0.816551	0	0	637.005	0	0	2.68912	531.376	35.8422	0	418.734	0	0	270.587	3.91457	0	2.83073	0	0	0	0	0	447.503
1285	109.074	104.203	118.166			ENSMUSG00000001829	Clpb	0	0	0	0	0	0	0	0	2514.1	0	0	0	0	0	0	0	0	0	0	0	0	0	0	0	0	0	0	0	0	0	0	0	0	0	0	0	0	0	0	1068.03	0	0
1286	108.821	18.7444	276.963			ENSMUSG00000003657	Calb2	0	0	130.648	0	0	0	0	0	0	0	0	0	0	0	0	0	0	0	0	0	24.5735	0	0	0	0	0	0	0	0	0	0	0	0	0	0	0	17.4863	13.8223	0	0	0	0
1287	108.701	113.132	100.429			ENSMUSG00000018322	Tomm34	0	0	0	771.542	0	0	0	80.9597	294.693	0	0	2065.42	0	7.33367	14.884	487.928	0	0	0	0	1.4042	0	0	0	197.789	97.1924	17.6805	0	488.719	0	0	347.158	0	0	0	0	0	0	0	295.523	0	4.3502
1288	108.676	105.703	114.226			ENSMUSG00000004127	Trmt10a	0	0	0	0	0	0	0	0	0	0	0	1320.68	0	0	0	0	0	3022.73	0	0	0	4.66967	0	0	393.496	0	0	0	0	0	0	0	0	0	0	0	0	41.467	0	0	0	0
1289	108.603	93.555	136.692			ENSMUSG00000022674	Ube2v2	0	510.35	48.022	0	0	10.5409	0	109.92	0	173.822	0	0	267.044	0	0	0	0	162.999	4.29583	0	1.59396	87.8403	372.439	362.783	184.341	33.4323	8.3624	16.0418	0	586.653	0	527.388	132.688	0	0	397.679	9.45203	1.4943	251.134	0	57.0785	169.814
1290	108.55	104.115	116.829			ENSMUSG00000021007	Spata7	0	0	936.796	0	0	0	0	0	0	181.727	2.3039	3.16852	53.9075	0	0	1.30412	178.909	225.517	0	0	0	0	0	0	0	0	2.29192	0	0	0	0	0	0	0	0	0	282.371	69.6235	200.061	444.724	0	391.357
1291	108.361	91.7721	139.328			ENSMUSG00000003559	As3mt	0	0	0	0	3958.77	0	0	0	0	0	0	0	0	0	0	0	0	0	0	0	0	0	0	0	0	0	0	16.4874	0	0	0	0	1067.67	0	0	0	0	0	0	0	0	0
1292	108.138	16.7443	278.74		71	ENSMUSG00000022708	Zbtb20	0	1.49225	0	0	0	0	0	0	0	0	0	0	0.736591	3.37735	0	52.817	0	0.763026	20.9139	0	0	0	0	0	0	0	0	0	0	133.798	0	0	0.480282	0	0	99.3735	114.121	0	0	0	0	0
1293	108.06	45.4525	224.927			ENSMUSG00000014353	Tmem87b	0	0	0	0	0	0	0	0	0	377.004	0	125.27	0	0	0	5.03019	0	0	0	21.4636	0	0	0	0	0	0	0	0	0	6.98397	642.426	0	0	0	0	0	9.99214	7.89847	0	0	0	266.812
1294	107.675	76.6602	165.57			ENSMUSG00000022194	Pabpn1	171.045	0	0	0	66.4409	0	0	0	12.8928	54.7354	287.181	0	0	0.855595	0	56.3381	0	74.4205	301.997	0	209.038	36.1121	1.70759	0	0	0	4.12545	0	244.449	228.143	44.9698	0	144.789	18.007	0	720.515	0	285.661	0	0	0	0
1295	107.478	99.0388	123.233			ENSMUSG00000019710	Mrpl24	0	148.064	609.691	0	0	0	0	0	7.16268	256.301	0	173.476	0	541.877	0	0	1.30909	0	0	0	0	51.8852	0	0	0	0	453.799	0	0	0	0	0	0	0	2515.63	0	15.5433	0	223.902	0	0	1.12783
1296	107.372	74.6603	168.435			ENSMUSG00000006342	Susd2	0	0	0	0	0	0	0	0	0	0	0	0	0	0	0	0	0	0	0	0	0	0	0	0	0	0	0	10.9916	0	0	0	0	0	0	0	0	0	3335.79	0	0	0	0
1297	107.329	138.059	49.967			ENSMUSG00000021996	Esd	2.80401	1.89018	707.242	374.89	815.747	443.871	22.2507	0	40.8273	499.135	4.14702	127.612	4.66508	0	6.94586	156.103	0	151.74	418.557	1.25204	0	298.859	543.014	315.29	0	639.113	465.144	0	0	213.477	0	0	0	0	5.59028	0	0	3.68595	0.932927	259.231	0	72.4066
1298	107.184	138.676	48.4004			ENSMUSG00000020807	4933427D14Rik	0	150.488	4.01994	0	0	0	0	192.325	265.295	0	0	51.001	0	1416.67	0	0	0	386.972	509.442	101.127	0.756107	0	423.614	0	236.546	0	643.808	0	929.044	0	0	0	0	0	0	400.657	2.69019	0	0	0	230.144	262.741
1299	107.082	103.462	113.84			ENSMUSG00000020056	Washc3	0	0	482.776	0	0	0	0	209.543	0	397.483	0	0	0	363.017	0	1.67673	1326.29	110.457	0	0	0	0	0	3.31186	0	0	0	0	0	0	0	0	1.73816	0	2164.24	0	0	0	0	0	0	0
1300	107.082	88.1338	142.451			ENSMUSG00000015501	Hivep2	0	6.30061	0	0	0	0	0	525.973	7.16268	8.68816	0	142.583	0	5.70396	0	0	0	0	0	4.17348	4.36862	2.07541	5.69197	0	3.23865	0	3080.34	0	512.42	0	0	0	352.847	0	0	72.3409	186.52	0	0	0	0	0
1301	107.042	136.371	52.2934	48		ENSMUSG00000026688	Mgst3	0	200.241	442.026	91.1878	162.642	392.914	210.339	227.104	41.6331	227.86	101.732	82.2082	271.449	231.278	0	243.178	167.4	276.359	76.7134	0	357.954	22.1809	84.8459	195.607	246.846	271.881	59.6256	232.885	235.865	214.903	185.367	0	125.854	157.561	0	2.71278	207.649	28.7965	196.206	120.866	0	94.1032
1302	106.764	71.4101	172.758			ENSMUSG00000018537	Pcgf2	0	0	90.5827	0	1173.79	0	44.5015	62.2278	0	0	0	0	0	0	0	21.1268	0	378.868	109.496	0	0	363.612	0	0	17.4887	280.385	0	0	0	0	0	0	0	0	111.806	164.937	0	0	1.86585	0	0	0
1303	106.75	163.517	0.784303			ENSMUSG00000008318	Relt	0	0	0	0	0	0	0	0	1740.53	0	0	0	0	0	0	0	0	0	0	0	0	0	0	0	0	0	0	0	0	268.883	0	0	0	0	0	0	0	0	2817.44	0	0	0
1304	106.587	136.8	50.1895	94		ENSMUSG00000021754	Map3k1	0	6.07559	11.1984	21.1962	27.6837	17.9087	0	0	158.858	314.868	0	245.956	0.999659	14.6673	253.028	377.264	0.841557	724.875	0	1.34148	12.6378	972.626	3.65912	0	5.20498	26.507	0	77.7263	630.474	193.805	0	0	131.014	0	209.635	9.30097	0	556.842	0	7.77692	0	68.5156
1305	106.521	110.889	98.3662			ENSMUSG00000020515	Cnot8	0	0	0	0	0	155.54	0	400.036	0	375.491	0	0	0	0	0	602.994	0	279.077	0	949.989	0	0	0	0	0	0	0	0	0	0	1244.7	0	419.766	0	0	0	0	0	0	0	0	29.6055
1306	106.486	139.882	44.1473			ENSMUSG00000005534	Insr	286.009	0	0	0	0	0	0	0	38.6785	0	0	0	0	0	0	0	0	0	0	2201.09	0	0	0	0	0	0	0	0	0	0	0	0	0	0	0	0	0	0	0	1119.88	0	2.03009
1307	106.147	102.873	112.258			ENSMUSG00000021111	Papola	0	0	0	292.351	0	371.44	0	0	0	0	1.15195	6.33704	0	0.950661	0	41.7319	7.85453	30.0689	1144.02	9.73812	4.36862	138.361	1.89732	146.826	0	148.897	0	0	0	0	0	1509.91	0	0	0	0	28.4961	0	431.219	0	0	217.295
1308	105.749	61.5967	188.167			ENSMUSG00000021518	Ptdss1	0	0	0	0	643.903	0	0	0	415.435	0.724013	0	87.9264	0	0	0	168.232	544.581	309.28	1.96229	0	6.55293	524.387	94.8661	154.554	0	18.3258	30.9409	0	0	0	0	0	188.591	0	0	4.82272	2.59056	0	0	0	0	0
1309	105.679	2.53151	298.22			ENSMUSG00000005686	Ampd3	0	45.3644	0	0	0	0	0	0	0	0	0	0	0	0	0	0	0	0	0	0	0	0	0	0	0	0	0	0	0	0	0	14.5081	0	0	0	0	0	0	0	0	0	0
1310	105.67	104.527	107.802			ENSMUSG00000020111	Micu1	97.5032	0	1087.94	0	0	0	0	0	0	150.167	0	6.80512	0	2.33344	0	0	0	313.673	0	47.8053	505.767	0	0	0	0	0	0	497.62	0	0	0	0	451.29	0	0	295.94	3.17932	794.155	0	319.561	0	20.7623
1311	105.503	96.8926	121.576			ENSMUSG00000022337	Emc2	0	0	16.8578	0.957248	0	598.497	5.38324	191.415	243.3	778.781	1.00331	472.595	0.902918	48.0237	0	0	0.760116	0	0	353.804	121.123	0	0	0	0	0	157.699	619.075	0	0	0	0	190.161	0	5.40995	0	227.885	0	0	24.0834	0	0
1312	105.269	110.157	96.145			ENSMUSG00000020801	Med31	0	187.564	0	0	0	0	0	0	0	152.628	360.073	0	0	148.084	3013.44	0	0	0	321.967	10.1127	151.978	0	0	452.07	284.752	0	0	0	0	0	0	0	0	277.031	0	0	0	0	0	0	0	0
1313	105.135	142.565	35.2674			ENSMUSG00000001700	Gramd3	0	0	0	0	0	0	0	0	0	0	0	0	0	0	0	0	0	0	0	7099.09	0	0	0	0	0	0	0	0	0	0	0	0	0	0	0	0	0	0	0	0	0	0
1314	105	109.828	95.9866			ENSMUSG00000032517	Mobp	0	17.8029	39.8021	6.03845	0.643807	64.6241	0.485118	36.0498	23.6118	35.9144	0.0904148	0	0.244103	38.651	0	0.102358	0.136998	21.9991	219.013	278.216	58.1191	0.162895	722.549	2.62831	260.128	37.0379	123.943	61.3485	540.759	1891.27	33.4285	0	236.994	31.9311	2.43762	11.7344	218.375	3.37522	90.3095	422.214	23.5338	0.0295072
1315	104.655	105.903	102.324			ENSMUSG00000026234	Ncl	7.19451	176.086	178.782	52.3211	23.3126	85.7733	652.151	34.2136	251.919	8.23088	14.3236	98.2137	82.8665	164.815	84.9954	298.37	23.8736	179.311	145.7	55.3536	10.8641	0	237.939	128.117	59.0628	132.651	407.117	0	0	102.278	244.291	31.4978	5.04296	116.098	6.62007	1.71334	25.7692	225.522	1.8413	31.517	2.31569	2.2705
1316	104.512	122.142	71.6044			ENSMUSG00000003346	Abhd17a	0	70.8819	156.778	0	0	696.45	0	0	0	0	178.84	0	6.99761	0	0	0	0	0	0	84.513	0	513.664	0	260.809	0	0	0	0	0	0	0	0	0	0	0	0	1031.69	0	0	1252.08	0	0
1317	104.036	125.704	63.59			ENSMUSG00000022663	Atg3	23.872	0	0	0	0	0	0	0	158.547	0	0	194.8	323.025	0	11.2636	402.551	413.955	241.364	1.43194	425.357	231.655	10.0966	0	93.9854	0	0	0	0	416.838	0	0	915.577	0.493263	0	0	0	943.312	0	0	0	0	9.87613
1318	103.979	9.35347	280.614			ENSMUSG00000018417	Myo1b	3.0043	0	0	0	0	0	0	0	0	0	0	0	0	0	0	0	0	0	0	0	506.916	0	0	0	0	0	0	0	0	0	0	5.18146	0	0	0	0	0	0	0	0	0	0
1319	103.768	59.5666	186.277			ENSMUSG00000007476	Lrrc8a	0	0	0	0	0	0	0	0	0	0	0	0	0	0	34.7293	0	0	0	0	0	0	0	0	0	0	0	0	0	0	0	0	0	0	0	0	0	0	0	0	0	0	0
1320	103.424	128.967	55.7433			ENSMUSG00000020070	Rufy2	0	89.1087	4.97707	1.41308	0	5.30628	0	234.942	125.858	0	17.773	13.2399	0	1.22228	0	690.812	0	89.7464	1256.43	0	0	1.77892	0	0	0	0	471.48	0	0	0	3.05917	210.713	325.037	0	0	18.6019	0	0	0	66.6593	0	0
1321	103.262	121.697	68.8505			ENSMUSG00000036564	Ndrg4	190.065	30.7601	225.06	99.6621	114.13	16.2943	140.117	168.254	239.156	29.1842	34.257	200.962	207.486	53.1518	64.8717	24.0002	9.66997	29.4053	105.714	55.8991	69.8258	90.5299	39.5082	191.588	281.992	44.1992	51.0816	69.9937	49.0349	129.022	110.909	0.171086	170.455	59.4572	0.395539	237.087	95.6795	379.071	43.6979	107.043	184.294	234.682
1322	103.231	118.585	74.5694			ENSMUSG00000020532	Acaca	0	0	1293.42	0	0	0	0	0	0	0	0	0	0	0	0	0	0	0	1426.1	0	0	0	0	0	0	0	516.97	0	23.6259	0	0	0	0	0	0	0	0	739.494	5.83079	0	0	0
1323	103.208	44.7049	212.415			ENSMUSG00000003345	Csnk1g2	0	0	0	0	0	0	0	100.009	0	0	0	0	0	0	0	0	0	0	0	0	0	0	0	0	0	0	0	0	0	0	0	0	0	0	0	130.214	2220.75	0	0	0	0	0
1324	103.02	110.719	88.6476			ENSMUSG00000020964	Sel1l	431.507	0	538.077	1.09906	0	0	12.3615	59.2646	2.38756	0	1.15195	60.994	4.14673	0	0	0	1.74545	303.91	7.84918	4.17348	0.728103	0	36.0491	260.165	623.98	2.29073	3.43787	9.77031	165.206	0	0	2.68668	520.483	0	2229.9	0	93.26	0	102.622	144.017	0	0
1325	102.634	94.6862	117.471			ENSMUSG00000016510	Mtif3	0	799.032	0	0	0	0	0	0	0	0	0	258.594	0	2.33344	0	633.804	0	13.1795	0	0	0	0	0	0	0	0	0	821.372	0	0	2774.11	0	0	0	0	0	0	0	0	0	0	0
1326	102.512	66.6353	169.481			ENSMUSG00000021987	Mtmr6	0	0	0	0	1114.99	0	0	0	144.488	21.5706	0	0	0	0	0	0	496.461	0	0	0	0	0	0	0	178.908	2.13275	77.8856	0	0	1.68579	2.21526	0	0	0	0	4.49012	0	354.614	0	1.07268	0	4.90022
1327	102.409	153.98	6.1416			ENSMUSG00000002342	Tmem161a	0	0	0	0	0	0	0	0	3395.11	0	0	0	0	0	0	0	0	0	0	0	0	0	0	0	0	0	0	0	0	0	0	0	0	0	0	0	0	0	0	0	0	0
1328	102.315	141.976	28.2816	119		ENSMUSG00000025085	Ablim1	0	317.333	52.2593	0	21.2952	23.5721	0	171.81	151.243	42.856	480.895	146.011	22.6077	1.48084	0	666.983	455.412	558.711	0	0	619.252	209.417	2.95544	1.33748	0	16.6518	48.7914	0	393.281	0.94015	2.47087	0	221.114	0	145.132	127.709	87.4313	856.984	0	59.8224	0	0
1329	102.052	156.413	0.57863	50		ENSMUSG00000021613	Hapln1	1.55779	695.168	0	271.468	0	12.3813	0	237.058	35.8134	202.724	109.435	3.16852	0	135.944	0	0	1341.38	186.857	0	1343.86	0	0	0	0	61.5344	217.619	10.3136	0	0	27.1599	116.588	0	0	1480.58	0	9.64545	536.245	0	0	0	0	0
1330	101.891	124.353	59.9636			ENSMUSG00000025137	Pcyt2	319.496	430.744	8.03989	318.432	2.12952	1.07146	3.20924	110.266	150.003	226.686	0.598128	183.85	0.538278	361.324	0	0	0	0	0	864.633	0	196.126	0	504.231	0	0	223.726	0	108.316	0	7.4126	0	252.702	3.46289	0	0	227.321	396.594	0	16.1521	0	148.353
1331	101.526	115.227	75.9493			ENSMUSG00000022973	Synj1	0	1.41764	470.333	0	88.5879	114.218	104.3	291.693	74.1337	255.106	314.915	191.953	85.3709	106.522	302.145	0	0	0	335.111	6.57323	1.47441	0.466967	0	166.918	0	0	17.0175	478.135	284.456	0	0	0	0	0	0	491.556	0	319.296	20.2912	0.777692	0	22.5848
1332	101.504	124.805	58.0094			ENSMUSG00000011832	Evi5l	0	0	0	0	0	7.95943	0	0	0	0	1692.87	0	0	0	0	638.834	0	0	0	0	0	122.746	0	109.292	0	362.262	1582.4	0	0	0	9.17751	0	641.382	437.313	0	0	0	23.6954	0	35.5516	0	0
1333	101.501	117.505	71.6261			ENSMUSG00000022312	Eif3h	800.501	431.694	519.221	0	0	62.9051	0	0	2.07949	62.4286	1.00331	369.107	238.37	0	0	0	538.922	49.5721	618.692	0	0.634154	0	0	0	0	0	0	51.0578	0	0	0	0	214.887	0	0	0	444.489	451.232	0	392.358	0	0
1334	101.412	115.332	75.4264			ENSMUSG00000022508	Bcl6	0	473.086	244.872	24.5876	0	30.2458	0	0	66.3059	97.7418	0	647.736	210.328	425.353	0	1.00604	0	113.495	168.028	0	154.462	2.13471	0	0	145.739	0	3.5361	0	285.131	171.806	0	325.395	123.062	0	1106.88	3.72039	1.99843	11.0579	0	0	0	0
1335	101.305	62.9034	172.989			ENSMUSG00000017288	Vps53	530.606	0	16.0798	0	0	0	0	0	0	0	0	37.8394	0	78.978	0	698.809	0	0	0	2.88933	0	693.985	3.94059	0	0	0	433.172	0	0	7.5212	0	0	0	0	0	0	0	25.5181	0	95.7159	0	0
1336	101.039	83.4493	133.872			ENSMUSG00000018143	Mafk	0	0	0	0	0	0	0	0	0	0	0	0	0	0	0	0	0	0	0	0	0	0	0	0	0	0	0	0	0	0	0	0	0	0	0	0	0	0	0	0	0	0
1337	100.951	46.9925	201.673			ENSMUSG00000016831	Tox4	0	0	0	0	18.4558	0	0	55.5606	0	0	0	57.0333	0	0	0	352.113	0	0	0	0	0	0	1511.22	0	0	0	0	0	6.30024	0	0	0	0	0	0	141.065	5.82875	0	0	0	0	0
1338	100.883	95.3002	111.305			ENSMUSG00000022052	Ppp2r2a	0	0	0	0	0	0	0	0	277.196	0	74.6464	0.712917	195	0	0	0	0	0.9665	56.5141	345.564	0	41.0931	0	579.576	0	0	0	2.19832	0	14.6663	0	0	334.596	0	2621.84	4.34045	27.978	1.84298	107.287	0	0	0
1339	100.699	65.1808	167.001			ENSMUSG00000000915	Hip1r	0	0	0	0	0	0	0	0	0	0	0	0	0	0	0	17.6057	2874.76	0	0	0	0	0	0	0	0	0	0	0	0	757.761	0	0	0	0	0	0	0	0	0	0	0	0
1340	100.486	70.1553	157.102			ENSMUSG00000021794	Glud1	0	8.10079	22.3968	0	0	1.98986	0	0	89.7893	0	0	55.7603	1017.65	0	1227.93	1.25755	19.3558	25.8884	0	0	0	0	34.7617	0	1.041	4.41783	14.3654	0	0	1.74599	0	0	0	276.536	0	4.65048	0	0	92.9595	0	0	319.015
1341	100.408	54.6373	185.845			ENSMUSG00000019188	H13	0	613.754	0	0	0	0	0	0	0	0	0	0	13.172	0	0	134.631	55.4438	787.982	0	15.4664	0	0	3.01339	0	0	0	0	0	0	0	0	0	0	0	0	1011.07	0	0	0	58.5556	0	0
1342	99.9257	55.6023	182.662			ENSMUSG00000019797	1700021F05Rik	0	0	55.0097	0	0	190.607	0	0	0	0	0	11.2566	181.201	0	186.442	166.79	0	0	0	0	1.03467	0	2.6962	32.9443	245.456	0	3.25693	0	0	0	0	0	46.1071	549.688	0	226.16	0	0	0	0	0	0
1343	99.792	72.4127	150.9			ENSMUSG00000026113	Inpp4a	0	0	57.5609	0.430068	3.20971	0	203.159	0	170.97	0	0	185.048	0	0.743995	12.0798	8.16494	0.341501	175.651	35.3213	0.544367	0	105.034	0	0	57.4509	0	265.015	0	252.558	89.2733	0	0	0	0	0	1.88715	1.0137	0	0	0	499.92	80.7624
1344	99.4345	65.5143	162.752			ENSMUSG00000024186	Rgs11	0	0	0	0	0	0	0	178.277	46.246	101.991	0	231.543	0	0	0	0	85.5461	198.553	0	0	0	0	0	0	0.633649	0	0	0	0	0	884.033	1.57696	23.8053	0	0	0	0	0	0	0	0	0
1345	99.2752	47.0588	196.746			ENSMUSG00000027523	Gnas	230.28	13.4676	84.268	102.934	22.147	129.191	180.44	7.91738	84.6091	114.113	124.022	23.1252	6.64773	0.80212	1.30235	103.213	53.1654	0.906094	99.3411	46.4822	2.82595	25.0995	14.728	7.82428	3.27913	14.6893	1.35366	243.189	65.4438	0	0	3.62702	24.2963	0	237.936	18.7182	1.74863	0	79.0655	0.777692	3.29985	56.7791
1346	99.153	122.78	55.0491			ENSMUSG00000021027	Ralgapa1	1.55779	21.002	0	0	447.041	0	0	0	0	0	297.203	5.54491	0	1.90132	0	28.6907	0	198.669	0	0	258.477	348.669	1.89732	0	0	0	641.737	0	0	0	780.428	0	243.343	6.66927	0	24.1136	0	0	0	0	1212.39	133.46
1347	99.0963	118.783	62.347			ENSMUSG00000014496	Ankrd28	0	0	0	0	0	0	0	9.52467	0	0	319.913	0	631.785	0	29.768	0	0	4.14214	7.56885	0	0	0	0	0	0	0	0	0	0	0	0	0	0	0	0	0	0	0	75.9669	0	0	0
1348	98.8746	66.3538	159.58			ENSMUSG00000016253	Nelfcd	0	0	0	0	0	0	0	0	11.7207	0	0	0	0	0	0	0	0	0	0	0	0	0	0	0	0	0	0	0	0	0	0	0	345.104	0	0	0	0	5.0263	0	0	2527.89	0
1349	98.4961	122.193	54.2626			ENSMUSG00000020516	Rps6kb1	0	2.36273	888.407	0	64.5953	227.507	0	100.009	51.0341	0	10.3676	5.34688	0	0	0	0	28.4727	24.1625	0	0	143.345	0	0	278.197	516.16	435.525	42.5437	0	0	0	0	1719.81	606.076	0	0	48.8301	1119.12	186.601	2.33232	0	7.33301	43.5624
1350	98.4623	67.1637	156.886			ENSMUSG00000013878	Rnf170	0	0	0	67.8278	0	0	0	904.844	0	0	0	418.584	0	0	0	0	0	0	544.957	0	0	258.833	0	9.93559	786.992	0	0	0	0	0	0	0	0	0	622.917	0	0	0	0	0	0	0
1351	98.4412	82.9961	127.272			ENSMUSG00000026750	Psmb7	0	0	130.136	0	124.848	361.061	467.92	0.653654	36.0241	104.45	0	37.533	0	0.503291	0	47.2936	48.0513	104.609	9.34975	86.9066	5.97473	21.2424	0	342.973	68.0117	1.81911	196.869	0.646565	186.784	47.9292	0	199.13	51.7104	183.601	600.133	0	244.808	20.598	159.695	179.022	3.45083	172.558
1352	98.4345	92.0537	110.345			ENSMUSG00000020857	Nme2	0	10.501	104.519	0	0	51.5889	0	103.713	54.9139	72.4013	0	16.6347	31.1005	119.783	617.41	0	219.927	73.0244	310.042	0	0	0	0	252.438	66.9321	0	0	0	950.637	25.3492	240.315	0	31.0938	173.401	0	0	251.284	0	32.1341	0	0	19.925
1353	98.3276	115.783	65.7444			ENSMUSG00000001569	Nom1	0	0	34.8395	0	0	0	0	0	0	0	0	0	0	0	0	0	0	125.645	0	0	52.4234	0	0	0	0	0	0	0	0	0	0	0	967.288	0	0	0	0	0	0	0	0	713.916
1354	98.2615	105.607	84.55			ENSMUSG00000025413	Ttc4	0	529.251	0	0	0	0	0	0	0	0.724013	218.295	41.9829	37.8389	0	0	14.3453	0	0	184.456	0	75.7227	10.7229	914.509	0	0	1.14536	0	0	130.905	218.184	38.0697	0	0	133.385	0	706.529	0	0	0.518293	0.576068	0	247.183
1355	98.1742	114.237	68.1906			ENSMUSG00000021488	Nsd1	0	0	27.0974	0	188.659	103.178	0	41.9791	0	155.663	0	25.3482	0	206.293	2145.5	0	425.018	34.3644	0	8.34696	60.4325	0	821.541	0	0	0	37.8166	0	11.2004	202.794	0	0	0	0	6.21142	0	23.315	0	8.29268	23.0427	6.51823	53.008
1356	97.8916	64.3031	160.59			ENSMUSG00000026123	Plekhb2	0	404.229	1.49312	266.648	0	0	14.304	289.55	159.318	49.1501	0	0	88.3699	0	0	0.503019	0.673246	0	0	462.004	0	5.60361	0.731824	0	483.854	0	0.442012	0	0	0	0	0	350.414	0	0	0	0	0	175.923	283.08	5.02835	0.145007
1357	97.8591	14.1693	254.08			ENSMUSG00000000167	Pih1d2	0	0	731.63	0	0	0	0	0	0	0	0	0	0	0	0	0	0	0	0	0	0	0	0	0	0	61.8497	0	0	0	0	0	0	0	0	0	0	0	0	0	0	0	0
1358	97.8316	108.961	77.0566			ENSMUSG00000017670	Elmo2	0	0	0	0	640.68	0	0	142.87	32.232	0	2.22162	0	27.9905	0	0	0	0	28.995	0	0	0	185.453	0	0	0	0	4.42012	136.61	0	0	0	5.18146	586.63	0	11.9792	0	0	1520.45	0	0	25.1417	692.407
1359	97.635	112.136	70.566			ENSMUSG00000013465	Nelfb	1303.87	0	0	479.034	0	0	0	0	0	11.1705	0	681.345	0	0	0	1161.97	0	0	0	0	0	0	0	437.166	0	0	0	0	0	0	825.976	0	0	0	0	0	0	0	0	4.44395	0	0
1360	97.6277	72.1629	145.162			ENSMUSG00000013033	Adgrl1	0	0	238.899	0	63.2771	0	0	371.462	0	0	4.44324	146.657	0	14.6673	0	5.03019	3.36623	0	0	0	1384.54	184.118	0	0	1053.49	0	0	0	140.405	0	0	0	0	0	0	74.4078	0	0	7.99651	146.65	0	0
1361	97.5231	146.485	6.12696			ENSMUSG00000002733	Plekha3	0	0	0	0	0	0	0	0	0	0	1057.49	0	2164.6	8.55595	0	23.4742	39.2727	0	0	0	124.506	18.6787	0	0	0	0	0	0	0	0	0	0	0	0	391.32	0	139.89	0	0	0	0	0
1362	97.3859	104.715	83.7046			ENSMUSG00000020115	Tbk1	0	0	0	0	266.77	0	0	0	0	5.33137	0	0	0	0	0	268.886	0	0	0	0	0	73.8657	1487.93	1318.27	0	0	0	0	0	0	0	0	226.475	0	0	733.931	3.17932	447.34	0	0	0	49.8295
1363	97.3797	124.027	47.6389			ENSMUSG00000017639	Rab11fip4	663.95	0	7.46561	2.11962	0	0	0	376.224	0	0	0	1.52768	3.99864	53.1691	0	115.694	0	0	0	289.759	822.86	430.944	0	0	160.313	0	0	0	0	0	532.295	0	136.88	0	0	1748.58	0	699.014	0	0	0	0
1364	97.321	107.294	78.7039			ENSMUSG00000012117	Dhdds	0	0	0	597.733	0	0	0	0	0	2.79262	0	0	0	0	0	0	26.9298	0	0	10.7318	0	0	0	0	16.6559	0	0	0	0	0	0	0	0	0	0	0	0	0	0	0	0	0
1365	97.2862	61.1819	164.681			ENSMUSG00000020288	Ahsa2	0	0	0	65.8004	0	624.988	0	0	25.2251	0	0	0	0	0	1286.49	117.881	0	0	0	0	92.3108	0	0	0	0	48.4041	0	0	0	0	0	3.15393	0	0	0	0	0	0	0	0	153.037	0
1366	97.1754	116.507	61.0903			ENSMUSG00000024853	Sf3b2	0	14.4543	14.3457	77.9688	321.348	0	0	177.794	60.6721	2.29981	232.965	4.19363	281.551	0.503291	4.0858	0	0.924063	118.254	33.2436	107.529	33.921	242.457	274.219	0	0	276.504	0	0	146.759	57.515	1.25966	327.143	67.2772	0	0	155.746	0	138.765	198.659	72.5846	0	43.1892
1367	97.1405	52.1082	181.201			ENSMUSG00000025439	Clns1a	1.55779	563.905	1.93553	1.09906	0	0	0	70.3767	7.16268	0	482.092	100.997	0	0	0	0.652061	0	146.049	0	0	0	170.529	22.7679	0	0.539775	0	0	1.22129	2.10008	368.469	532.975	0	159.187	0	0	12.0568	0	170.987	0.518293	0	0	0
1368	97.0677	88.6959	112.695			ENSMUSG00000026249	Serpine2	0	0	222.611	0.770771	0	0	67.1857	0	380.924	0	0.403931	114.159	0	0	0	0.45729	0	0.376558	0	0	6.63803	126.627	210.233	0	16.6559	0	431.163	0	468.345	0	0	0	0.237022	0	0	0	459.639	0	2.18087	0	0	0
1369	97.0235	148.201	1.49224			ENSMUSG00000003923	Tfam	0	0	0	0	0	0	0	0	0	0	0	0	3043.96	0	0	0	0	0	0	0	0	0	0	0	0	0	0	0	1143.49	0	0	0	0	0	0	0	0	0	0	0	0	0
1370	96.8622	68.2662	150.241			ENSMUSG00000025855	Prkar1b	0	0	0	0	1.87686	0	0	4.52018	121.28	0	0	0	323.551	0.870096	0	5.96802	1.19815	0.491441	0	0	33.9864	0	0	858.166	55.8256	410.934	0	166.551	0	0	0	0	197.974	3.05204	0	24.2771	0	0	0	0	0	4.81717
1371	96.7627	89.7142	109.92			ENSMUSG00000022378	Fam49b	0	228.594	0	0	0	0	0	0	0	0	0	209.865	35.8628	710.678	65.1175	0	650.208	354.283	0	0	112.424	7.00451	0	0	27.3261	0	0.966902	0	473.7	0	0	2.26689	258.362	0	0	0	43.7156	0	0	184.702	802.964	0
1372	96.6879	105.252	80.7013			ENSMUSG00000025138	Sirt7	0	0	50.2493	0	0	0	0	62.8262	183.475	0	0	96.6551	0	0.493612	0	706.935	0	120.998	206.833	306.992	193.563	0	0	0	1.12107	0	0	436.282	266.791	0	547.297	0	81.7772	238.939	0	350.575	0	160.552	132.942	0	0	183.099
1373	96.6378	89.0203	110.857			ENSMUSG00000027805	Pfn2	103.588	0	7.16698	151.595	0.632771	184.022	110.618	209.924	0	122.652	0.355459	54.2632	292.22	7.48034	434.613	26.5594	417.278	135.531	29.0644	0.214636	0	178.568	151.049	0	147.571	0.706854	304.989	42.9615	0	186.053	138.764	0	0.10429	0	0.958333	17.1138	102.32	0	1.11951	3.19965	1.00567	40.8339
1374	96.3916	88.8708	110.43			ENSMUSG00000020572	Nampt	0	0	0	546.014	699.844	0	0	0	0	1.56387	292.365	0	0	0	0	0	0	9.2784	101.725	49.581	250.846	0	0	0	51.3002	0	0	0	0	0	0	162.49	540.221	0	0	0	0	0	557.517	97.0559	0	0
1375	96.232	97.1661	94.4883			ENSMUSG00000015968	Cacna1d	4.20602	0	0	0	0	0	0	0	0	0	2444.67	17.11	0	0	291.726	7.04226	0	40.593	0	0	0	0	0	0	171.972	0	9.28226	0	0	0	0	0	0	0	0	0	0	0	0	174.203	0	0
1376	96.2063	132.929	27.6565			ENSMUSG00000018995	Nars2	0	0	0	0	0	0	0	0	576.385	0	0	507.01	0	0	0	0	0	668.59	0	0	489.157	0	0	0	984.169	1007.79	0	0	0	0	0	0	0	0	0	0	0	409.791	0	0	0	0
1377	96.202	95.11	98.2405			ENSMUSG00000020737	Hn1	0	0	0	0	1448.07	0	0	392.343	300.006	0	0	0	0	0	0	583.695	0	0	0	0	436.274	0	0	0	0	0	0	0	508.866	0	0	11.1601	0	0	0	440.723	0	133.97	0	1.19645	0	0
1378	96.0271	114.841	60.9084			ENSMUSG00000015363	Trabd	0	0	0	0	0	0	0	0	0	227.25	0	0	0	57.7526	0	360.916	2.94545	0	0	0	71.2631	0	0	0	0	0	3016.74	0	0	0	0	0	0	0	0	0	0	6.91116	0	0	0	0
1379	95.9467	87.051	112.552			ENSMUSG00000021368	Tbc1d7	1.55779	2.1002	27.0974	0	0	850.185	0	2.46936	0	284.537	0	194.864	0	0	0	0	0	604.599	0	422.913	0.728103	13.8361	7.58929	0	193.24	0	0	0	0	291.516	0	0	0	0	0	0	54.4017	0	312.012	370.988	0	89.8504
1380	95.5468	91.6086	102.898			ENSMUSG00000025630	Hprt	0	0	3.66732	229.068	0	280.535	0	49.1272	127.797	269.904	0	198.866	85.9356	313.868	0	0	131.46	187.704	0	0	76.2209	138.943	0	0	170.285	0	243.184	0	0	117.502	0	0	476.44	0	0	0	0	47.5294	206.717	75.8591	0	160.27
1381	95.5368	105.431	77.0678			ENSMUSG00000018669	Cdk5rap3	0	0	0	0	0	0	0	0	0	990.857	0	0	0	0	0	228.874	0	0	0	0	0	0	0	0	0	0	0	4.12185	907.235	152.774	0	0	0	0	0	0	0	0	0	0	0	235.364
1382	95.3061	79.1891	125.391			ENSMUSG00000024830	Rps6kb2	0	0	0	0	401.685	0	0	151.648	36.6561	184.368	0	26.4199	17.5626	0	330.95	162.248	0	177.95	419.7	0	503.419	0	0	0	0.571527	0	0	0	0	20.1303	0	0	72.645	0	0	0	425.156	63.9621	0	287.898	0	0
1383	95.2321	78.9741	125.58			ENSMUSG00000024120	Lrpprc	5.60803	0	2.32263	0	0	0	0	94.8234	276.479	0.434408	0	485.734	0.62201	1.71119	4.63058	340.376	0	0	576.914	0	0	33.2065	126.362	80.3679	18.7842	37.1098	0	0	10.9204	9.77756	0	0	104.637	64.025	0	0	9.326	63.8898	229.5	0	645.305	0
1384	95.2266	117.702	53.272			ENSMUSG00000021974	Fgf9	0	0	0	475.818	0	0	0	0	0	49.882	0	91.45	0.965188	0	883.801	580.38	628.904	0	217.409	0	231.16	21.8991	0	0	0	0	36.2755	2.27412	0	0	0	0	0.629335	0	439.512	0	2.4119	0	337.784	329.312	0	247.461
1385	95.2038	145.632	1.0716			ENSMUSG00000004996	Mri1	0	0	0	0	0	11.1432	33.3761	0	0	0	0	0	5.59809	0	0	0	0	0	0	0	0	0	0	0	244.842	0	0	0	2835.11	0	0	0	0	0	0	1979.25	0	0	0	0	0	121.806
1386	95.094	69.0035	143.796			ENSMUSG00000021555	Naa35	0	4.20041	0	536.342	0	0	0	93.8356	0	0	0	0.79213	0	0	0	0	478.254	0	1.96229	804.091	563.552	439.987	1.89732	2.57589	0	0	0	31.7535	0	0	0	0	0	0	12.4228	0	0	20.4775	0	6.91282	0	0
1387	95.0904	114.455	58.9426			ENSMUSG00000016619	Nup50	3.50502	0	0	0	0	27.858	0	0	0	0	772.383	0	44.3182	0	0	2.93428	0	0	0	0	0	1690.42	0	5.79576	0	0	0	0	0	0	0	0	0	0	0	0	0	0	1441.37	0	14.666	576.039
1388	94.937	94.4856	95.7796			ENSMUSG00000009563	Tor2a	0	0	0	0	0	0	0	0	0	0	0	0	0	0	0	0	0	0	0	0	0	0	8.53795	2573.32	0	0	0	0	0	0	0	0	0	0	0	2148.52	0	0	0	0	0	0
1389	94.8441	117.038	53.415			ENSMUSG00000021198	Unc79	1740.05	0	0	43.9625	53.3168	70.1609	0	330.894	9.55024	0	88.7002	142.583	0	0	0	1.30412	74.1817	11.8128	0	25.0409	10.1934	15.9115	0	2.57589	0	22.9073	0	0	0	76.0477	16.6555	0	211.573	0	1229.86	62.6954	0	548.797	4.14634	64.5196	0	2.6316
1390	94.4456	88.035	106.412			ENSMUSG00000020591	Ntsr2	0	0	0	0	0	0	0	0	152.135	0	139.34	0	0	0	0	0	0	0	0	0	287.018	0	0	0	0	0	1.23763	989.244	559.462	0	0	0	169.367	0	0	734.405	0	0	0	0	0	81.2037
1391	94.3261	88.4303	105.332			ENSMUSG00000021901	Bap1	0	0	1052.39	0	3.81844	0	0	531.083	4.4458	15.5039	0	321.55	0	0	0	1.21418	1046.55	0.999827	650.399	1.29522	0	0	1.76647	0	0	356.169	0	0	18.249	0	0	0	0	0	0	0	2.4119	436.595	0	133.012	0	0
1392	94.2784	111.667	61.8191			ENSMUSG00000015290	Ubl4a	0	411.115	0	0	0	3106.17	0	0	1418.21	2.44354	0	0	3.49881	0	0	0	0	0	0	0	0	0	0	0	0	0	0	0	0	0	0	0	0	0	0	0	0	0	472.294	0	0	567.157
1393	94.1955	104.644	74.6922			ENSMUSG00000031812	Map1lc3b	236.256	188.241	112.457	171.381	56.4187	253.719	352.773	164.15	46.5121	51.4072	61.5164	75.0593	29.9392	20.5505	0.659417	66.5226	95.2984	165.712	277.82	232.857	204.737	215.573	290.831	2.20092	97.0365	127.027	28.2972	176.979	200.97	87.8742	0.203299	36.4997	178.06	0	192.122	37.4982	0	39.7173	143.836	13.4866	2.78469	191.863
1394	94.1673	109.167	66.1679			ENSMUSG00000020440	Arf5	0	18.9018	352.75	1.23645	272.223	0	6.95335	200.018	335.75	0	0	81.9854	212.261	1.06949	0	152.582	0	0	0	273.885	93.3792	0	0	423.091	111.733	649.422	0	530.345	1.57506	0	738.789	0	225.092	7.50293	0	37.979	0	41.467	214.573	60.9192	0	59.634
1395	94.154	144.458	0.252682	178		ENSMUSG00000020363	Gfpt2	0	7.08819	0	0	0	0	0	0	0	0	392.671	601.524	1.16627	20.3204	0	375.587	0.981817	0	0	17.2156	0.819116	542.46	2.13449	0	760.273	0	1935.09	222.58	905.66	393.139	0	0	0	0	300.477	0	0	131.312	108.453	0	0	0
1396	93.9133	120.14	44.9576			ENSMUSG00000006586	Runx1t1	0	359.135	0	0	0	0	806.589	0	0	65.1612	0	288.731	0	0	0	0	0	0	35.3213	0	117.953	0	0	0	87.4436	0	1402.65	472.639	0	439.99	0	0	100.379	0	0	43.4045	0	9.21488	0	0	0	0
1397	93.9122	96.933	88.2735			ENSMUSG00000025451	Paip1	99.6983	1.0501	7.74211	12.0897	0	0	3.09038	96.305	11.9378	241.096	38.0144	0	74.6412	167.316	0	153.234	252.218	198.669	11.7738	235.106	182.39	369.423	21.8192	694.204	56.1366	109.955	304.825	56.1793	35.0014	0	20.2245	0	0.337976	0	37.2685	450.925	3.88583	276.446	4.66463	20.1624	35.8503	117.482
1398	93.9016	127.577	31.0408			ENSMUSG00000015176	Nolc1	0	184.293	0	0	0	0	0	0	733.279	0	0	0	0	0	1979.57	0	0	0	0	0	0	135.42	0	0	0	7.73121	30.9409	0	23.6259	0	0	0	13.688	0	0	16.2767	8.74313	0	153.933	0	0	1077.22
1399	93.7563	82.3147	115.114			ENSMUSG00000022351	Sqle	0	161.256	3.2662	647.279	0	0	0	31.2528	26.1885	0	0	0	0	0	0	0	0	46.2108	0	0	82.9355	124.914	0	0	0.910871	1.9328	0	0	0	0	0	0	0	0	0	415.056	0	0	0	489.946	10.9995	0
1400	93.6776	120.138	44.2854			ENSMUSG00000009640	Dmap1	0	0	2642.83	0	0	0	0	0	9.20916	0	0	892.165	0	0	0	55.3321	0	0	0	2511.24	67.4015	0	0	0	0	0	0	0	0	0	0	0	0	0	0	148.816	0	0	0	0	0	0
1401	93.6416	99.274	83.1277			ENSMUSG00000022594	Lynx1	0	0	124.842	0	0	160.957	0	424.112	0	153.129	0	0.594097	343.661	194.648	5.78822	0	3.27272	0	0	149.202	0	0	539.314	0	326.294	219.91	0	78.7731	0	1.35799	0	941.01	149.048	140.055	4.65857	0	48.5729	3.07163	35.7622	493.402	356.873	20.5829
1402	93.4717	116.048	51.329			ENSMUSG00000003344	Btbd2	0	0	0	0	0	0	0	0	0	0	0	518.647	0	0	0	0	0	0	0	0	4.9147	0	0	0	1151.34	123.699	0	0	0	0	0	0	0	0	0	0	0	0	0	0	0	0
1403	93.4336	105.182	71.5033			ENSMUSG00000021243	Fcf1	0	0	143.229	16.4859	0	0	0	0	0	301.913	0	3.16852	0	1.90132	0	3.91237	0	13.9606	0	0	0	3.45902	555.915	154.554	0	0	0	276.011	450.818	0	4.75871	763.017	6.08357	6.66927	2093.25	43.4045	0	169.963	0	11.5214	0	119.926
1404	93.2829	129.04	26.5357			ENSMUSG00000006920	Ezh1	0	0	0	0	0	0	0	0	0	0	0	0	0	0	0	0	0	0	0	0	550.446	0	93.9175	0	0	0	0	0	0	0	0	0	1919.37	3961.55	0	0	477.958	0	27.9878	0	0	0
1405	93.1544	100.023	80.3327			ENSMUSG00000020671	Rab10	1.68241	308.478	0	26.1137	4.42939	265.208	0	0	33.5213	46.1341	0	3.422	384.029	0	0	0	964.223	397.811	12.7157	87.1423	0	0	0	0	60.6276	4.94797	558.173	448.457	0	408.702	0	0	0	0	0	0	0	0	0	0	0	0
1406	92.881	78.825	119.119			ENSMUSG00000006711	D130043K22Rik	0	0	1776.81	0	0	0	0	0	10.744	0	0	0	0	0	0	457.747	0	0	17.6606	0	0	0	0	0	0	0	0	0	126.005	0	0	0	307.22	0	0	434.045	0	0	606.402	10.3692	381.316	0
1407	92.8735	88.5751	100.897			ENSMUSG00000022476	Polr3h	0	1.66781	599.444	0	0	0	1521.56	0	0	223.656	0	0	432.206	0	0	397.681	0	0	193.228	0	0	113.171	0	625.942	0	0	0	0	0	0	0	0	0	142.997	0	0	0	0	3.29268	0	0	177.932
1408	92.6364	78.798	118.468			ENSMUSG00000025410	Dctn2	0	277.227	133.551	215.416	200.963	0	0	322.251	11.9378	0	0	216.251	257.098	1.90132	0	210.616	0	0	0	150.941	198.772	0	0	470.101	120.37	0	40.6815	0	0	368.469	0	0	0.337976	0	0	0	0	0	143.567	0	0	221.618
1409	92.4804	75.0812	124.959			ENSMUSG00000022635	Zcrb1	0	173.182	39.5475	0	104.749	81.3152	0	0	106.279	23.775	34.4651	82.0818	345.72	0	0	0	6.36854	114.413	64.4375	0	4.78187	0	88.6101	150.377	0	0	133.798	99.8156	491.419	92.4904	408.027	1.96055	5.42589	0	326.351	91.5014	39.6985	0	22.6928	134.52	332.958	0
1410	92.1085	114.239	50.7974			ENSMUSG00000021585	Cast	14.0201	0	3.87106	0	0	0	0	0	0	0	0	0	1.03668	74.1515	0	23.4742	0	0	0	0	0	0	0	327.139	731.935	0	0	0	0	0	730.462	0	0	0	0	0	5.18111	741.286	0	0	0	0
1411	92.1043	118.009	43.7499			ENSMUSG00000019194	Scn1b	0	0	12.2963	27.9291	410.37	396.567	0	443.177	0	0	164.661	351.007	161.357	1.50987	0	0	15.247	284.833	0	0	0	505.423	9.04018	0	8.5729	0	347.63	0	660.414	209.93	0	221.888	0	84.7389	0	0	160.462	0	0	0	0	275.257
1412	92.0992	68.0162	137.054			ENSMUSG00000022185	Acin1	0	77.4975	0	24.7289	14.7646	18.572	27.8134	93.3418	81.6545	2.60645	5.18378	238.114	0	164.274	0	144.366	7.85453	106.315	0	0	0	85.9219	107.578	208.647	0	309.248	42.2859	294.575	98.2838	0	0	7.25404	154.523	0	0	755.239	67.6135	95.8347	0	13.48	0	0
1413	92.0471	137.813	6.61732			ENSMUSG00000010660	Plcd1	0	0	0	0	0	151.229	0	0	0	2.79262	4.44324	0	0	0	0	0	0	0	0	0	0	0	0	0	0	0	0	0	0	0	0	10.3629	0	0	0	0	2178.29	1334.84	0	0	0	0
1414	91.6856	0.0899632	262.664		95	ENSMUSG00000018339	Gpx3	0	0	0	0	0	0	0	0	0	1.39631	0	0	0	0	0	0	0	0	0	0	0	0	0	0	0	0	0	0	0	0	0	0	0	0	0	0	0	0	0	0	0	0
1415	91.6593	65.5765	140.347			ENSMUSG00000014771	Pdcd2	0	0	1175.83	0	816.669	0	20.8601	0	0	0	0	2.67344	0	0	0	0	0	0	0	0	668.399	0	0	0	0	0	0	0	0	0	0	0	0	945.369	0	0	0	0	0	0	0	0
1416	91.6541	68.3398	135.174			ENSMUSG00000005198	Polr2a	0	272.186	0	0	0	167.148	0	0	25.7856	2091.67	0	269.483	0	0	0	0	0	0	688.765	0	0	0	0	0	0	0	0	0	0	0	0	0	0	0	0	0	0	0	0	0	0	0
1417	91.3758	65.3755	139.91			ENSMUSG00000020721	Helz	0	0	4.01994	0	0	0	0	0	0	0	0	138.196	8.61245	0	0	725.895	0	0	0	0	0	124.285	0	0	0	499.555	98.7728	0	742.944	0	2.47087	0	0	0	0	15.0246	0	0	3.22936	402.007	0	13.2737
1418	91.2894	0.303303	261.13		37	ENSMUSG00000017978	Cadps2	0	0	0	0	0	0	0	0	0	0	0	0	0	0	14.884	0	0	0	0	0	0	0	0	0	0	0	0	0	0	0	0	0	0	0	0	0	0	0	0	0	0	0
1419	91.2546	85.9165	101.219			ENSMUSG00000024975	Pdcd4	143.975	53.434	207.027	58.7787	83.0511	114.646	0	2.56433	106.614	23.6836	196.186	106.115	0	34.0592	132.239	195.016	0	123.786	57.0575	0	42.342	15.0866	139.891	34.7746	76.2329	107.048	300.483	0	73.4221	21.6234	1.23543	238.546	10.5293	27.7031	48.3774	122.701	1.3451	44.6567	90.4221	125.627	0	23.2289
1420	91.1924	85.89	101.09			ENSMUSG00000020792	Exoc7	0	0	458.273	0	0	555.017	0	0	22.3145	0	0	0	0	0	0	97.5082	0	0	0	27.4487	0	0	0	0	339.685	0	0	0	0	438.11	0	8.37004	0	0	0	0	5.38039	0	0	0	0	0
1421	91.1396	117.525	41.8869			ENSMUSG00000020634	Ubxn2a	363.4	86.1924	154.687	740.68	13.2882	0	0	0	0	36.7509	0	0	1.11962	12.3206	616.793	0	325.178	632.091	1036.33	671.597	6.29081	0	32.7857	86.241	3.49774	0	0	15.8279	0	428.257	719.517	0	0	0	0	0	25.1802	0	21.2707	0	14.0794	0
1422	90.9951	85.3902	101.458			ENSMUSG00000022016	Akap11	0	0	0	0	25.8381	0	0	60.0054	55.8689	188.316	0	0	3.73206	0.855595	27.7835	36.385	0	0	155.414	0	0.655293	807.542	1427.55	0	0.971595	0	1260.32	0	0	0	0	31.4342	111.938	0	0	0	23.315	0	0	0	0	3.72184
1423	90.824	72.0841	125.805			ENSMUSG00000021458	2010111I01Rik	4.67336	10.501	0	0	0	354.931	0	0	210.105	0	419.31	226.549	1.03668	0	0	1.30412	0	24.6994	0	0	0	0	210.603	2.57589	0	2.29073	1.14596	0	0	318.676	0	510.469	0	13.3385	0	0	0	0	21.7683	0	521.458	0
1424	90.744	87.5854	96.6401			ENSMUSG00000027620	Rbm39	54.7289	17.7632	45.3333	65.0698	74.7127	33.2282	53.2811	0.803285	46.6006	48.8709	159.635	22.1605	14.8383	14.2255	470.729	202.783	258.206	53.4486	18.8309	20.8171	179.416	229.32	386.985	67.0353	4.38974	144.564	16.216	59.1957	50.0983	12.9582	0	0	96.0911	0	12.1235	276.9	0	198.842	18.3775	106.628	49.8291	24.0309
1425	90.4801	117.639	39.7831			ENSMUSG00000015337	Endog	0	297.704	0	0	0	0	0	241.689	8.05801	0	0	0	0	0	0	17.6057	0	880.723	0	0	24.5735	0	0	0	0	3370.81	0	0	0	0	0	0	0	1147.95	0	0	0	580.537	0	0	0	0
1426	90.4665	19.9326	222.13			ENSMUSG00000016179	Camk1g	0	0	0	0	0	0	0	1030.4	0	0	0	0	0	0	0	0	40.7008	0	0	6.82933	0	0	0	0	0	0	0	0	0	0	0	0	0	0	0	0	0	0	0	0	0	0
1427	90.2558	115.948	42.2978			ENSMUSG00000003378	Grik5	10.5151	524.526	0	0	0	0	2878.69	0	177.276	0	0	0	0	0	0	0	0	0	0	0	0	0	0	0	0	0	0	0	1606.56	537.766	0	0	0	0	0	0	0	539.07	6.99695	0	0	0
1428	90.2196	135.463	5.76565			ENSMUSG00000007029	Vars	0	0	1080.02	0	0	1420.76	0	0	0	0	207.351	0	0	0	0	0	0	0	0	0	111.4	0	0	0	14.5739	0	0	0	0	0	0	0	0	0	0	0	0	294.876	0	0	0	1.69174
1429	90.2181	97.8257	76.0175			ENSMUSG00000006301	Tmbim1	0	0	0	0	0	0	27.8134	0	0	0	0	0	0	0	0	0	0	24.1625	0	0	3.27646	0	0	0	0	0	0	0	0	0	0	12.0901	0	0	0	2083.42	0	36.8595	0	731.03	0	0
1430	90.2085	105.626	61.4297			ENSMUSG00000027405	Nop56	228.406	292.916	29.0714	78.0189	378.405	0	342.602	91.399	431.184	0	0	67.5619	0.185367	5.26956	1.37997	329.261	0.312101	114.252	0	0	80.3276	0.1237	0.339256	93.4999	7.91432	183.091	93.4373	0.873505	0	150.225	103.809	0	79.8922	163.375	1.11065	101.756	180.189	168.797	0.556049	279.763	157.344	168.054
1431	90.0538	100.515	70.5266			ENSMUSG00000029632	Ndufa4	150.263	207.844	89.3465	128.271	97.786	119.07	43.0659	115.064	84.7391	199.267	1.50497	102.453	211.847	44.1942	156.282	53.2429	258.059	139.948	71.3547	127.981	141.02	59.4253	118.774	65.0621	126.464	131.431	63.7532	63.0244	177.575	63.4753	83.6707	108.226	82.2018	68.9785	231.275	72.9826	229.86	19.6188	63.6497	37.3794	56.7717	32.989
1432	89.8254	73.753	119.827			ENSMUSG00000007837	Prrg2	0	0	121.938	0	0	0	0	0	0	0	0	0	0	1706.91	0	0	0	62.8225	8.83032	0	0	0	0	0	0	10.3083	0	0	0	0	0	0	0	0	0	0	0	0	0	0	0	0
1433	89.6258	106.646	57.855			ENSMUSG00000020431	Adcy1	0	0	52.2593	246.053	0	0	0	0	0	0	0	23.1698	190.102	1.06949	0	174.589	0.981817	224.711	26.491	9.39033	0	0	2198.52	370.929	150.597	324.711	0	0	234.684	317.771	0	0	10.6463	0	0	5.42557	0	0	0	572.9	109.995	2.53762
1434	89.5481	120.057	32.5989	41		ENSMUSG00000021413	Prpf4b	686.983	58.8057	251.619	203.327	28.709	76.3515	30.9038	214.834	33.4258	28.2365	156.665	143.375	0	36.1251	0	118.675	88.1453	4.29555	308.08	0	0	78.8656	0	77.2768	119.83	50.396	0	158.768	597.823	9.05329	14.2761	13.4334	10.8152	0	260.88	342.413	331.591	2.04775	7.2561	364.075	0	290.98
1435	89.5065	64.8818	135.473			ENSMUSG00000024516	Sec11c	298.713	113.411	0	0	0	271.758	0	0	93.4072	102.928	0	0	36.559	0	38.2731	0	223.133	0	701.74	0	88.6651	0	313.639	0	91.0127	0	0.631446	0	13.1148	20.9519	0	0	66.671	0	0	0	4.28235	1.12835	111.38	0	0	0
1436	89.3846	91.1977	86.0003			ENSMUSG00000024646	Cyb5a	0.858371	0	172.775	0	0	172.833	561.945	166.001	0	0	309.123	93.4067	0.571234	364.588	0	0	168.311	97.6362	25.9503	0.766558	0	102.161	0	0	0	430.423	163.545	0	0	1.99542	0	0	0	0	1050.74	0	349.725	0	0	0	0	69.1889
1437	89.3115	69.2293	126.798			ENSMUSG00000008604	Ubqln4	0	0	0	0	0	241.436	0	0	0	0	0	0	0	0	0	0	0	0	0	0	0	0	0	11.5915	0	0	0	0	0	0	0	0	0	0	0	0	0	0	0	36.2923	0	0
1438	89.2125	96.3136	75.9572			ENSMUSG00000019927	Ube2d1	0	0	0	84.5728	0	22.2864	8.34402	0	0	334.277	1.55513	297.286	2.79905	275.929	0	1.76057	4.71272	150.774	0	0	0	72.8469	765.854	0	0	0	0	0	0	9.77756	12.8485	0	0	0	41.9271	527.365	0	0	1.39939	0	0	161.9
1439	89.1298	87.9106	91.4055			ENSMUSG00000020954	Strn3	289.748	0	0	5.49531	4.10129	0	0	0	0	0	0	102.977	0	0.950661	7.71763	412.103	0.872726	179.339	0	0	0	62.2623	0	10.3036	9.71595	0	325.452	591.104	8.40033	14.4853	9.51741	349.268	550.225	6.66927	6.21142	482.272	0	67.5758	0	0	6.51823	1.12783
1440	88.8179	98.6267	70.5079			ENSMUSG00000003354	Ccdc65	683.478	0	0	0	138.419	0	3879.97	0	0	0	0	0	0	0	0	0	0	0	13.2455	9.39033	0	0	0	0	0	0	0	0	0	0	0	0	748.279	0	0	0	0	0	0	0	0	0
1441	88.8023	102.741	62.7826			ENSMUSG00000018821	Avpi1	0	336.689	6.53241	0	0	0	0	254.19	181.305	0	0	542.708	628.036	0	0	0	0	349.752	450.346	0	0	0	0	4.34682	0	0	0	0	510.32	0	0	0	0	0	0	0	769.395	0	367.34	0	0	0
1442	88.7928	42.6932	174.845			ENSMUSG00000024238	Zeb1	0	1.23273	0	0.645102	7.22184	0	0	111.604	0	0	0	0.464946	0	0.557996	0	0	0	0	4.60712	0	2.13682	0.406058	539.005	0	0	4.03368	0	0	647.556	0	0	0	0	219.216	0	0	0	1.20194	0.60843	375.997	57.3888	0.441324
1443	88.5832	100.039	67.1988			ENSMUSG00000022404	Slc25a17	0	0	0	285.057	0	1.68836	0	206.079	0	386.228	957.586	7.77727	0.848196	24.89	599.87	0	201.362	0	0	0	0	0	0	0	0	0	0	0	0	170.367	0	0	190.25	0	0	0	0	0	9.32927	0	0	0
1444	88.5809	98.4324	70.1915			ENSMUSG00000024052	Lpin2	0	2.52024	0	59.3494	0	0	0	0	54.4363	15.2043	1011.87	145.91	0	35.3646	1088.19	0	133.527	173.326	12.9511	0	213.189	263.577	113.839	6.18215	5.82957	0	125.139	0	0	0	0	0	14.6006	4.00156	0	659.749	31.0867	0	0	0	481.045	146.167
1445	88.4169	84.1426	96.3956			ENSMUSG00000020308	Tpgs1	1.8287	0	0	434.799	0	452.995	7.25567	60.8751	0	0	0	91.1294	0	0	9.05982	0	32.7841	0	0	0	0	0.812117	0	0	363.715	2.68912	0	0	0	63.7667	483.216	0	229.324	454.09	7.29167	0	705.532	0	0	0	15.3037	300.542
1446	88.3931	85.2039	94.3464			ENSMUSG00000011158	Brf1	12.0172	0	14.9312	0	0	0	0	0	0	0	0	0	0	3.66683	4048.45	0	0	0	0	0	0	0	0	0	0	0	0	282.641	0	0	0	0	0	0	0	0	0	0	0	0	0	1.45007
1447	88.2468	94.2191	77.0985			ENSMUSG00000022523	Fgf12	0	0	298.624	7.63063	170.848	0	0	11.4296	3.68366	6.70229	388.339	120.381	442.249	5.13357	0	5.03019	348.741	251.842	434.452	2.14636	111.774	320.206	0	619.981	182.382	0	25.6367	24.4956	0	0	0	8.29033	0	0	4.79167	14.8816	0	1.57969	153.533	0	0	0.290013
1448	88.2077	98.2261	69.5066			ENSMUSG00000026349	Ccnt2	259.631	0	0	0.732708	27.3419	19.2598	0	0	169.517	63.9545	30.3347	218.892	6.56566	112.812	0	0.434708	0.581817	141.037	0	0	181.298	108.613	489.509	0	26.2691	242.054	335.766	143.298	287.478	144.249	0.793118	0	71.651	0	1482.46	335.983	0	107.848	0	2.30427	249.865	0
1449	88.1399	79.2774	104.683			ENSMUSG00000021497	Txndc15	0	0	650.337	684.716	0	0	580.991	0	0	0	207.351	228.926	0	0	0	29.9948	0	0	292.382	0	0	0	0	0	315.229	2.29073	232.63	0	0	329.54	0	0	0	0	0	0	0	317.401	0	437.812	0	0
1450	87.9184	70.5219	120.392			ENSMUSG00000020923	Ubtf	0	2.1002	100.647	0	217.368	0	0	150.631	105.053	0	3.45585	0	0	0	0	0	431.127	1.07389	1.96229	0	13.834	0	1.89732	0	0	18.3258	0	0	410.216	0	0	0	0	0	0	0	2.59056	2.04775	2.07317	0	0	0.375943
1451	87.5867	68.3573	123.481			ENSMUSG00000020076	Ddx50	496.711	164.716	0	7.0654	0	0	0	0	0	24.2027	0	13.2399	0	198.009	0	249.833	1.12208	64.8936	73.1655	0	0	0	0	0	27.7599	0	0	0	0	0	0	0	0	0	7.98611	12.4013	0	5.26564	101.289	139.244	1776.68	0
1452	87.5282	96.8852	70.0619			ENSMUSG00000020397	Med7	0	0	0	341.259	581.358	0	0	0	40.2901	0	0	0	0	0	8.68233	0	0	10.8731	0	0	0	0	0	0	0	0	0	0	614.274	28.5179	0	0	0	0	0	0	0	0	132.942	0	0	178.056
1453	87.5006	129.131	9.79013			ENSMUSG00000007867	Ift43	0	0	2281.99	0	0	1058.6	0	533.382	0	0	0	0	0	0	0	0	1606.25	546.072	0	0	0	0	0	0	0	0	0	0	0	0	0	0	523.187	0	0	0	0	0	0	0	0	0
1454	87.4512	85.7431	90.6398			ENSMUSG00000021792	Fam213a	0	556.929	444.204	0	0	0	0	166.682	0	127.064	0	0	0	0	0	0	0	0	0	631.835	0	344.889	0	2.4839	0	0	0	0	0	223.487	0	54.4053	39.7605	797.454	0	744.078	0	0	0	286.635	0	81.9287
1455	87.4181	134.121	0.240143			ENSMUSG00000002908	Kcnn1	0	0	0	0	0	0	0	0	0	0	1503.3	0	0	2703.68	0	0	0	0	0	0	2228	0	1075.78	0	0	0	0	0	0	0	0	0	0	0	0	0	0	0	0	0	0	0
1456	87.2658	92.1298	78.1865			ENSMUSG00000032294	Pkm	92.6836	228.859	63.2118	197.15	52.7151	89.5793	194.361	85.0376	3.28111	36.7556	154.768	158.933	0.754234	80.3849	0.62388	110.8	37.6735	171.973	0.158629	0	0	181.194	3.68103	16.242	114.148	58.5165	148.59	90.8288	63.2665	21.3701	29.4285	0	139.558	223.74	0.502121	56.9197	170.884	142.527	61.0871	129.926	144.377	170.431
1457	86.9908	82.2053	95.9238			ENSMUSG00000025066	Sfr1	165.005	37.0767	556.762	0	304.521	0	3.20924	0	123.969	269.918	0	0	0	25.1742	0	76.5169	298.623	54.6444	139.587	0	288.455	22.9891	0	0	0	1.18942	85.6824	55.8035	0	120.339	1.23543	5.58003	0	0	0	0	0	0	157.7	0	0	0.195201
1458	86.9539	111.941	40.3107			ENSMUSG00000016503	Gtf3a	0	567.055	0	0	0	0	0	0	0	0	0	0	0	0	0	0	0	0	0	0	0	0	0	0	0	0	0	0	1020.64	0	2084.96	0	0	0	0	0	1284.44	0	0	0	0	0
1459	86.8146	43.7008	167.294			ENSMUSG00000010663	Fads1	0	0	0	0	0	0	0	0	1979.97	0	0	0	0	0	0	0	148.114	0	0	0	25.2756	0	0	0	0	0	0	0	0	0	0	0	0	0	0	0	0	0	19.9913	0	0	0
1460	86.773	81.9885	95.704			ENSMUSG00000021242	Npc2	0	0	73.5501	0	0	0	0	0	0	0	0	0	0	485.788	0	0	0	0	0	0	125.962	0	0	105.612	270.967	0	0	0	526.42	222.711	0	0	0	0	0	0	49.2206	0	0	442.42	0	0
1461	86.751	110.081	43.2013			ENSMUSG00000009293	Ube2g2	0	0	0	0	1753.3	27.858	0	55.5606	0	0	0	0	18.6603	0	0	0	0	0	8.83032	0	0	0	0	0	0	0	0	0	0	0	0	0	0	0	0	4297.05	0	0	0	0	0	0
1462	86.6096	58.8182	138.487			ENSMUSG00000017485	Top2b	0	0	64.3191	0	0	8.57169	12.837	5.12867	9.91755	0	0	26.3231	0	0	0	0	0	229.73	183.399	0	858.938	5.74729	0	0	0	337.794	0	0	0	0	0	0	0	457.101	0	0	0	0	0	0	13.5379	0
1463	86.4438	118.388	26.8141			ENSMUSG00000020893	Per1	119.949	0	0	664.933	4.10129	462.236	0	0	2.38756	0	10.3676	485.576	1.03668	0	7.71763	1.30412	330.763	0	11.7738	0	490.741	0	0	0	594.832	0	10.3136	2.44258	525.02	0	0	0	0	6.66927	0	67.5181	0	888.724	0	0	0	419.928
[truncated: 10,196 more rows]
[truncated: 44 more columns]

## Sheet: Lookup tool
Suppl. Table 3.3	Lookup tool for transcripts expressed in 4 cohorts: pLSO - Onset; pLSO - Sustained; LOC - Delayed; negative controls
[truncated: 50 more rows]
[truncated: 48 more columns]

[truncated: 5 more sheets: pLSO - Onset (TPM), pLSO - Sustained (TPM), LOC - Delayed (TPM), negative controls (TPM), tSNE plot with cell IDs]
