# Supplementary material for: Molecular and functional profiling of cell diversity and identity in the lateral superior olive, an auditory brainstem center with ascending and descending projections
Source: Front Cell Neurosci. 2024 May 23;18:1354520. doi: 10.3389/fncel.2024.1354520 (PMC11153811; doi:10.3389/fncel.2024.1354520)
Supplement: Supplementary file 4 [file Table_4.xlsx]

## Sheet: Cluster 1
Suppl. Table 4.1	GO enrichment analysis of up-regulated DEGs in cluster 1.
Related to Fig. 4 F
Selected enriched GO terms shown in Fig. 4 F (cluster 1)
Category	Term	GO ID	Count	%	p-value	-log10(p-value)	Ensembl IDs	Genes
GOTERM_BP_DIRECT	cellular response to calcium ion	GO:0071277	9	3.6	8.3e-06	5.08092
GOTERM_MF_DIRECT	protein binding	GO:0005515	89	35.7	0.00011	3.95861
GOTERM_BP_DIRECT	cell adhesion	GO:0007155	19	7.6	0.00018	3.74473	ENSMUSG00000031673, ENSMUSG00000059974, ENSMUSG00000033278, ENSMUSG00000030770, ENSMUSG00000032011, ENSMUSG00000027087, ENSMUSG00000030092, ENSMUSG00000024421, ENSMUSG00000064115, ENSMUSG00000049336, ENSMUSG00000025964, ENSMUSG00000029304, ENSMUSG00000064293, ENSMUSG00000021613, ENSMUSG00000022528, ENSMUSG00000000305, ENSMUSG00000038235, ENSMUSG00000019889, ENSMUSG00000034488	Cdh11, Ntm, Ptprm, Parva, Thy1,Itgav,Cntn6, Lama3, Cadm2, Tenm2, Adam23, Spp1, Cntn4, Hapln1, Hes1, Cdh4, F11r, Ptprk, Edil3
GOTERM_MF_DIRECT	E-box binding	GO:0070888	6	2.4	0.00019	3.72125
GOTERM_BP_DIRECT	protein phosphorylation	GO:0006468	19	7.6	0.0005	3.30103	ENSMUSG00000013846, ENSMUSG00000029245, ENSMUSG00000031451, ENSMUSG00000042817, ENSMUSG00000041997, ENSMUSG00000004865, ENSMUSG00000024335, ENSMUSG00000045962, ENSMUSG00000021754, ENSMUSG00000021413, ENSMUSG00000051747, ENSMUSG00000030849, ENSMUSG00000038264, ENSMUSG00000061175, ENSMUSG00000035486, ENSMUSG00000034663, ENSMUSG00000037204, ENSMUSG00000019779, ENSMUSG00000039239	St3gal1, Epha5, Gas6, Flt3, Tlk1, Srpk1, Brd2, Wnk1, Map3k1, Prpf4b, Ttn, Fgfr2, Sema7a, Fnip2, Plk5, Bmp2k, Atg101, Frk, Tgfb2
GOTERM_BP_DIRECT	receptor clustering	GO:0043113	5	2	0.00087	3.06048
GOTERM_MF_DIRECT	calcium ion binding	GO:0005509	20	8	0.00091	3.04096	ENSMUSG00000031673, ENSMUSG00000057378, ENSMUSG00000031451, ENSMUSG00000026452, ENSMUSG00000030592, ENSMUSG00000040855, ENSMUSG00000029309, ENSMUSG00000026893, ENSMUSG00000049336, ENSMUSG00000042401, ENSMUSG00000027712, ENSMUSG00000053519, ENSMUSG00000051747, ENSMUSG00000022957, ENSMUSG00000003746, ENSMUSG00000000305, ENSMUSG00000005716, ENSMUSG00000034488, ENSMUSG00000035864, ENSMUSG00000030102	Cdh11, Ntm, Ptprm, Parva, Thy1, Itgav, Cntn6, Lama3, Cadm2, Tenm2, Adam23, Spp1, Cntn4, None, Hes1, Cdh4, F11r, Ptprk, Edil3
GOTERM_BP_DIRECT	nervous system development	GO:0007399	14	5.6	0.0015	2.82391	ENSMUSG00000033676, ENSMUSG00000038718, ENSMUSG00000061878, ENSMUSG00000027210, ENSMUSG00000027457, ENSMUSG00000027894, ENSMUSG00000064115, ENSMUSG00000047976, ENSMUSG00000064293, ENSMUSG00000022957, ENSMUSG00000052516, ENSMUSG00000045092, ENSMUSG00000035864	Gabrb3, Pbx3, Sphk1, Meis2, Snph, Slc6a17, Cadm2, Kcna1, Cntn4, Itsn1, Robo2, S1pr1, Syt1
GOTERM_BP_DIRECT	lens development in camera-type eye	GO:0002088	5	2	0.002	2.69897
GOTERM_MF_DIRECT	calmodulin binding	GO:0005516	9	3.6	0.0022	2.65758
GOTERM_MF_DIRECT	macromolecular complex binding	GO:0044877	18	7.2	0.0025	2.60206
GOTERM_BP_DIRECT	outflow tract septum morphogenesis	GO:0003148	4	1.6	0.0034	2.46852
GOTERM_BP_DIRECT	ion transport	GO:0006811	16	6.4	0.0035	2.45593	ENSMUSG00000033676, ENSMUSG00000057378, ENSMUSG00000059742, ENSMUSG00000030592, ENSMUSG00000025892, ENSMUSG00000022462, ENSMUSG00000028532, ENSMUSG00000006567, ENSMUSG00000047976, ENSMUSG00000045962, ENSMUSG00000053519, ENSMUSG00000018470, ENSMUSG00000030209, ENSMUSG00000046480, ENSMUSG00000030500, ENSMUSG00000030102	Gabrb3, Ryr3, Kcnh7, Ryr1, Gria4, Slc38a2, Cachd1, Atp7b, Kcna1, Wnk1, Kcnip1, Kcnab3, Grin2b, Scn4b, Slc17a6, Itpr1
GOTERM_MF_DIRECT	ion channel activity	GO:0005216	8	3.2	0.0038	2.42022
GOTERM_MF_DIRECT	calcium-dependent phospholipid binding	GO:0005544	5	2	0.0038	2.42022
GOTERM_BP_DIRECT	cellular response to caffeine	GO:0071313	3	1.2	0.0066	2.18046
GOTERM_BP_DIRECT	positive regulation of extracellular matrix disassembly	GO:0090091	3	1.2	0.0066	2.18046
GOTERM_BP_DIRECT	positive regulation of endothelial cell chemotaxis	GO:2001028	3	1.2	0.0066	2.18046
GOTERM_MF_DIRECT	identical protein binding	GO:0042802	36	14.5	0.0069	2.16115
GOTERM_MF_DIRECT	protein C-terminus binding	GO:0008022	9	3.6	0.0072	2.14267
GOTERM_MF_DIRECT	potassium channel regulator activity	GO:0015459	4	1.6	0.009	2.04576	ENSMUSG00000053519, ENSMUSG00000018470, ENSMUSG00000022770, ENSMUSG00000007656	Kcnip1, Kcnab3, Dlg1, Arpp19
GOTERM_BP_DIRECT	memory	GO:0007613	6	2.4	0.01	2
GOTERM_BP_DIRECT	positive regulation of Notch signaling pathway	GO:0045747	4	1.6	0.01	2
GOTERM_BP_DIRECT	neutral amino acid transport	GO:0015804	3	1.2	0.011	1.95861
GOTERM_MF_DIRECT	voltage-gated calcium channel activity	GO:0005245	4	1.6	0.011	1.95861
GOTERM_MF_DIRECT	receptor binding	GO:0005102	12	4.8	0.012	1.92082
GOTERM_MF_DIRECT	protein phosphatase 2A binding	GO:0051721	4	1.6	0.013	1.88606
GOTERM_BP_DIRECT	cellular chloride ion homeostasis	GO:0030644	3	1.2	0.014	1.85387
GOTERM_BP_DIRECT	neurotransmitter receptor localization to postsynaptic specialization membrane	GO:0099645	3	1.2	0.014	1.85387
GOTERM_BP_DIRECT	negative regulation of neuron death	GO:1901215	5	2	0.014	1.85387
GOTERM_BP_DIRECT	cellular response to follicle-stimulating hormone stimulus	GO:0071372	3	1.2	0.016	1.79588
GOTERM_BP_DIRECT	synaptic vesicle endocytosis	GO:0048488	4	1.6	0.018	1.74473	ENSMUSG00000021314, ENSMUSG00000026452, ENSMUSG00000022957, ENSMUSG00000035864	Amph, Syt2, Itsn1, Syt1
GOTERM_BP_DIRECT	cellular response to glucose stimulus	GO:0071333	5	2	0.018	1.74473
GOTERM_MF_DIRECT	protein dimerization activity	GO:0046983	7	2.8	0.018	1.74473
GOTERM_MF_DIRECT	magnesium ion binding	GO:0000287	8	3.2	0.02	1.69897
GOTERM_BP_DIRECT	heterophilic cell-cell adhesion via plasma membrane cell adhesion molecules	GO:0007157	4	1.6	0.021	1.67778
GOTERM_BP_DIRECT	vesicle transport along actin filament	GO:0030050	3	1.2	0.021	1.67778
GOTERM_MF_DIRECT	AMP binding	GO:0016208	3	1.2	0.022	1.65758
GOTERM_BP_DIRECT	protein refolding	GO:0042026	3	1.2	0.023	1.63827
GOTERM_BP_DIRECT	modulation of synaptic transmission	GO:0050804	5	2	0.023	1.63827	ENSMUSG00000031673, ENSMUSG00000028399, ENSMUSG00000025892, ENSMUSG00000022376, ENSMUSG00000025885	Cdh11, Ptprd, Gria4, Adcy8, Myo5b
GOTERM_BP_DIRECT	calcium ion transmembrane transport	GO:0070588	5	2	0.023	1.63827
GOTERM_MF_DIRECT	semaphorin receptor binding	GO:0030215	3	1.2	0.027	1.56864
GOTERM_BP_DIRECT	response to xenobiotic stimulus	GO:0009410	6	2.4	0.029	1.5376
GOTERM_BP_DIRECT	response to hypoxia	GO:0001666	7	2.8	0.03	1.52288
GOTERM_BP_DIRECT	rhythmic process	GO:0048511	6	2.4	0.03	1.52288
GOTERM_MF_DIRECT	phosphatase binding	GO:0019902	4	1.6	0.03	1.52288
GOTERM_BP_DIRECT	positive regulation of protein phosphorylation	GO:0001934	8	3.2	0.031	1.50864
GOTERM_BP_DIRECT	response to organonitrogen compound	GO:0010243	3	1.2	0.032	1.49485
GOTERM_BP_DIRECT	integrin-mediated signaling pathway	GO:0007229	5	2	0.033	1.48149
GOTERM_BP_DIRECT	cellular response to mechanical stimulus	GO:0071260	5	2	0.033	1.48149
GOTERM_MF_DIRECT	ion channel binding	GO:0044325	6	2.4	0.033	1.48149	ENSMUSG00000021699, ENSMUSG00000053519, ENSMUSG00000018470, ENSMUSG00000022770, ENSMUSG00000046480, ENSMUSG00000030102	Pde4d, Kcnip1, Kcnab3, Dlg1, Scn4b, Itpr1
GOTERM_MF_DIRECT	integrin binding	GO:0005178	6	2.4	0.034	1.46852
GOTERM_BP_DIRECT	positive regulation of canonical Wnt signaling pathway	GO:0090263	5	2	0.036	1.4437
GOTERM_BP_DIRECT	negative regulation of axon extension involved in axon guidance	GO:0048843	3	1.2	0.037	1.4318
GOTERM_MF_DIRECT	transferase activity, transferring glycosyl groups	GO:0016757	7	2.8	0.037	1.4318
GOTERM_MF_DIRECT	protein heterodimerization activity	GO:0046982	10	4	0.037	1.4318
GOTERM_MF_DIRECT	syntaxin-1 binding	GO:0017075	3	1.2	0.039	1.40894
GOTERM_BP_DIRECT	post-embryonic development	GO:0009791	5	2	0.04	1.39794
GOTERM_BP_DIRECT	regulation of epithelial cell proliferation	GO:0050678	3	1.2	0.04	1.39794
GOTERM_BP_DIRECT	synaptic membrane adhesion	GO:0099560	3	1.2	0.04	1.39794
GOTERM_MF_DIRECT	catalytic activity	GO:0003824	10	4	0.04	1.39794
GOTERM_MF_DIRECT	protein kinase activity	GO:0004672	12	4.8	0.041	1.38722
GOTERM_BP_DIRECT	cellular calcium ion homeostasis	GO:0006874	5	2	0.042	1.37675
GOTERM_BP_DIRECT	positive regulation of dendrite extension	GO:1903861	3	1.2	0.042	1.37675
GOTERM_BP_DIRECT	regulation of membrane potential	GO:0042391	5	2	0.043	1.36653	ENSMUSG00000033676, ENSMUSG00000047976, ENSMUSG00000059742, ENSMUSG00000022770, ENSMUSG00000026514	Gabrb3, Kcna1, Kcnh7, Dlg1, Cnih3
GOTERM_BP_DIRECT	transmembrane receptor protein tyrosine kinase signaling pathway	GO:0007169	5	2	0.045	1.34679
GOTERM_BP_DIRECT	focal adhesion assembly	GO:0048041	3	1.2	0.045	1.34679
GOTERM_MF_DIRECT	phosphatidylserine binding	GO:0001786	4	1.6	0.045	1.34679
GOTERM_MF_DIRECT	chemorepellent activity	GO:0045499	3	1.2	0.045	1.34679
GOTERM_BP_DIRECT	circadian regulation of gene expression	GO:0032922	4	1.6	0.048	1.31876

## Sheet: Cluster 2
Suppl. Table 4.2	GO enrichment analysis of up-regulated DEGs in cluster 2.
Related to Fig. 4 F
Selected enriched GO terms shown in Fig. 4 F (cluster 2)
Category	Term	GO ID	Count	%	p-value	-log10(p-value)	Ensembl IDs	Genes
GOTERM_BP_DIRECT	nervous system development	GO:0007399	10	10.3	0.00011	3.95861	ENSMUSG00000015619, ENSMUSG00000030110, ENSMUSG00000050071, ENSMUSG00000027200, ENSMUSG00000029516, ENSMUSG00000027797, ENSMUSG00000031517, ENSMUSG00000020053, ENSMUSG00000075318, ENSMUSG00000056427	Gata3, Ret, Bex1, Sema6d, Cit, Dclk1, Gpm6a, Igf1, Scn2a, Slit3
GOTERM_BP_DIRECT	response to pain	GO:0048265	4	4.1	0.00011	3.95861
GOTERM_MF_DIRECT	hormone activity	GO:0005179	6	6.2	0.00025	3.60206	ENSMUSG00000037428, ENSMUSG00000056423, ENSMUSG00000038676, ENSMUSG00000030669, ENSMUSG00000020053, ENSMUSG00000030666	Vgf, Uts2b, Ucn, Calca, Igf1, Calcb
GOTERM_MF_DIRECT	protein binding	GO:0005515	39	40.2	0.00081	3.09151
GOTERM_BP_DIRECT	memory	GO:0007613	5	5.2	0.0015	2.82391
GOTERM_MF_DIRECT	glutamate receptor binding	GO:0035254	3	3.1	0.0029	2.5376
GOTERM_MF_DIRECT	beta-amyloid binding	GO:0001540	4	4.1	0.0034	2.46852
GOTERM_MF_DIRECT	ion channel activity	GO:0005216	5	5.2	0.0072	2.14267	ENSMUSG00000004110, ENSMUSG00000020524, ENSMUSG00000010803, ENSMUSG00000075318, ENSMUSG00000057182	Cacna1e, Gria1, Gabra1, Scn2a, Scn3a
GOTERM_BP_DIRECT	positive regulation of exocytosis	GO:0045921	3	3.1	0.0077	2.11351	ENSMUSG00000032231, ENSMUSG00000017978, ENSMUSG00000054423	Anxa2, Cadps2, Cadps
GOTERM_BP_DIRECT	chemical synaptic transmission	GO:0007268	5	5.2	0.0098	2.00877	ENSMUSG00000004110, ENSMUSG00000020524, ENSMUSG00000010803, ENSMUSG00000023064, ENSMUSG00000045613	Cacna1e, Gria1, Gabra1, Sncg, Chrm2
GOTERM_BP_DIRECT	positive regulation of interleukin-6 production	GO:0032755	4	4.1	0.012	1.92082
GOTERM_BP_DIRECT	intracellular signal transduction	GO:0035556	7	7.2	0.013	1.88606	ENSMUSG00000032356, ENSMUSG00000029516, ENSMUSG00000027797, ENSMUSG00000004633, ENSMUSG00000026247, ENSMUSG00000052889, ENSMUSG00000033721	Rasgrf1, Cit, Dclk1, Chn2, Ecel1, Prkcb, Vav3
GOTERM_MF_DIRECT	protein kinase binding	GO:0019901	8	8.2	0.013	1.88606
GOTERM_BP_DIRECT	ion transport	GO:0006811	8	8.2	0.014	1.85387	ENSMUSG00000023945, ENSMUSG00000004110, ENSMUSG00000020524, ENSMUSG00000010803, ENSMUSG00000041329, ENSMUSG00000066705, ENSMUSG00000075318, ENSMUSG00000057182	Slc5a7, Cacna1e, Gria1, Gabra1, Atp1b2, Fxyd6, Scn2a, Scn3a
GOTERM_BP_DIRECT	response to estradiol	GO:0032355	4	4.1	0.014	1.85387
GOTERM_BP_DIRECT	neuronal action potential	GO:0019228	3	3.1	0.016	1.79588	ENSMUSG00000020524, ENSMUSG00000075318, ENSMUSG00000057182	Gria1, Scn2a, Scn3a
GOTERM_BP_DIRECT	sodium ion transport	GO:0006814	4	4.1	0.018	1.74473
GOTERM_BP_DIRECT	receptor internalization	GO:0031623	3	3.1	0.018	1.74473
GOTERM_BP_DIRECT	neural crest cell migration	GO:0001755	3	3.1	0.021	1.67778
GOTERM_MF_DIRECT	calcium-dependent phospholipid binding	GO:0005544	3	3.1	0.025	1.60206
GOTERM_BP_DIRECT	regulation of synaptic plasticity	GO:0048167	3	3.1	0.026	1.58503	ENSMUSG00000032356, ENSMUSG00000037428, ENSMUSG00000020524	Rasgrf1, Vgf, Gria1
GOTERM_BP_DIRECT	response to xenobiotic stimulus	GO:0009410	4	4.1	0.027	1.56864
GOTERM_BP_DIRECT	positive regulation of neuron projection development	GO:0010976	4	4.1	0.041	1.38722
GOTERM_BP_DIRECT	positive regulation of fibroblast proliferation	GO:0048146	3	3.1	0.043	1.36653
GOTERM_MF_DIRECT	calcium ion binding	GO:0005509	8	8.2	0.045	1.34679	ENSMUSG00000030110, ENSMUSG00000004110, ENSMUSG00000032231, ENSMUSG00000054162, ENSMUSG00000026335, ENSMUSG00000054423, ENSMUSG00000056427, ENSMUSG00000051359	Ret, Cacna1e, Anxa2, Spock3, Pam, Cadps, Slit3, Ncald
GOTERM_BP_DIRECT	negative regulation of neuron differentiation	GO:0045665	3	3.1	0.047	1.3279
GOTERM_BP_DIRECT	negative regulation of neuron death	GO:1901215	3	3.1	0.048	1.31876
GOTERM_MF_DIRECT	G-protein coupled receptor binding	GO:0001664	3	3.1	0.048	1.31876
