# Supplementary material for: Molecular and functional profiling of cell diversity and identity in the lateral superior olive, an auditory brainstem center with ascending and descending projections
Source: Front Cell Neurosci. 2024 May 23;18:1354520. doi: 10.3389/fncel.2024.1354520 (PMC11153811; doi:10.3389/fncel.2024.1354520)
Supplement: Supplementary file 5 [file Table_5.xlsx]

## Sheet: Ephys parameters
Suppl. Table 5.1	Electrophysiological parameters of pLSO and LOC neurons.
Related to Fig. 6 and Suppl. Figs. 6 and 7
Unpaired 2-tailed t-test. If underlined: Mann-Whitney test. Sidak post hoc correction
	pLSO - Onset				pLSO - Sustained				LOC - Delayed				pLSO		pLSO - Onset	pLSO - Sustained	LOC - Delayed	pLSO	pLSO - Onset vs pLSO - Sustained	pLSO - Onset vs LOC-Delayed	pLSO - Sustained vs LOC - Delayed
	mean	SD	median	IQR	mean	SD	median	IQR	mean	SD	median	IQR	mean	SD	number of cells				p-value
Vrest [mV]	-64.9	5.6	-64.9	7.79825	-65.2	5.4	-65.9	5.1106	-59.6	6.5	-56.8	8.1726	-64.9	5.5	44	12	21	56	0.883	0.003	0.013
Rin [MΩ]	44.9	21.9	42.1472	24.9816	90.5	34	82.1507	48.8805	505.7	234.5	484.456	343.983	54.6	31.1	43	12	29	56	6.45 x 10-4	2.54 x 10-11	1.92 x 10-10
tm [ms]	3.5	1.9	3.13998	4.63804	6.5	3.1	6.84001	9.29333	19.7	8	19.8676	26.1179	4.2	2.6	44	12	30	56	0.007	4.21 x 10-12	2.67 x 10-9
Cm [pF]	77.3	25.3	72.1945	36.707	74.6	34.8	63.626	31.2681	49.4	34.5	36.6337	31.1479	76.7	27.3	43	12	29	56	0.808	4.21 x 10-4	0.046
Sag amplitude [mV]	8.5	4.1	7.35084	7.47409	10.7	4.7	9.77938	7.37831	0.9	0.6	1.02746	0.84288	9	4.3	44	12	30	56	0.154	9.40 x 10-16	1.52 x 10-5
AP latency [ms] mean	2.9	2	2.4	0.97	7	8	3.57	4.38	29.4	24.1	19.9	38.78	3.8	4.4	44	12	30	56	0.109	1.47 x 10-6	5.69 x 10-5
AP amplitude [mV]	96	9.9	98.931	12.1498	94.8	9.2	95.7856	13.8508	97.5	16.4	99.7465	18.5304	95.7	9.7	44	12	30	56	0.706	0.66	0.512
AP halfwidth [ms]	0.4	0.2	0.36933	0.19406	0.5	0.2	0.43781	0.19658	1.2	0.5	1.11789	0.50207	0.4	0.2	40	12	30	52	0.269	8.63 x 10-9	1.83 x 10-7
AP threshold [mV]	-38.1	6.9	-39.0133	6.0416	-39.1	5.4	-41.8094	5.86695	-26.4	7.5	-27.2503	11.8177	-38.4	6.6	44	12	30	56	0.604	6.43 x 10-9	1.43 x 10-6
Rheobase [pA]	494.3	156	500	175	270.8	98.8	250	100	25	56.9	0	50	446.4	171.9	44	12	30	56	<0.0001	<0.0001	<0.0001
Number of APs
pA above rheobase = 0	1	0	1	0	2.2	1.58592	1	2	4.1	2.2	4	3			44	12	30	56
pA above rheobase = 50	1	0.1	1	0	6.1	4.92597	5.5	8.5	8.7	2.7	8	2			44	12	30	56
pA above rheobase = 100	1	0	1	0	9.5	6.28852	9	10	11.8	3.5	12	4			44	12	30	56
pA above rheobase = 150	1	0	1	0	12.3	7.93296	12	9.5	13.6	4.4	14.5	3			44	12	30	56
pA above rheobase = 200	1.3	1.1	1	0	16.5	6.58511	14.5	8	13.4	5.8	14.5	8			43	12	30	55
pA above rheobase = 250	1.7	2.4	1	0	18.3	8.49733	16.5	11	12.4	6.8	13	12			41	12	30	53
pA above rheobase = 300	2	3	1	0	20.7	9.67032	20	13	11.3	7.3	11.5	13			40	12	30	52
pA above rheobase = 350	2.5	3.9	1	0	23.6	10.9831	23.5	17.5	9.7	7.4	7.5	11			36	12	30	48
pA above rheobase = 400	3.1	4.7	1	1	24.5	13.014	25	20.5	8.6	7.1	6	8			34	12	30	46
pA above rheobase = 450	4.1	5.7	1	4	26.8	14.9413	27.5	25	7.9	7.2	5.5	5			32	12	30	44
pA above rheobase = 500	4.6	6.1	1	5	28.1	16.0253	29	26	6.6	6.6	4	4			27	12	30	39
sEPSC amplitude [pA]	26.3	6.4	25.0212	7.09851	25.9	7.4	25.7987	16.0928	50.3	21.1	45.3791	23.7592	26.2	6.6	41	11	30	52	0.878	9.00 x 10-7	2.87 x 10-6
sEPSC rise time [ms]	0.3	0.05	0.2695	0.0734	0.3	0.05	0.27895	0.0602	0.5	0.2	0.4034	0.19361	0.3	0.05	41	11	30	52	0.921	4.88 x 10-6	1.05 x 10-5
sEPSC tdecay [ms]	0.8	0.1	0.7435	0.1755	0.8	0.2	0.829	0.2015	1.9	0.5	1.91525	0.58718	0.8	0.1	41	11	30	52	0.576	3.99 x 10-15	1.03 x 10-14
sIPSC amplitude [pA]	29.1	8.3	28.2783	10.2426	28.8	13.6	25.2323	15.4359	19.5	4.2	18.7404	3.57965	29	9.6	42	12	29	54	0.946	1.63 x 10-8	0.038
sIPSC rise time [ms]	0.4	0.1	0.41	0.1207	0.6	0.4	0.4592	0.09152	0.7	0.4	0.65738	0.29606	0.4	0.2	42	12	29	54	0.195	1.11 x 10-4	0.288
sIPSC tdecay [ms]	1.4	0.3	1.41375	0.3845	1.9	1	1.778	1.14007	2.4	0.8	2.38571	0.80963	1.6	0.6	42	12	29	54	0.102	2.2 x 10-7	0.157

## Sheet: Retigabine experiments
Suppl. Table 5.2	Vrest, rheobase, and number of APs in control and following bath-application of retigabine (30 µM).
Related to Fig. 11
Paired 2-tailed t-test. If underlined: Wilcoxon signed-rank test
pLSO - Onset	Ctrl				Retigabine 30 µM				Delta	Ctrl vs Retigabine 30 µM		pLSO - Sustained	Ctrl				Retigabine 30 µM				Delta	Ctrl vs Retigabine 30 µM
	mean	SD	median	IQR	mean	SD	median	IQR	Retigabine - Ctrl	p-value			mean	SD	median	IQR	mean	SD	median	IQR	Retigabine - Ctrl	p-value
Number of cells	12	12	12	12	12	12	12	12	12	12		Number of cells	17	17	17	17	17	17	17	17	17	17
Vrest [mV]	-64.4	4.6	-62	4.5	-66.8	5.5	-65.5	7.5	-2.4	0.0391		Vrest [mV]	-65.7	4.5	-64	5	-70.9	4.2	-70	5	-5.2	<0.0001
Rheobase [pA]	541.7	156.4	500	150	683.3	133.7	650	150	141.6	0.0104		Rheobase [pA]	312.5	189.3	300	100	443.8	227.9	400	250	131.3	0.0005
Number of APs												Number of APs
pA above rheobase = 0	1	0	1	0	1	0	1	0	0			pA above rheobase = 0	2.9	1.8	1	3	1.9	2.2	1	0	-1	0.4688
pA above rheobase = 100	1	0	1	0	1.5	1.7	1	0	0.5	>0.9999		pA above rheobase = 100	7.5	6.7	5	8	3.9	5	1	3	-3.6	0.0342
pA above rheobase = 200	1	0	1	0	1.9	3.2	1	0	0.9	>0.9999		pA above rheobase = 200	12.7	7.9	13	10	5.6	6.1	2	7	-7.1	<0.0001
pA above rheobase = 300	1.6	1.5	1	0	2.1	3.8	1	0	0.5	>0.9999		pA above rheobase = 300	18.9	7.2	18	4	6.4	6.7	3	10	-12.5	<0.0001
pA above rheobase = 400	3.7	3.8	2	3	2.1	3.8	1	0	-1.6	0.0781		pA above rheobase = 400	21.6	9.3	23	5	7.8	8.7	2	13	-13.8	<0.0001
pA above rheobase = 500	5.8	6.6	2	11	1.9	3.2	1	0	-3.9	0.0156		pA above rheobase = 500	21.7	10.7	24	16	8.5	9.9	3	15	-13.2	<0.0001
