# Supplementary material for: Molecular and functional profiling of cell diversity and identity in the lateral superior olive, an auditory brainstem center with ascending and descending projections
Source: Front Cell Neurosci. 2024 May 23;18:1354520. doi: 10.3389/fncel.2024.1354520 (PMC11153811; doi:10.3389/fncel.2024.1354520)
Supplement: Supplementary file 6 [file Table_6.csv]

Threshold [TPM]	1
Threshold [log2(TPM+1)]	1.00																						0												5.5
19.2	Super DEG			0				8								0				100			log2(TPM+1)
	*DEGs			Mean [log2(TPM+1)]						Mean [TPM]						% cells expressing gene							pLSO - Onset
Ensemble ID	Gene	Protein
ENSMUSG00000047976	Kcna1*	Kv1.1		4.0	4.0	2.7	4.0	3.6		15	15	5	15	11		66	75	27	68	53
ENSMUSG00000040724	Kcna2	Kv1.2		1.1	0.0	0.4	0.9	0.8		1	0	0	1	1		11	0	3	9	7
ENSMUSG00000038077	Kcna6	Kv1.6		0.8	0.0	0.0	0.6	0.5		1	0	0	1	0		18	0	0	14	9
ENSMUSG00000050556	Kcnb1	Kv2.1		0.0	0.9	0.1	0.2	0.2		0	1	0	0	0		0	8	3	2	2
ENSMUSG00000092083	Kcnb2	Kv2.2		0.0	0.0	0.4	0.0	0.2		0	0	0	0	0		0	0	10	0	3
ENSMUSG00000058975	Kcnc1	Kv3.1		1.9	1.1	1.2	1.7	1.6		3	1	1	2	2		32	33	17	32	27
ENSMUSG00000035681	Kcnc2	Kv3.2		0.0	0.1	0.1	0.1	0.1		0	0	0	0	0		2	0	0	2	1
ENSMUSG00000062785	Kcnc3	Kv3.3		0.8	0.3	0.4	0.7	0.6		1	0	0	1	1		25	8	7	21	16
ENSMUSG00000027895	Kcnc4	Kv3.4		0.3	0.5	2.4	0.3	1.4		0	0	4	0	2		5	8	33	5	15
ENSMUSG00000060882	Kcnd2	Kv4.2		0.0	0.1	1.8	0.0	0.9		0	0	3	0	1		0	0	20	0	7
ENSMUSG00000040896	Kcnd3	Kv4.3		0.0	0.3	0.2	0.1	0.1		0	0	0	0	0		0	8	3	2	2
ENSMUSG00000058248	Kcnh1	Kv10.1		0.0	1.8	1.2	0.6	0.8		0	3	1	1	1		0	8	17	2	7
ENSMUSG00000038319	Kcnh2	Kv11.1		1.9	0.1	0.1	1.7	1.3		3	0	0	2	1		14	8	3	13	9
ENSMUSG00000034402	Kcnh5	Kv10.2		2.6	1.4	1.8	2.4	2.3		5	2	3	4	4		14	17	3	14	10
ENSMUSG00000059742	Kcnh7*	Kv11.3		3.8	4.2	0.1	3.9	3.4		13	18	0	14	9		70	75	0	71	47
ENSMUSG00000035580	Kcnh8	Kv12.1		2.4	2.2	1.2	2.3	2.0		4	4	1	4	3		20	25	3	21	15
ENSMUSG00000016346	KCNQ2	Kv7.2		7.0	7.5	7.8	7.1	7.4		126	186	216	139	166		27	67	27	36	33
ENSMUSG00000056258	KCNQ3	Kv7.3		2.0	2.6	0.7	2.2	1.8		3	5	1	3	2		25	50	10	30	23
ENSMUSG00000061576	Dpp6	DPL1		2.9	3.5	2.2	3.1	2.8		7	11	4	7	6		43	50	43	45	44
ENSMUSG00000036815	Dpp10	DPL2		1.0	0.6	1.1	0.9	1.0		1	0	1	1	1		9	17	10	11	10
ENSMUSG00000027827	Kcnab1	Kv?1		3.0	0.4	3.5	2.7	3.1		7	0	11	6	7		25	8	17	21	20
ENSMUSG00000028931	Kcnab2	Kv?2		2.2	3.4	0.8	2.5	2.1		4	10	1	5	3		14	33	10	18	15
ENSMUSG00000018470	Kcnab3*	Kv?3		7.7	7.8	3.0	7.7	7.1		210	223	7	213	141		43	33	13	41	31
ENSMUSG00000090122	Kcne1l	KCNE1L		0.3	0.5	0.0	0.4	0.2		0	0	0	0	0		5	8	0	5	3
ENSMUSG00000053519	Kcnip1*	KChIP1		3.6	1.8	0.1	3.3	2.8		11	2	0	9	6		55	8	3	45	30
ENSMUSG00000079056	Kcnip3	KChIP3		0.5	0.0	0.1	0.4	0.3		0	0	0	0	0		7	0	3	5	5
ENSMUSG00000029088	Kcnip4	KChIP4		1.2	2.3	1.9	1.5	1.7		1	4	3	2	2		7	8	10	7	8
Bins (# genes expressed > threshold)	Onset	Sustained	LOC	pLSO	All
0	0	0	2	0	2
1	1	0	4	1	5
2	4	1	7	5	12
3	1	2	6	3	9
4	9	2	5	11	16
5	11	0	4	11	15
6	7	2	1	9	10
7	4	3	1	7	8
8	4	1	0	5	5
9	0	0	0	0	0
10	2	1	0	3	3
11	1	0	0	1	1
12	0	0	0	0	0
Mean	5.4	5.6	3.0	5.4	4.6
[truncated: 1 more columns]
