# Supplementary material for: Molecular and functional profiling of cell diversity and identity in the lateral superior olive, an auditory brainstem center with ascending and descending projections
Source: Front Cell Neurosci. 2024 May 23;18:1354520. doi: 10.3389/fncel.2024.1354520 (PMC11153811; doi:10.3389/fncel.2024.1354520)
Supplement: Supplementary file 7 [file Table_7.xlsx]

## Sheet: Top 3 highly expressed genes
Suppl. Table 7.1
Related to Fig. 2
Gene	URLs	Plane of Section	Slice #
Ckb	mouse.brain-map.org/experiment/show/70927826	coronal	82/111
Snurf	mouse.brain-map.org/gene/show/58900	sagittal	13/20
Calm1	mouse.brain-map.org/gene/show/12098	coronal	39/56

## Sheet: Cluster 1 - Top 20 DEG 
Suppl. Table 7.2
Related to Suppl. Fig. 4
Cluster 1
Gene	P14 - URL	Plane of Section	Slice #	P56 - URL	Plane of Section	Slice #
Spp1	developingmouse.brain-map.org/experiment/show/100039384	sagittal	8/16	mouse.brain-map.org/experiment/show/70436740	coronal	84/116
Lpgat1	n.a.			mouse.brain-map.org/experiment/show/576419	sagittal	15/16
Tenm2	n.a.			mouse.brain-map.org/experiment/show/79591631	coronal	36/52
Igsf3	n.a.			mouse.brain-map.org/experiment/show/72081517	coronal	83/112
Maf	developingmouse.brain-map.org/experiment/show/166000846	sagittal	11/20	developingmouse.brain-map.org/experiment/show/166385250	sagittal	10/19
Kcnh7	developingmouse.brain-map.org/experiment/show/100015451	sagittal	10/20	mouse.brain-map.org/experiment/show/70562103	coronal	85/118
Rorb	developingmouse.brain-map.org/experiment/show/100039465	sagittal	9/16	mouse.brain-map.org/experiment/show/79556597	coronal	44/60
Plk5	n.a.			mouse.brain-map.org/experiment/show/74988743	coronal	28/40
Lrfn5	n.a.			mouse.brain-map.org/experiment/show/68798968	sagittal	13/17
Ryr3	n.a.			mouse.brain-map.org/experiment/show/71325426	sagittal	10/17
Cplx1	n.a.			mouse.brain-map.org/experiment/show/67752308	coronal	81/106
Cacng5	developingmouse.brain-map.org/experiment/show/100036956	sagittal	10/16	mouse.brain-map.org/experiment/show/70560341	coronal	85/116
Ralgapa2	n.a.			mouse.brain-map.org/experiment/show/74277699	sagittal	12/18
Tshz2	n.a.			mouse.brain-map.org/experiment/show/72129294	coronal	41/54
Nebl	n.a.			mouse.brain-map.org/experiment/show/70437804	sagittal	12/18
Tcf4	developingmouse.brain-map.org/experiment/show/100045305	coronal	37/48	mouse.brain-map.org/experiment/show/79488927	coronal	41/56
Bcat1	developingmouse.brain-map.org/experiment/show/100070138	sagittal	10/19	mouse.brain-map.org/experiment/show/71016665	coronal	82/117
Parp8	n.a.			mouse.brain-map.org/experiment/show/74819242	coronal	41/55
Cntn4	n.a.			mouse.brain-map.org/experiment/show/73992718	coronal	82/113
Cck	developingmouse.brain-map.org/experiment/show/100045104	sagittal	11/20	mouse.brain-map.org/experiment/show/77869074	coronal	39/52
				*P28 - URL

## Sheet: Cluster 2 - Top 20 DEG 
Suppl. Table 7.3
Related to Suppl. Fig. 5
Cluster 2
Gene	P14 - URLs	Plane of Section	Slice #	P56 - URLs	Plane of Section	Slice #
Calca	developingmouse.brain-map.org/experiment/show/100045107	sagittal	9/16	mouse.brain-map.org/experiment/show/79587715	coronal	41/58
Ucn	developingmouse.brain-map.org/experiment/show/100084467	sagittal	9/16	mouse.brain-map.org/experiment/show/1435	coronal	38/56
Col4a3	n.a.			mouse.brain-map.org/experiment/show/75988364	sagittal	12/17
Nxph1	n.a.			mouse.brain-map.org/experiment/show/69782509	sagittal	14/19
Anxa2	developingmouse.brain-map.org/experiment/show/100039598	sagittal	9/18	mouse.brain-map.org/experiment/show/70928384	coronal	81/113
Isl1	n.a.			mouse.brain-map.org/experiment/show/596	coronal	32/47
Col4a4	n.a.			mouse.brain-map.org/experiment/show/69568872	sagittal	13/19
Cit	developingmouse.brain-map.org/experiment/show/100070286	sagittal	10/17	mouse.brain-map.org/experiment/show/75079801	coronal	42/58
Fxyd6	developingmouse.brain-map.org/experiment/show/100076226	sagittal	10/19	mouse.brain-map.org/experiment/show/73592534	coronal	86/118
Acly	n.a.			mouse.brain-map.org/experiment/show/77620447	sagittal	10/18
Scn3a	n.a.			mouse.brain-map.org/experiment/show/70785043	sagittal	11/17
Gata3	developingmouse.brain-map.org/experiment/show/100093750	sagittal	10/16	mouse.brain-map.org/experiment/show/73931427	coronal	42/59
Nfia	developingmouse.brain-map.org/experiment/show/100053474	sagittal	12/18	mouse.brain-map.org/experiment/show/1239	coronal	41/56
Rmst	n.a.			n.a.
Atp8a1	developingmouse.brain-map.org/experiment/show/165999492	sagittal	13/20	mouse.brain-map.org/experiment/show/74881560	sagittal	44/60
Resp18	n.a.			mouse.brain-map.org/experiment/show/71015810	coronal	91/116
Spock3	n.a.			mouse.brain-map.org/experiment/show/70634298	coronal	86/118
Pgrmc1	n.a.			mouse.brain-map.org/experiment/show/2478	coronal	41/56
Rasgrf1	developingmouse.brain-map.org/experiment/show/100041628	sagittal	12/20	mouse.brain-map.org/experiment/show/1274	coronal	39/56
Gm20721	n.a.			n.a.
